# Supplementary material for: Insights from the genome of Ophiocordyceps polyrhachis-furcata to pathogenicity and host specificity in insect fungi
Source: BMC Genomics. 2015 Oct 28;16:881. doi: 10.1186/s12864-015-2101-4 (PMC4625970; doi:10.1186/s12864-015-2101-4)
Supplement: Additional file 1: Table S1. — The number of genes for PHI genes family identified in O. polyrhachis-furcata and nineteen other fungi. (XLSX 252 kb) [file 12864_2015_2101_MOESM1_ESM.xlsx]

## Sheet: genomes_allfams.txt_report.txt
Protein family	OPF	OPSINE	METANI	METACR	BEUBAS	CORMIL	BOTFT4	BOTFW1	FUSGRA	MAGORY	SCLSCL	USTMAY	VERALB	NEUCRA	ASNIA4	ASF293	SACCES	SCHIPO	BATD81	CANAlB	COPCIN
PHI:2020	33	21	37	42	33	20	35	33	35	29	28	23	34	35	44	30	21	22	37	10	31
PHI:134	1	0	1	1	1	1	0	1	1	0	0	0	1	0	1	1	0	0	0	0	1
PHI:2544	16	9	14	13	14	18	13	15	16	20	14	16	12	21	23	16	14	22	20	12	13
PHI:2256	3	1	9	7	3	4	12	11	9	9	6	4	6	3	16	11	5	2	2	8	4
PHI:157	3	3	4	6	4	3	4	4	4	3	3	3	4	4	7	3	2	1	2	3	2
PHI:812	5	4	24	23	20	21	18	16	27	12	7	7	20	10	28	22	4	0	5	9	10
PHI:1941	3	3	7	5	21	7	4	4	2	4	3	0	3	4	9	5	1	0	0	0	0
PHI:1651	1	3	4	1	3	0	9	9	5	3	5	0	0	3	7	4	0	0	0	0	0
PHI:1451	1	0	1	1	1	1	1	1	1	1	1	0	1	2	1	2	0	0	0	0	0
PHI:319	5	5	5	5	5	4	7	7	6	8	7	6	7	8	8	7	6	5	10	6	12
PHI:1920	1	1	1	2	1	2	2	2	1	1	1	1	1	1	4	3	0	2	0	0	1
PHI:1279	1	0	1	1	0	0	2	1	2	2	0	0	1	2	3	2	0	0	0	0	0
PHI:1185	1	0	1	1	1	1	1	1	1	1	1	1	1	1	1	1	1	2	1	1	1
PHI:1275	1	2	1	1	2	2	1	1	1	1	1	0	1	1	2	1	0	0	0	0	0
PHI:2393	9	9	15	11	9	5	7	7	16	26	5	4	11	10	21	15	0	0	0	1	69
PHI:2240	5	5	18	16	16	16	15	15	28	26	12	8	45	11	36	26	10	0	0	14	3
PHI:438	27	20	56	36	35	26	62	54	78	54	40	5	31	18	99	29	0	1	3	1	16
PHI:1705	0	0	0	0	0	0	0	0	1	0	0	0	0	0	2	3	0	0	0	0	0
PHI:1260	14	6	62	36	34	19	27	29	40	26	15	5	24	15	33	21	2	2	6	1	65
PHI:2269	10	5	17	14	12	11	16	16	13	12	14	7	15	10	31	18	2	3	2	10	6
PHI:1420	2	1	5	1	5	1	5	6	8	7	6	0	4	2	2	6	0	0	0	0	0
PHI:1161	10	6	16	11	18	16	26	25	19	12	16	4	10	7	17	17	4	2	0	5	4
PHI:1678	2	1	2	1	2	2	1	1	2	3	3	0	2	1	2	2	0	0	2	0	2
PHI:1598	1	1	1	1	1	1	1	1	1	0	1	0	1	1	1	1	0	1	1	0	0
PHI:2219	3	0	2	3	3	2	2	2	2	3	0	4	3	3	5	5	4	3	7	3	5
PHI:1811	0	0	0	0	0	0	0	0	1	0	0	0	0	0	1	1	0	0	0	0	0
PHI:2504	0	0	0	0	0	0	3	2	0	1	2	0	0	2	3	7	0	7	0	0	1
PHI:2259	4	3	7	2	2	4	8	8	6	6	6	6	4	3	9	4	1	1	1	2	2
PHI:547	0	0	1	1	1	1	3	3	2	2	3	0	1	1	2	4	0	0	1	0	1
PHI:1246	1	1	1	1	1	1	1	1	1	1	1	1	1	1	1	1	1	1	1	2	1
PHI:2503	0	0	1	0	1	0	1	1	1	2	1	0	1	2	4	2	0	3	0	1	3
PHI:1407	3	3	2	2	3	3	2	2	3	3	3	4	2	3	3	3	1	3	1	2	3
PHI:441	7	14	26	28	10	9	33	29	54	48	33	0	17	14	47	26	0	0	0	0	0
PHI:504	4	1	5	5	5	5	5	5	7	6	4	6	6	4	9	8	5	4	3	5	4
PHI:1133	2	1	6	4	2	3	2	3	3	4	3	2	2	3	4	3	1	2	3	1	2
PHI:2009	3	3	3	2	3	2	1	3	3	2	3	0	2	2	3	5	3	1	1	2	1
PHI:1248	1	1	1	1	1	1	1	1	1	1	1	1	1	1	2	1	1	1	1	1	1
PHI:1555	6	7	17	17	24	23	17	19	33	25	14	9	35	17	49	23	5	1	1	6	22
PHI:1885	0	0	1	1	2	1	0	0	1	1	0	0	0	0	2	1	0	0	0	0	1
PHI:1579	9	12	10	10	10	9	11	10	11	10	10	10	9	9	10	9	7	9	6	8	10
PHI:1682	1	1	1	1	1	1	2	2	1	1	3	1	1	1	2	1	1	1	1	2	1
PHI:2171	2	2	5	5	5	4	2	3	8	7	3	2	8	2	8	7	0	2	0	2	5
PHI:1772	1	2	3	3	4	4	3	3	2	2	4	1	5	3	6	5	1	2	0	2	0
PHI:2253	0	0	1	1	0	0	0	0	0	0	0	0	0	0	2	1	0	0	0	0	0
PHI:1999	1	1	2	1	2	1	0	0	2	1	0	0	0	1	9	1	0	0	0	0	0
PHI:1953	0	0	1	1	0	3	1	1	1	2	1	0	0	1	4	2	1	0	0	0	0
PHI:2570	9	9	13	11	8	8	11	10	16	12	10	6	13	10	18	13	3	4	6	4	9
PHI:55	8	4	18	19	14	14	11	15	11	15	13	3	13	6	18	10	1	2	2	3	9
PHI:1562	1	0	1	1	2	1	1	1	1	2	1	1	2	2	2	2	1	1	2	2	1
PHI:1046	9	3	9	7	13	10	14	12	16	13	10	4	17	4	24	11	0	0	0	0	6
PHI:1843	1	1	1	1	3	3	3	3	3	5	3	0	2	2	5	4	1	0	0	3	0
PHI:419	1	3	9	8	7	6	14	15	14	11	11	3	15	8	21	16	6	6	3	12	12
PHI:320	3	2	3	3	2	3	2	2	2	2	3	3	1	2	6	4	5	5	3	5	3
PHI:2312	3	2	9	6	10	9	13	14	15	18	8	6	12	7	25	18	1	3	2	3	5
PHI:1235	1	2	2	4	6	2	0	1	1	1	1	1	2	3	2	2	1	2	1	1	2
PHI:2520	4	2	6	4	4	4	3	4	5	5	4	4	5	3	6	5	4	4	2	4	4
PHI:1869	1	0	1	1	3	1	1	1	1	3	1	0	1	2	1	2	0	0	0	3	0
PHI:2252	0	0	0	1	0	1	1	1	1	2	1	0	1	1	2	2	0	0	0	0	0
PHI:803	1	0	4	3	3	2	1	1	4	3	1	1	2	1	3	2	0	1	0	1	1
PHI:538	20	15	30	28	32	31	51	49	61	39	36	12	46	25	78	55	22	10	0	15	14
PHI:243	2	1	4	6	3	2	5	6	9	4	4	0	7	3	2	2	0	0	0	0	1
PHI:1757	0	0	2	2	2	3	1	0	1	1	0	1	2	1	1	3	0	0	0	0	0
PHI:1385	5	2	7	6	5	6	4	4	4	6	4	5	4	4	9	5	5	2	5	3	4
PHI:1552	16	11	16	17	13	14	21	20	20	17	16	12	16	20	23	22	15	15	14	17	19
PHI:1759	0	0	4	4	2	3	0	0	3	1	0	1	2	0	7	3	0	0	0	1	4
PHI:1487	2	1	2	1	2	2	1	1	2	1	2	1	1	1	2	2	1	1	3	1	1
PHI:2356	1	1	1	1	1	1	1	1	1	1	1	1	1	1	2	1	3	1	1	5	1
PHI:1408	1	0	1	1	1	0	1	1	1	1	1	1	1	1	1	1	1	1	1	1	1
PHI:323	1	0	2	2	2	2	5	5	5	1	6	8	4	1	3	4	4	3	0	4	17
PHI:1493	1	1	1	1	1	1	1	1	1	1	1	0	1	1	1	1	0	1	1	0	1
PHI:1500	4	5	5	4	5	5	6	4	6	5	4	4	4	5	4	4	4	4	3	6	5
PHI:541	4	4	9	8	8	5	20	22	19	10	9	5	9	4	16	9	0	1	1	0	13
PHI:1256	1	4	2	4	2	4	1	1	1	1	1	0	2	1	1	1	1	0	0	0	0
PHI:1526	6	5	7	4	7	6	7	6	6	8	10	5	7	7	5	5	2	5	2	1	7
PHI:2099	2	2	6	4	3	3	1	1	6	3	1	1	4	2	6	3	1	1	3	1	1
PHI:443	5	3	8	7	5	6	5	5	7	5	5	3	7	6	9	6	5	5	6	6	5
PHI:2086	4	3	4	4	4	4	4	5	4	5	5	6	3	6	5	5	3	6	3	4	6
PHI:339	16	13	16	14	18	15	15	16	17	16	16	18	13	22	21	17	17	13	21	18	18
PHI:1680	2	2	1	2	2	2	2	2	1	2	1	1	2	3	3	2	2	1	1	1	1
PHI:1057	2	1	1	1	1	1	2	2	2	2	2	1	1	3	3	2	2	1	0	1	2
PHI:1253	1	1	1	1	1	1	1	1	1	1	1	2	1	1	2	1	2	1	6	1	2
PHI:2321	8	4	13	6	10	12	11	13	17	14	10	9	12	12	20	12	4	1	6	5	11
PHI:903	1	1	5	5	2	2	4	4	2	0	3	1	1	1	1	3	0	1	0	0	1
PHI:413	4	5	12	12	5	6	16	18	16	9	13	3	5	5	23	14	1	0	0	0	6
PHI:1162	1	1	1	1	1	1	1	1	1	1	1	1	1	1	1	1	0	0	0	0	0
PHI:2025	4	2	4	3	5	5	9	8	8	6	7	5	6	6	8	9	0	1	2	1	4
PHI:1768	1	1	1	1	1	1	1	0	1	1	1	1	1	1	0	1	1	1	2	1	1
PHI:1675	3	4	5	8	10	5	9	7	7	4	5	1	5	1	4	7	2	2	2	3	4
PHI:781	1	1	1	1	1	1	1	1	1	3	1	0	1	2	1	1	0	0	5	0	1
PHI:1453	1	1	1	1	1	1	1	1	1	1	1	1	1	2	1	1	2	1	0	3	1
PHI:1723	0	1	1	1	2	1	3	3	2	1	0	0	2	1	3	2	0	0	0	0	0
PHI:1720	0	0	0	0	0	0	0	0	1	1	0	0	0	0	2	1	2	0	0	1	0
PHI:862	2	2	2	2	2	2	2	2	2	2	2	2	3	2	2	2	2	4	2	2	2
PHI:511	5	4	20	15	24	22	23	23	19	10	18	12	7	5	49	26	5	6	1	11	10
PHI:2357	11	7	14	17	27	10	35	36	19	29	26	7	9	5	20	15	1	0	2	7	26
PHI:714	5	6	5	1	7	3	5	4	12	9	5	1	2	1	8	3	0	1	1	0	0
PHI:502	1	1	1	2	1	1	1	1	1	1	1	1	1	1	2	1	1	1	1	1	1
PHI:922	12	5	14	10	7	10	28	27	13	17	14	9	18	4	22	9	0	0	0	0	26
PHI:1735	2	1	2	2	5	2	1	1	1	0	1	0	2	1	0	1	0	0	0	1	0
PHI:1773	0	0	0	0	3	0	6	6	2	3	2	0	5	1	14	8	1	0	0	2	0
PHI:280	3	2	5	4	6	5	6	6	4	7	7	5	3	6	6	6	4	4	4	2	5
PHI:2329	4	5	10	4	6	7	14	15	5	7	11	5	10	7	19	14	1	6	1	5	2
PHI:1414	11	11	11	13	14	10	17	18	15	10	13	15	14	14	15	18	12	14	19	17	18
PHI:1908	0	0	1	2	1	1	0	0	1	1	1	0	2	0	2	3	0	0	0	1	0
PHI:1662	12	10	33	30	32	32	21	21	53	35	20	10	40	13	57	33	7	13	2	15	16
PHI:513	2	3	12	10	11	9	5	5	10	3	5	4	11	2	11	7	6	3	0	1	1
PHI:2448	0	2	0	0	0	0	0	0	0	0	0	1	0	0	1	3	2	0	0	3	0
PHI:1554	5	5	4	4	5	5	5	5	5	4	4	3	5	5	6	5	3	4	3	4	6
PHI:2395	2	2	2	2	2	2	2	2	2	2	2	1	2	4	1	1	2	2	2	1	1
PHI:60	0	0	0	0	1	1	1	1	1	1	1	0	0	1	2	2	0	0	1	0	0
PHI:881	2	5	13	14	12	9	14	18	13	12	12	9	16	12	28	16	6	4	1	9	9
PHI:287	0	1	0	0	0	0	1	1	0	0	1	1	1	1	1	1	0	0	0	0	0
PHI:1806	0	1	2	2	8	1	0	0	2	3	0	0	1	1	6	3	0	0	0	0	0
PHI:2378	2	2	7	4	8	12	9	9	10	7	8	2	3	4	11	6	0	0	1	1	4
PHI:1528	1	1	1	1	1	1	1	1	1	1	1	1	1	2	1	1	2	2	0	1	1
PHI:2038	18	13	21	18	20	22	19	18	18	20	14	18	11	21	29	22	23	11	16	18	17
PHI:284	0	0	0	0	0	1	3	3	0	2	0	0	2	1	2	1	0	0	1	2	1
PHI:1632	2	2	2	2	2	2	2	2	2	2	2	2	2	2	2	2	2	2	2	4	2
PHI:1529	1	1	1	1	1	1	1	1	1	1	1	1	2	1	2	1	1	1	1	1	1
PHI:2084	2	2	2	2	2	2	2	2	2	3	2	1	2	4	2	2	3	3	2	3	2
PHI:784	6	8	13	10	11	5	13	14	16	13	12	9	11	7	26	16	0	4	5	0	11
PHI:143	1	1	4	3	4	3	8	9	5	2	4	2	2	4	5	5	1	0	0	0	0
PHI:371	0	0	0	0	0	0	0	0	0	0	0	0	0	0	1	1	0	0	0	0	0
PHI:1200	1	1	1	2	1	1	1	1	1	1	1	1	1	1	1	1	4	2	1	3	1
PHI:1541	1	1	1	1	2	1	1	1	1	1	1	0	1	2	3	1	0	0	1	1	1
PHI:1901	0	0	2	2	1	1	1	1	2	2	1	0	5	2	7	4	0	0	0	1	0
PHI:1439	1	1	1	1	1	1	1	1	1	1	1	1	1	1	1	1	1	1	1	2	1
PHI:1688	1	0	2	1	1	1	0	0	1	1	0	0	1	1	8	1	0	0	0	0	0
PHI:1793	3	2	3	2	2	2	3	3	3	3	3	0	3	4	4	2	0	0	0	0	0
PHI:1795	1	2	3	5	5	6	4	4	5	5	2	0	2	1	7	2	0	0	0	0	0
PHI:2512	0	0	0	0	0	0	1	1	0	0	1	0	0	0	1	1	0	0	0	2	0
PHI:2337	1	1	1	1	1	1	1	1	1	1	1	0	1	1	2	1	3	0	0	2	0
PHI:796	2	1	2	2	2	2	1	2	2	2	2	1	2	2	3	1	1	1	1	1	1
PHI:332	1	2	1	1	1	1	0	0	1	0	0	0	0	1	1	3	0	1	2	0	2
PHI:1992	1	0	6	3	3	5	4	3	6	3	2	2	4	2	8	6	0	0	0	0	1
PHI:235	1	1	1	1	1	1	2	1	1	1	1	1	1	1	3	1	2	1	1	3	1
PHI:2034	5	4	11	9	9	14	10	11	16	12	10	8	16	10	15	12	2	3	5	4	7
PHI:2315	7	9	11	16	10	6	10	10	45	11	7	0	20	25	14	6	0	0	0	1	3
PHI:1358	1	0	1	1	1	2	3	3	1	1	3	1	1	1	1	1	3	1	1	3	0
PHI:1934	0	0	2	1	2	3	0	0	1	1	0	0	2	1	0	2	0	0	0	0	0
PHI:1151	0	0	0	0	0	0	1	0	0	0	0	0	0	0	0	1	0	0	0	0	0
PHI:2107	5	4	6	6	5	5	5	5	6	5	5	2	7	6	8	6	2	1	2	2	2
PHI:1776	0	0	3	2	1	1	4	3	1	0	1	0	0	0	0	1	0	0	0	0	0
PHI:2251	1	1	2	1	1	1	1	1	1	2	1	1	2	1	4	2	1	1	0	1	1
PHI:1635	0	0	0	0	0	3	0	3	1	1	0	0	1	1	5	1	0	0	0	0	0
PHI:1424	2	5	6	4	7	2	6	6	7	2	4	0	2	2	2	5	1	0	1	0	5
PHI:1237	1	1	1	1	2	1	1	1	1	1	1	0	1	1	2	1	1	2	3	1	1
PHI:2248	3	5	5	4	5	4	5	5	4	4	4	4	4	3	6	6	3	3	4	4	4
PHI:1590	1	1	1	1	1	0	1	1	1	1	1	1	1	1	2	1	1	1	1	1	1
PHI:255	5	6	5	6	7	3	5	2	4	9	6	1	1	3	11	7	0	0	2	0	1
PHI:1789	1	1	1	1	1	1	2	1	1	1	1	1	1	2	1	1	2	1	0	1	0
PHI:612	0	0	1	2	1	1	1	1	2	1	1	1	2	1	4	3	2	1	1	1	0
PHI:2155	1	2	2	2	3	1	0	0	0	2	1	1	1	2	2	4	4	2	1	2	2
PHI:2175	0	1	1	1	0	0	3	3	8	2	1	0	4	3	5	3	0	0	0	0	4
PHI:348	1	1	1	1	1	1	1	1	1	1	1	1	1	1	2	1	1	1	0	2	1
PHI:1426	1	1	1	1	1	1	1	1	2	2	1	0	1	2	1	1	0	0	0	0	0
PHI:325	1	3	13	8	8	4	7	4	3	10	5	0	5	0	8	6	0	1	0	0	1
PHI:2452	1	0	1	2	3	2	1	1	1	4	1	2	1	2	1	2	0	0	0	0	1
PHI:1883	0	0	1	1	0	1	1	1	1	1	1	0	1	1	2	3	0	0	0	0	0
PHI:1895	0	0	5	1	0	0	2	2	4	0	2	0	0	1	4	2	0	0	0	1	0
PHI:524	1	0	1	1	1	1	1	1	1	1	1	1	1	1	1	1	1	1	1	2	1
PHI:1188	1	0	1	1	1	1	1	1	1	1	1	1	1	1	1	1	3	1	1	2	2
PHI:2169	1	1	1	1	1	1	1	1	1	1	1	1	1	1	1	1	0	0	0	0	1
PHI:387	1	2	1	1	2	1	0	1	1	0	0	1	1	2	2	2	0	0	1	0	1
PHI:1599	1	0	1	1	1	1	1	1	1	1	1	1	1	1	2	1	1	1	1	1	1
PHI:1476	1	0	1	1	1	1	1	1	1	1	1	0	1	0	1	1	0	0	0	0	0
PHI:1574	2	1	2	2	1	2	1	1	1	1	1	1	1	1	2	1	2	1	3	2	1
PHI:1755	0	0	2	1	1	0	0	0	1	0	0	0	1	0	0	2	0	0	0	0	0
PHI:1543	1	2	1	2	6	1	2	2	1	1	2	0	0	1	2	3	0	0	0	0	0
PHI:1713	0	0	0	0	0	0	1	1	1	1	0	0	1	0	4	1	0	0	0	0	0
PHI:1950	0	0	0	1	0	0	0	0	1	0	0	0	1	0	0	1	0	0	0	0	0
PHI:201	1	2	4	2	2	2	1	1	1	8	1	0	2	2	2	2	0	0	0	0	0
PHI:160	3	5	6	5	15	3	4	5	5	4	4	2	4	1	6	5	0	1	2	0	0
PHI:2511	4	4	10	11	9	5	6	4	10	2	1	1	3	1	10	6	0	0	0	0	0
PHI:2261	0	0	1	1	0	0	1	0	1	0	0	0	0	1	1	1	0	0	0	0	0
PHI:416	0	1	0	0	1	1	1	1	0	1	0	0	0	0	0	2	0	0	0	0	0
PHI:12	1	3	5	6	6	0	0	0	2	3	0	1	1	1	4	2	0	0	0	1	0
PHI:372	1	0	0	0	1	0	1	1	0	0	1	0	0	1	1	1	0	0	2	1	1
PHI:17	0	0	3	2	2	2	2	1	1	2	0	0	2	2	0	1	1	0	0	2	0
PHI:2117	12	11	26	21	20	10	2	2	15	11	2	1	7	4	3	3	3	2	3	4	8
PHI:398	0	0	0	0	0	0	0	0	0	0	0	0	0	0	1	1	0	1	1	0	1
PHI:358	1	2	8	4	2	1	3	3	3	3	3	2	2	6	6	4	6	5	0	3	3
PHI:222	0	0	0	0	0	0	4	5	4	1	3	0	6	0	2	3	0	0	0	0	1
PHI:2476	0	0	0	0	0	0	2	2	1	1	0	0	4	1	4	1	0	0	0	0	0
PHI:697	5	6	13	9	14	15	9	9	8	10	8	6	4	11	6	6	1	0	12	2	8
PHI:1674	0	0	1	1	1	1	1	1	1	1	1	2	1	1	1	1	2	1	2	1	2
PHI:1673	1	1	1	1	1	1	1	1	1	1	1	1	1	1	1	1	1	0	1	1	1
PHI:1677	1	1	1	1	1	1	1	1	2	1	1	1	1	1	1	1	1	1	0	1	0
PHI:2514	3	4	3	2	6	4	2	2	2	3	3	6	2	5	3	2	2	1	2	3	5
PHI:88	0	0	0	0	0	0	0	0	0	1	0	0	0	0	1	2	0	0	0	0	0
PHI:115	1	0	1	1	1	1	7	6	2	1	7	0	7	1	7	6	0	0	0	0	2
PHI:3	0	0	0	0	0	0	2	1	2	0	0	1	1	1	1	1	1	0	0	0	0
PHI:181	0	0	0	0	0	0	2	3	2	1	4	0	4	0	1	2	0	0	0	0	1
PHI:105	2	0	3	3	2	2	3	3	5	1	2	0	1	1	2	3	4	5	0	11	1
PHI:2030	4	2	3	3	3	3	3	3	3	3	3	1	4	3	2	3	3	3	3	3	1
PHI:180	0	0	0	0	0	0	2	2	2	0	0	0	4	0	4	3	0	0	0	0	2
PHI:1029	0	0	0	0	0	0	2	2	1	0	2	0	2	0	2	1	0	0	0	0	0
PHI:2609	2	2	1	2	2	2	1	2	1	1	1	1	1	1	2	2	1	1	1	1	1
PHI:2361	0	0	0	0	0	0	2	1	0	0	2	0	0	0	0	1	0	0	0	0	0
PHI:213	2	3	6	4	12	6	6	6	5	4	5	4	5	6	4	4	8	5	7	5	5
PHI:249	2	2	1	1	3	1	1	2	2	3	2	2	2	3	2	3	0	1	5	1	3
PHI:277	3	4	3	4	6	3	5	2	3	3	2	2	2	4	5	4	0	2	1	0	1
PHI:494	1	0	3	3	2	0	0	1	1	0	1	1	2	0	2	1	0	0	0	0	0
PHI:496	3	2	2	1	1	1	1	1	2	1	1	0	1	2	1	3	0	0	0	0	2
PHI:1458	14	13	17	17	19	19	15	15	19	12	18	15	19	17	16	15	14	12	19	13	12
PHI:2601	5	5	8	9	7	7	9	8	7	7	10	8	7	7	4	7	7	8	12	11	8
PHI:1718	0	0	0	0	0	0	1	0	1	0	0	0	0	0	0	1	1	0	0	0	0
PHI:191	1	0	3	2	3	2	5	6	11	3	6	1	7	1	6	6	0	0	0	1	1
PHI:1381	1	1	1	1	2	1	1	1	1	2	1	0	3	2	1	1	0	0	0	0	0
PHI:1891	0	0	1	0	2	1	0	0	1	0	0	0	1	0	5	2	0	4	0	1	0
PHI:397	7	5	7	6	7	7	1	2	7	8	2	6	3	2	3	3	3	1	2	7	2
PHI:2207	0	0	0	0	1	0	6	6	1	7	2	0	6	2	3	3	0	0	0	0	13
PHI:1670	1	1	1	1	1	1	1	1	1	1	1	3	1	1	2	1	0	1	0	0	2
PHI:231	2	2	2	2	2	2	1	1	2	1	1	0	2	3	2	1	0	0	1	1	0
PHI:1690	0	0	0	0	1	1	1	1	1	0	0	0	1	0	2	2	0	0	0	0	0
PHI:1243	1	1	1	1	1	1	1	1	1	1	1	0	2	1	1	1	0	0	0	0	1
PHI:211	16	16	16	14	16	22	19	19	22	19	28	17	13	12	22	17	11	25	34	21	27
PHI:2193	0	0	0	0	0	0	0	0	0	1	1	0	0	1	0	2	0	0	0	0	0
PHI:1517	1	0	1	1	1	1	1	1	1	1	1	1	1	1	1	1	1	1	1	3	1
PHI:510	2	3	14	15	6	9	9	11	6	13	8	1	4	7	6	10	2	6	0	3	2
PHI:1914	2	2	2	1	2	2	3	3	1	2	2	0	1	1	3	2	0	2	0	1	0
PHI:1820	0	1	1	1	1	1	0	0	1	0	0	0	2	0	0	1	0	0	0	0	0
PHI:544	6	6	11	12	11	16	18	14	13	17	12	3	7	11	19	10	5	5	0	5	2
PHI:1593	1	1	1	1	1	1	0	0	1	1	1	0	1	1	1	1	0	1	0	0	0
PHI:1710	0	0	3	1	2	1	1	1	1	0	0	0	1	0	3	3	0	0	0	0	0
PHI:346	5	3	4	4	2	4	4	3	4	4	5	4	3	4	3	4	3	5	6	4	4
PHI:1071	3	2	6	6	6	4	4	5	8	6	6	3	9	6	15	6	1	4	2	4	3
PHI:1180	1	0	1	1	1	1	1	1	1	2	1	1	1	1	3	2	3	2	3	3	2
PHI:1753	0	0	1	1	1	1	1	1	2	1	1	0	1	1	1	2	0	0	0	0	0
PHI:2205	1	1	1	0	1	1	2	2	0	2	2	1	1	1	1	2	0	0	0	0	1
PHI:1797	1	1	3	2	2	1	2	1	1	1	1	0	2	1	8	5	0	0	0	0	0
PHI:1610	3	1	1	1	1	1	1	1	1	1	1	0	1	3	0	1	0	0	0	0	0
PHI:508	1	1	4	4	2	2	3	4	3	3	3	6	4	3	14	7	1	1	1	0	6
PHI:2032	1	1	6	4	3	5	14	15	12	11	8	3	13	5	10	10	0	0	2	0	7
PHI:509	1	2	4	2	2	2	3	3	1	0	3	1	4	0	2	1	1	1	1	1	3
PHI:1648	3	2	3	3	3	3	3	3	3	5	3	3	3	4	3	3	5	5	2	4	3
PHI:2227	0	1	4	2	3	5	1	2	6	2	3	2	3	2	4	4	0	0	0	0	1
PHI:1267	1	1	1	1	1	1	1	1	1	1	1	0	1	1	1	1	1	2	1	1	0
PHI:112	0	0	4	2	5	2	3	4	3	5	2	0	4	3	10	6	0	0	0	0	4
PHI:59	0	4	5	7	2	1	6	8	11	5	5	0	9	3	14	10	1	2	1	4	6
PHI:2383	0	0	0	0	0	1	3	3	4	7	2	1	7	0	4	4	0	0	0	0	5
PHI:482	1	0	5	4	4	2	7	7	6	6	3	0	0	2	7	3	0	0	0	0	4
PHI:1685	3	3	2	3	4	4	4	4	4	4	3	4	4	4	5	4	4	4	4	7	3
PHI:386	2	2	1	1	1	1	2	2	2	1	2	1	1	1	3	3	3	1	3	2	3
PHI:2571	0	0	0	0	0	0	0	0	0	0	0	3	0	0	0	1	3	1	0	8	0
PHI:2401	1	2	3	4	4	4	8	7	9	5	6	1	3	6	6	5	1	5	8	1	4
PHI:1270	1	2	6	11	5	6	1	1	1	3	1	0	2	0	2	7	0	0	0	0	1
PHI:1440	1	0	1	1	1	1	1	1	1	1	1	1	1	1	2	1	2	1	1	0	1
PHI:1958	1	0	2	2	1	1	2	2	1	3	1	2	1	1	2	3	3	0	2	2	0
PHI:817	3	2	5	4	6	2	3	3	2	11	2	0	2	4	4	4	0	0	0	0	0
PHI:1681	1	6	6	3	6	3	5	5	8	8	5	2	4	7	5	5	1	1	1	0	4
PHI:1481	1	1	1	1	1	1	1	1	1	1	1	0	1	1	1	1	0	1	0	0	0
PHI:2247	3	2	8	8	6	6	20	20	87	6	11	2	12	7	9	5	1	2	3	3	1
PHI:2060	2	3	3	3	3	3	3	3	4	2	3	2	2	2	4	4	1	3	1	1	4
PHI:1249	1	1	1	1	1	1	1	1	1	1	1	1	1	2	2	1	1	2	1	3	1
PHI:1473	1	1	1	1	1	1	0	1	1	1	1	0	2	1	1	1	1	0	0	0	0
PHI:1419	1	1	2	2	1	1	1	1	2	1	1	1	1	1	0	1	0	1	1	0	1
PHI:1257	1	1	1	3	2	7	2	2	1	2	2	0	1	2	3	3	1	2	0	4	1
PHI:465	9	6	11	10	10	10	9	10	10	9	8	5	9	12	10	9	5	7	15	5	7
PHI:241	0	0	2	2	1	3	1	1	2	2	1	1	0	3	2	1	1	3	2	2	0
PHI:131	0	0	2	1	0	0	3	3	15	0	2	0	6	1	4	2	0	0	0	0	0
PHI:1369	1	0	1	1	1	1	1	1	2	1	1	1	1	1	1	1	0	0	1	0	1
PHI:1447	2	5	2	2	2	2	3	2	2	2	2	2	2	3	3	1	0	0	1	0	1
PHI:270	3	4	5	4	6	5	4	4	3	4	4	3	3	5	5	4	3	4	3	2	9
PHI:1432	1	1	1	1	1	1	1	1	1	1	1	1	1	1	1	1	0	0	1	1	0
PHI:139	5	5	6	5	6	7	3	3	6	5	3	2	5	4	1	5	0	0	3	0	7
PHI:2491	4	3	6	4	7	7	3	4	4	4	4	3	3	5	5	4	4	5	3	6	3
PHI:2540	1	1	2	2	2	2	1	1	2	1	1	1	2	2	2	2	2	2	1	2	1
PHI:1605	2	1	2	2	2	2	1	1	2	2	2	1	2	2	2	2	1	1	1	1	1
PHI:1974	2	3	7	10	5	6	10	9	4	3	6	0	4	3	9	7	0	0	0	0	0
PHI:1047	2	2	5	3	4	3	7	8	5	3	5	4	10	5	3	5	4	2	0	8	5
PHI:1391	2	1	2	2	2	3	1	1	3	2	2	1	2	2	5	2	1	1	1	1	0
PHI:2094	4	3	3	3	3	3	4	3	4	4	2	2	4	4	2	2	1	0	0	1	2
PHI:1819	0	0	1	1	0	0	0	0	1	0	0	1	1	0	6	2	1	0	0	0	0
PHI:361	1	1	1	1	1	1	1	1	1	1	1	1	1	1	1	1	1	1	1	2	1
PHI:1193	3	2	3	6	2	6	1	1	2	6	1	1	1	2	1	2	1	1	1	3	4
PHI:2293	0	1	1	1	1	1	1	1	1	1	1	1	1	1	1	1	2	1	1	1	1
PHI:1572	1	2	1	2	2	1	1	1	1	1	1	3	1	1	3	3	1	1	1	1	3
PHI:2558	2	1	3	3	3	3	1	1	2	3	0	2	3	3	3	2	1	1	2	2	0
PHI:805	1	0	1	1	1	1	1	1	1	1	1	1	1	1	1	1	0	1	0	0	0
PHI:1736	0	0	2	1	1	1	0	0	2	0	0	0	0	0	3	2	0	0	0	0	0
PHI:2453	2	2	2	2	2	2	3	3	2	2	3	2	2	2	2	2	2	2	2	2	2
PHI:2539	1	0	1	1	1	1	1	1	1	1	1	1	1	1	2	1	1	1	1	1	1
PHI:207	1	1	1	1	2	1	2	2	1	1	2	1	1	1	1	2	0	0	0	2	1
PHI:144	9	9	15	9	21	14	6	3	16	12	9	4	11	8	20	12	1	0	0	4	8
PHI:2062	1	0	1	1	1	1	1	1	1	1	1	0	1	1	2	2	1	0	1	1	1
PHI:2535	2	4	7	4	2	4	9	9	5	3	7	3	1	0	4	3	2	1	3	2	2
PHI:1442	1	2	3	1	2	0	0	0	2	1	0	0	2	0	1	1	0	0	0	0	0
PHI:2087	1	0	1	1	1	1	2	1	3	1	2	2	1	2	3	2	1	0	1	1	2
PHI:2377	0	3	5	1	2	4	7	5	1	7	1	0	1	0	3	3	0	0	0	0	0
PHI:1860	1	1	1	1	1	0	0	0	1	0	0	0	0	0	0	1	0	0	0	1	0
PHI:2529	3	2	2	2	2	3	2	2	2	2	2	3	2	2	4	2	1	1	5	1	1
PHI:188	0	0	0	0	0	0	0	1	0	0	0	1	0	0	3	1	1	3	7	1	3
PHI:1873	0	0	0	1	1	0	0	0	1	0	0	0	0	0	1	1	0	0	0	0	0
PHI:1467	1	1	1	1	1	1	1	1	1	1	1	1	1	1	2	1	1	1	1	1	1
PHI:1578	1	1	2	1	1	1	1	1	1	2	1	0	1	1	1	1	1	1	0	1	0
PHI:1229	1	0	2	2	2	2	2	1	1	1	1	0	0	1	2	1	0	0	0	0	0
PHI:1510	1	1	1	1	1	0	1	1	1	0	0	0	1	0	1	1	0	0	0	0	0
PHI:2008	2	4	5	4	4	5	4	4	4	9	3	3	4	5	6	5	5	3	4	5	5
PHI:2027	1	1	1	1	1	1	1	1	1	2	1	0	1	1	1	1	1	3	1	2	1
PHI:350	0	0	1	1	2	1	1	1	1	1	1	0	1	1	2	2	0	0	0	0	0
PHI:440	7	6	6	6	6	6	5	6	4	6	5	7	5	3	7	7	3	3	7	4	5
PHI:2110	1	1	1	1	3	2	0	0	1	1	0	0	2	3	1	1	0	1	0	0	0
PHI:96	1	1	3	3	1	1	1	1	2	1	1	1	1	1	6	1	1	1	1	2	1
PHI:1836	2	2	1	2	3	3	0	0	2	0	0	0	1	2	1	1	0	0	0	0	0
PHI:1947	0	0	1	1	2	2	1	1	1	0	1	1	1	0	5	2	0	0	0	1	0
PHI:1627	2	0	2	1	3	2	4	3	1	2	2	3	3	3	2	3	4	3	4	4	4
PHI:167	1	1	5	4	3	2	4	5	3	4	4	2	4	4	3	2	0	0	0	0	0
PHI:2502	1	0	1	1	1	1	1	1	1	1	1	1	1	1	2	1	1	1	0	1	1
PHI:1163	1	0	1	1	3	1	1	1	1	0	1	0	1	1	0	1	0	0	0	0	0
PHI:1935	1	1	2	1	1	1	2	1	1	3	1	4	1	1	5	4	5	4	1	7	8
PHI:35	0	0	0	0	0	0	0	0	0	0	0	0	0	0	1	1	0	0	0	0	0
PHI:2516	0	0	0	0	0	0	0	0	0	0	0	0	0	0	1	1	1	0	0	1	1
PHI:1226	1	1	3	3	1	1	1	1	1	1	1	0	2	1	1	2	2	0	3	0	0
PHI:1312	1	1	1	1	1	0	1	1	1	1	1	0	1	1	1	1	0	0	0	0	0
PHI:1460	1	0	2	2	2	2	2	2	2	0	2	1	0	2	3	2	0	0	1	1	1
PHI:1542	1	1	1	1	1	1	1	1	1	1	1	1	1	1	1	1	2	2	2	3	1
PHI:445	1	2	1	1	1	1	1	1	1	1	1	1	1	1	2	1	0	0	1	1	1
PHI:1406	1	1	1	1	1	1	2	1	1	1	1	1	1	1	1	1	1	1	1	1	1
PHI:2260	0	2	8	4	2	0	4	4	0	0	1	2	1	0	9	5	0	0	0	1	1
PHI:1223	1	1	1	1	1	1	2	1	1	1	1	1	1	1	3	1	1	1	4	1	2
PHI:1537	1	1	0	1	1	1	1	1	1	1	1	0	0	1	1	1	0	0	0	0	0
PHI:401	1	0	0	1	2	0	0	0	0	1	0	0	1	2	1	1	1	0	9	1	0
PHI:1996	0	0	1	0	0	0	1	1	1	0	1	0	0	0	2	2	0	0	0	0	0
PHI:104	2	1	1	1	1	2	1	1	2	2	1	1	1	1	2	1	4	4	0	4	1
PHI:2522	1	1	1	1	1	1	1	1	1	1	1	1	1	1	1	1	1	1	1	2	1
PHI:286	3	3	4	4	4	3	4	3	4	3	3	2	3	4	3	3	1	2	3	5	3
PHI:1192	1	1	1	1	1	1	0	1	1	1	1	1	1	1	1	1	1	1	0	2	0
PHI:1629	4	1	3	3	3	3	3	3	3	3	4	3	3	3	4	3	5	4	2	5	3
PHI:2266	1	1	4	5	4	6	3	3	1	4	5	1	2	2	4	8	1	1	0	2	2
PHI:566	0	0	0	0	0	0	2	3	8	6	3	0	6	6	3	4	0	0	0	0	6
PHI:1388	1	1	1	1	1	1	1	1	1	1	1	1	1	1	1	1	1	1	1	1	1
PHI:1861	0	0	1	1	0	0	0	0	1	0	1	0	0	0	0	1	0	0	0	0	0
PHI:2002	0	0	0	0	0	0	0	0	0	1	1	0	0	0	1	1	1	1	0	1	0
PHI:1998	0	0	0	3	1	2	2	3	1	0	1	0	2	1	2	1	0	0	0	0	0
PHI:1887	0	0	3	2	3	3	0	1	5	1	0	0	2	0	5	2	0	0	0	0	0
PHI:1350	1	1	1	1	1	1	1	1	1	1	1	0	0	1	2	1	0	0	0	0	0
PHI:2538	1	1	1	1	1	1	1	1	1	0	1	0	1	1	2	1	2	1	1	2	0
PHI:1357	1	1	2	2	5	2	5	5	2	1	3	0	1	1	1	1	0	0	0	0	0
PHI:197	1	0	1	1	1	2	1	1	0	2	1	1	1	1	3	1	1	1	0	1	1
PHI:1764	0	0	2	2	2	2	4	4	1	0	4	0	0	0	3	3	1	1	0	0	0
PHI:2379	1	1	1	1	2	3	3	3	0	1	2	0	1	1	3	4	0	0	0	0	1
PHI:1380	1	1	1	1	1	1	1	1	2	1	2	1	1	1	1	1	1	1	1	1	1
PHI:2546	1	1	2	2	1	1	1	1	1	1	1	1	1	1	2	1	1	1	1	2	1
PHI:184	2	3	6	3	5	5	4	4	3	5	3	2	4	3	3	3	3	0	10	7	2
PHI:2537	2	1	1	1	1	1	1	1	1	1	1	1	1	1	2	1	2	1	2	1	1
PHI:1535	1	0	1	1	1	1	1	1	1	1	1	1	1	1	1	1	1	1	0	1	1
PHI:262	1	1	2	2	2	2	1	1	2	1	2	1	1	2	3	2	1	1	1	2	2
PHI:2237	1	1	1	1	1	1	2	1	0	1	1	2	1	1	2	2	0	0	1	1	3
PHI:2191	1	1	4	4	4	1	2	6	5	9	0	0	4	3	5	3	0	1	1	1	1
PHI:375	1	1	1	1	1	1	1	1	1	0	1	1	1	1	2	1	0	0	0	0	1
PHI:1225	2	1	3	2	2	1	1	1	1	1	1	1	1	1	2	1	1	1	2	2	1
PHI:837	0	1	0	0	0	0	2	3	2	1	0	0	0	1	3	1	0	0	0	0	0
PHI:901	8	7	6	7	10	9	6	6	7	5	6	5	6	3	5	8	3	2	3	7	3
PHI:1344	1	1	1	1	1	1	1	1	1	1	1	0	1	1	1	1	0	0	0	0	0
PHI:1799	1	1	2	2	1	1	2	1	1	1	0	2	1	1	1	2	0	0	0	2	3
PHI:2133	0	0	0	0	0	0	0	0	0	1	0	0	0	0	0	1	0	0	0	1	0
PHI:2594	3	2	3	3	3	3	3	3	4	3	3	1	4	4	2	2	3	3	2	4	2
PHI:506	1	1	3	2	1	1	1	1	2	1	1	1	0	1	2	2	1	1	1	1	1
PHI:1684	1	1	1	1	1	1	1	1	1	1	1	1	1	1	1	1	1	1	1	1	1
PHI:811	1	0	2	1	2	2	3	3	2	2	3	2	2	0	3	2	1	0	0	4	0
PHI:1604	1	1	2	2	1	1	1	1	1	1	1	1	1	2	1	1	2	1	1	2	1
PHI:58	1	1	2	2	2	1	1	1	1	1	1	0	1	1	2	1	0	0	0	0	0
PHI:2527	3	0	2	2	2	3	3	3	2	1	2	2	2	3	1	2	3	2	7	5	6
PHI:512	1	0	1	1	1	1	1	1	1	1	1	1	1	1	1	1	1	1	1	1	1
PHI:2160	1	1	1	1	1	1	1	1	1	1	1	0	1	1	1	1	1	0	1	1	1
PHI:1398	1	1	1	1	1	1	1	1	1	1	1	1	1	1	1	1	1	1	1	1	1
PHI:1666	1	1	1	1	1	1	1	1	1	1	1	1	1	1	1	1	1	1	1	1	1
PHI:1474	1	1	1	1	1	1	1	1	1	1	1	0	1	1	1	1	0	0	0	0	0
PHI:330	0	0	0	0	0	0	1	1	0	0	0	0	0	0	0	1	0	0	1	0	0
PHI:420	1	0	2	1	2	2	1	1	1	1	1	2	1	1	1	1	0	2	1	0	0
PHI:1601	1	1	1	1	1	1	1	1	1	1	1	1	1	1	1	1	1	1	1	1	3
PHI:1175	1	0	1	1	1	1	0	1	1	2	1	1	1	2	1	1	1	1	1	1	1
PHI:2419	1	2	3	2	3	2	1	1	3	2	1	2	3	2	2	2	2	3	4	2	3
PHI:1531	1	1	1	1	1	1	1	1	1	1	1	0	1	1	2	1	1	1	2	1	1
PHI:518	1	1	1	1	1	1	1	1	0	1	1	0	1	3	1	1	0	1	1	0	0
PHI:423	8	7	9	6	7	5	9	11	7	14	8	12	7	10	13	9	9	12	10	10	13
PHI:1525	1	0	1	1	1	1	1	1	1	1	1	1	1	1	1	1	1	1	1	1	1
PHI:1676	1	0	1	2	1	1	1	1	1	2	1	2	2	2	1	2	1	2	2	2	1
PHI:1841	0	0	4	2	3	3	0	1	2	1	2	2	1	1	6	2	0	0	0	0	0
PHI:208	3	3	3	2	3	3	2	2	2	3	3	1	2	4	3	5	5	2	2	3	2
PHI:1530	1	0	1	1	1	1	1	1	1	1	1	1	1	1	1	1	0	1	1	1	1
PHI:1389	0	0	1	1	1	0	0	0	1	1	0	0	2	0	4	3	0	0	0	0	1
PHI:1769	1	0	1	0	4	0	2	1	2	0	2	1	0	0	4	1	0	1	0	1	0
PHI:2545	2	3	6	6	2	3	3	4	5	3	4	3	3	5	2	3	1	3	3	2	3
PHI:2141	1	0	3	2	2	2	2	3	3	2	1	1	1	1	1	2	1	2	1	1	2
PHI:1933	1	0	1	1	1	2	4	3	1	3	4	0	1	2	0	3	0	0	0	0	0
PHI:600	1	1	1	1	1	1	1	1	1	1	1	1	1	1	2	1	0	1	1	0	1
PHI:598	4	3	4	4	4	2	3	3	3	3	3	3	4	4	6	5	1	0	1	3	3
PHI:2105	1	0	1	1	1	1	0	1	1	1	2	1	1	1	1	1	1	1	1	1	1
PHI:741	0	0	0	0	0	1	0	0	1	0	0	0	0	0	0	1	0	0	0	0	0
PHI:2052	0	1	1	1	1	1	0	1	1	1	1	1	1	1	1	1	0	1	0	0	1
PHI:1379	1	1	1	1	1	1	1	1	1	1	1	1	1	1	1	1	2	1	1	3	1
PHI:1571	1	1	1	1	1	1	1	1	2	1	1	1	1	1	1	1	2	2	1	1	1
PHI:2433	1	1	1	1	1	1	0	0	1	0	0	0	1	0	0	1	0	0	0	0	0
PHI:651	0	0	0	0	0	0	1	1	0	0	1	2	0	0	0	1	2	1	1	0	2
PHI:433	1	1	1	0	0	0	0	0	1	1	0	1	0	0	0	1	0	0	0	0	0
PHI:1198	2	2	2	2	2	2	2	2	1	1	1	2	2	1	2	1	2	2	1	3	3
PHI:2532	1	1	1	1	1	1	1	1	1	1	1	1	1	1	1	1	1	1	2	1	1
PHI:1573	1	2	1	1	1	1	1	1	1	1	1	1	1	1	1	1	1	1	1	1	1
PHI:2316	0	0	0	0	0	0	0	0	0	0	1	0	0	0	3	1	0	0	0	0	0
PHI:304	1	1	1	1	1	1	1	1	2	1	1	0	1	2	1	1	0	0	0	0	0
PHI:1683	2	2	2	2	2	3	1	2	2	2	2	1	2	2	2	2	1	2	2	4	1
PHI:2484	1	0	0	1	0	0	1	1	0	0	1	0	0	0	1	1	0	0	0	0	0
PHI:1924	0	0	1	1	0	0	2	1	1	0	1	1	0	0	2	4	0	0	0	0	1
PHI:217	0	0	1	2	1	2	2	2	4	1	1	1	3	1	3	2	0	0	0	4	0
PHI:650	0	0	0	0	0	0	1	1	0	0	1	0	0	0	1	2	0	0	1	0	0
PHI:981	2	2	3	2	2	4	3	2	1	5	7	3	2	5	3	3	1	4	8	1	2
PHI:1296	1	1	1	1	1	1	0	1	1	1	1	1	1	1	1	1	3	2	1	4	1
PHI:269	1	0	0	1	1	1	3	3	1	1	2	1	1	1	1	1	0	0	2	1	2
PHI:1689	0	0	1	1	1	1	1	1	1	1	1	0	1	1	2	1	0	0	0	0	0
PHI:2322	4	4	11	9	11	10	7	8	8	8	7	8	7	5	16	9	0	0	3	2	4
PHI:1234	1	0	2	1	1	1	1	1	1	1	1	1	1	1	2	2	2	2	5	3	2
PHI:1699	0	0	1	2	1	1	1	1	1	1	1	0	3	1	2	2	0	0	0	0	0
PHI:1982	0	0	0	0	0	0	0	0	1	3	0	0	0	0	3	1	0	0	1	0	0
PHI:1215	1	1	1	1	1	1	1	1	1	1	1	0	1	1	0	1	2	1	0	1	0
PHI:1637	1	1	2	2	2	2	2	2	2	2	2	2	2	1	1	2	2	1	1	1	2
PHI:1963	1	1	2	1	1	1	2	2	1	1	1	0	1	1	7	2	0	0	0	0	0
PHI:1413	1	0	3	3	2	2	2	2	1	2	2	1	4	1	2	1	1	2	0	1	0
PHI:1327	0	1	3	1	2	1	2	2	1	1	1	0	1	1	3	3	0	0	0	0	0
PHI:391	2	1	2	1	0	0	2	2	2	1	2	3	3	1	2	2	0	0	4	1	1
PHI:1587	1	1	1	1	1	1	1	1	1	1	1	1	1	1	1	1	1	1	1	1	1
PHI:1902	1	2	1	1	1	2	1	1	1	1	1	1	1	1	6	4	1	0	0	1	0
PHI:810	1	0	1	0	1	1	0	0	1	1	0	1	1	1	2	1	0	0	0	0	1
PHI:182	1	1	1	1	1	1	0	1	1	1	2	1	1	1	2	2	0	1	3	0	1
PHI:1561	1	1	1	1	1	1	1	1	1	0	0	1	1	1	1	1	0	0	0	1	1
PHI:1741	0	0	0	0	0	0	1	0	1	0	0	0	3	0	3	1	0	0	0	0	0
PHI:2174	2	2	7	6	2	1	5	5	8	2	5	1	3	2	4	4	0	0	0	0	0
PHI:1491	2	1	2	2	2	1	2	2	1	2	2	1	1	2	2	2	2	2	3	3	2
PHI:2203	0	0	1	0	0	2	0	0	0	1	0	0	0	0	1	3	0	0	0	0	0
PHI:2290	0	2	0	4	3	0	4	4	2	7	3	0	2	1	1	3	0	1	0	0	0
PHI:1645	2	2	3	2	2	2	3	3	2	1	3	1	2	4	2	2	1	3	3	3	3
PHI:1139	5	15	5	5	79	5	5	5	115	6	5	6	4	8	10	8	10	8	6	10	7
PHI:599	1	1	2	0	0	0	0	0	0	3	1	2	0	0	2	1	0	2	0	0	2
PHI:1269	3	10	11	16	11	16	0	1	1	3	3	0	9	5	4	2	0	0	0	0	3
PHI:1788	0	0	2	2	0	0	0	0	1	0	0	1	1	0	2	2	0	0	0	0	0
PHI:800	4	2	2	2	2	1	4	3	2	2	3	0	4	3	2	2	0	0	0	0	0
PHI:1519	1	1	1	1	2	1	1	1	1	1	1	1	1	1	1	1	0	0	0	0	1
PHI:2202	1	1	1	1	1	1	1	1	1	1	1	0	1	1	1	1	0	0	7	0	1
PHI:1765	0	0	1	0	0	1	1	1	2	3	2	0	2	0	4	1	0	0	0	0	0
PHI:1622	1	0	1	1	0	0	1	1	1	1	1	2	1	1	1	1	0	0	2	2	0
PHI:292	1	1	0	0	0	0	0	0	1	1	0	1	0	0	2	1	1	1	0	1	7
PHI:1580	1	0	1	1	2	1	1	1	1	1	1	1	1	1	2	1	1	1	2	2	1
PHI:2244	4	4	4	4	5	5	4	4	4	6	4	3	5	5	8	4	4	6	4	5	5
PHI:1910	0	0	0	0	0	0	0	0	1	1	0	0	0	0	2	1	1	0	0	0	0
PHI:26	2	2	9	9	10	8	11	11	12	4	5	4	6	6	12	12	4	3	0	5	2
PHI:404	6	10	22	14	12	19	28	17	39	50	13	0	26	23	28	19	0	0	0	0	0
PHI:2382	6	4	5	4	10	6	6	5	5	5	6	6	4	5	8	5	7	6	5	9	5
PHI:1291	1	1	1	1	1	1	1	1	2	1	1	0	1	2	1	1	0	0	0	0	0
PHI:1617	1	1	1	1	1	1	1	1	1	1	1	0	1	1	1	1	1	1	1	1	1
PHI:1456	2	1	2	2	1	1	1	1	3	3	1	1	3	2	1	1	0	0	0	2	1
PHI:2130	0	1	2	0	1	1	1	1	1	1	2	0	2	1	0	1	0	0	0	0	1
PHI:2074	1	1	1	1	1	1	1	1	1	1	1	1	1	1	1	1	1	1	2	4	1
PHI:2218	1	0	1	1	1	1	1	1	1	1	1	2	1	1	1	1	2	1	4	2	2
PHI:1918	1	1	1	0	1	1	1	2	1	1	1	0	1	1	1	1	0	0	0	0	0
PHI:2510	4	4	6	7	4	4	7	6	1	5	6	2	4	5	4	4	1	2	2	2	6
PHI:135	0	0	0	0	0	0	0	0	0	0	0	0	0	0	2	1	0	0	0	0	0
PHI:1985	1	1	0	1	1	3	0	0	1	1	1	1	0	0	2	3	0	0	0	0	0
PHI:2441	1	0	2	2	2	1	2	2	2	1	1	2	1	1	2	2	1	2	2	1	2
PHI:1620	1	1	2	1	1	1	1	1	1	2	1	1	1	2	2	2	2	1	0	3	1
PHI:2519	1	1	1	1	1	1	2	1	1	1	1	0	1	1	1	1	1	1	2	1	1
PHI:62	1	1	0	1	1	1	1	1	1	2	1	1	1	1	2	1	2	0	1	1	1
PHI:409	1	1	2	3	7	2	0	0	1	0	1	0	0	0	2	1	0	0	0	0	0
PHI:1581	0	0	0	0	0	0	5	6	7	4	5	0	8	6	8	4	0	0	0	0	18
PHI:1362	0	0	1	1	0	0	0	0	7	0	0	0	0	0	1	1	0	0	0	0	0
PHI:1816	1	1	5	1	3	3	3	3	1	2	2	0	5	1	6	7	1	4	2	7	5
PHI:1274	2	2	1	1	2	2	5	4	2	1	2	1	3	1	2	3	1	4	4	1	2
PHI:412	0	0	0	0	0	0	0	0	0	0	0	0	0	0	0	3	4	1	0	0	0
PHI:1268	1	1	1	1	1	1	1	1	1	1	2	1	1	1	2	1	0	1	2	0	2
PHI:1486	1	1	1	1	1	1	1	1	1	1	1	0	1	1	1	1	0	0	1	0	0
PHI:447	2	2	3	3	5	3	2	2	3	2	3	1	2	2	2	3	3	1	3	1	4
PHI:1818	0	0	0	1	0	0	0	0	1	0	0	0	1	0	2	1	0	0	0	0	1
PHI:2058	6	6	7	7	9	7	8	6	7	8	7	6	7	8	8	7	15	8	6	10	8
PHI:1197	0	0	0	1	1	1	0	0	1	0	1	1	1	1	0	1	2	0	2	3	3
PHI:860	2	2	3	3	3	2	2	2	5	6	2	1	3	3	5	2	1	1	2	1	2
PHI:367	1	1	1	1	1	1	1	1	1	1	1	1	1	1	1	1	1	1	1	1	1
PHI:1840	0	0	0	0	0	0	0	0	2	0	1	0	0	0	0	1	0	0	0	0	0
PHI:1790	1	1	1	1	2	1	2	1	1	1	2	0	1	1	4	2	0	0	0	0	0
PHI:552	4	6	11	5	5	2	9	11	7	7	6	0	3	9	5	2	0	0	1	1	26
PHI:2054	1	1	0	0	1	0	1	1	0	1	1	1	1	2	1	1	0	0	2	0	1
PHI:1890	0	0	0	0	0	0	0	0	2	0	0	2	1	0	1	2	0	0	0	0	0
PHI:2101	2	2	4	4	5	5	4	4	3	1	2	2	2	2	1	1	1	1	1	1	1
PHI:2150	0	2	0	0	0	0	0	0	0	3	0	0	1	0	1	1	0	0	0	0	0
PHI:1762	0	1	0	0	0	0	0	0	2	0	0	0	0	0	2	2	0	0	0	0	1
PHI:1459	0	0	1	1	1	1	1	2	1	0	1	0	0	0	1	1	0	0	1	3	0
PHI:252	0	0	0	0	0	0	0	0	0	0	0	2	0	0	1	1	3	1	1	1	1
PHI:785	1	1	3	3	3	2	3	3	4	5	3	1	1	3	1	1	0	1	0	3	1
PHI:1422	1	1	1	1	1	1	1	1	1	1	1	0	1	1	1	1	0	0	0	0	0
PHI:1159	0	3	4	4	3	2	2	1	5	1	2	0	2	1	2	4	1	0	0	2	0
PHI:1051	2	2	10	8	3	6	13	9	5	7	8	0	3	3	10	8	0	0	0	0	2
PHI:455	1	1	1	2	3	3	3	3	1	4	1	3	2	2	5	3	0	0	1	0	4
PHI:2388	2	2	8	6	6	5	3	3	1	4	3	0	3	3	2	5	1	1	0	4	2
PHI:1658	1	0	1	1	1	1	1	1	1	1	1	1	1	1	1	1	0	1	1	2	1
PHI:294	0	1	0	0	0	0	0	0	0	0	0	0	1	0	1	1	0	0	0	0	0
PHI:1603	1	1	1	1	1	1	1	1	1	1	1	1	1	1	2	1	1	1	1	1	1
PHI:2140	1	1	2	2	2	1	2	2	1	1	1	2	1	2	1	1	1	2	2	2	1
PHI:2405	0	0	0	1	1	0	0	0	0	1	0	2	0	2	2	2	0	1	0	0	0
PHI:1731	0	0	0	0	0	2	0	1	1	0	0	0	0	0	2	1	0	0	0	0	0
PHI:1621	1	0	1	1	1	1	1	1	1	1	1	1	2	1	2	1	1	3	2	2	0
PHI:2258	0	0	0	0	0	0	0	0	0	0	0	0	0	0	1	1	0	1	0	0	0
PHI:1255	1	1	1	1	1	1	1	1	1	1	1	1	1	1	2	1	4	2	0	6	1
PHI:1377	1	1	3	2	3	1	1	1	1	1	1	0	1	1	1	2	0	0	0	0	0
PHI:178	1	2	5	4	3	3	5	4	3	3	4	3	4	5	4	3	3	4	3	6	3
PHI:1575	0	0	1	1	1	1	4	4	6	18	4	0	13	8	3	3	0	0	0	0	14
PHI:442	1	1	1	1	1	1	1	1	1	1	1	1	1	1	2	2	1	1	2	1	2
PHI:577	4	2	2	2	2	2	3	3	4	2	4	0	3	3	3	3	4	0	4	8	2
PHI:594	2	2	2	2	2	2	2	2	1	2	2	3	2	2	5	3	3	0	3	5	4
PHI:1625	1	1	1	1	1	1	1	1	1	1	1	1	1	1	1	1	1	0	1	0	1
PHI:1959	1	0	2	2	1	0	2	1	3	3	1	0	2	2	4	3	0	0	0	0	0
PHI:820	1	1	1	2	23	2	2	1	23	2	1	1	0	1	2	2	1	1	4	3	2
PHI:1564	0	1	1	1	1	2	1	1	2	1	2	1	2	3	1	1	2	1	1	1	0
PHI:194	1	2	1	1	1	1	1	1	2	1	1	1	2	2	2	1	0	1	3	0	1
PHI:1022	0	0	0	0	0	1	1	1	2	1	0	2	1	1	3	1	0	0	0	0	1
PHI:1671	3	1	2	2	2	2	2	2	2	2	2	2	2	2	3	2	2	2	2	3	2
PHI:572	0	0	0	0	0	0	0	0	0	0	0	0	2	1	1	1	0	0	0	0	0
PHI:546	0	0	0	0	0	0	1	1	0	0	1	0	1	0	1	2	0	0	0	0	0
PHI:2204	0	0	0	0	0	0	0	1	3	1	1	1	1	1	1	2	0	0	0	0	2
PHI:748	1	1	2	2	3	3	7	6	5	7	6	1	10	8	12	9	0	0	1	2	6
PHI:1559	0	1	2	2	1	1	1	1	1	1	1	0	1	0	0	1	1	0	0	0	0
PHI:311	0	1	0	1	1	1	0	0	1	1	1	1	0	2	0	1	0	0	0	0	0
PHI:1418	1	1	1	1	1	1	2	2	1	1	2	0	2	1	1	3	0	0	0	0	0
PHI:354	0	0	0	0	0	0	0	0	0	0	0	0	0	0	1	2	0	1	0	0	0
PHI:2042	11	9	15	14	20	15	17	16	19	24	14	11	15	15	19	18	7	6	10	12	17
PHI:1527	0	0	5	0	1	1	6	3	3	0	83	9	0	0	15	2	0	0	0	5	0
PHI:1751	1	0	1	1	1	1	0	1	1	1	1	2	1	2	1	2	0	0	4	0	2
PHI:576	2	1	1	1	3	2	1	0	4	0	0	0	1	1	1	2	0	1	0	0	1
PHI:1368	0	1	0	0	0	1	2	2	1	1	2	0	1	1	0	2	0	0	1	0	0
PHI:1303	1	1	1	1	1	1	1	1	1	1	1	1	1	1	1	1	0	1	0	0	1
PHI:2067	4	1	5	5	5	5	6	5	2	4	4	4	5	4	7	2	3	3	21	2	6
PHI:1393	5	7	5	5	5	7	11	13	8	7	11	2	5	8	4	5	3	2	2	2	9
PHI:259	3	2	4	3	3	3	3	3	3	3	3	2	3	3	4	3	3	3	2	5	2
PHI:1507	1	1	1	1	1	1	0	0	1	0	1	0	0	1	0	1	2	0	0	1	0
PHI:2100	2	2	2	2	2	2	3	2	2	2	2	3	1	2	4	2	2	3	4	2	2
PHI:1812	0	0	3	1	9	11	10	6	3	3	8	1	2	1	13	4	0	0	0	0	0
PHI:1667	1	1	1	1	1	1	1	1	1	2	2	1	2	2	1	1	1	1	1	1	1
PHI:2172	1	1	1	1	3	1	0	0	1	1	0	0	1	1	1	1	0	1	0	1	1
PHI:1596	0	1	1	1	1	1	1	1	1	1	1	1	1	1	1	1	0	1	1	0	0
PHI:1482	1	1	1	1	1	1	1	1	1	1	1	0	1	1	1	2	0	0	0	0	0
PHI:1454	4	2	8	7	7	8	9	7	52	7	6	5	1	3	5	5	1	5	2	7	2
PHI:1988	1	0	1	1	2	1	1	1	1	1	1	0	0	1	2	1	0	0	0	0	1
PHI:1724	0	0	1	1	1	1	0	1	1	0	0	0	0	0	2	3	0	0	0	0	0
PHI:2272	0	0	0	0	0	0	0	0	0	0	0	1	0	0	1	1	0	0	2	0	1
PHI:1317	4	2	2	5	3	4	4	4	3	5	4	3	4	4	5	4	5	5	5	4	4
PHI:1430	1	1	0	1	1	1	1	1	1	1	1	0	1	0	1	1	0	0	0	0	0
PHI:1942	0	0	0	0	0	0	0	0	1	0	0	0	0	0	1	2	0	0	0	0	0
PHI:1784	0	0	2	1	3	4	1	1	2	1	0	1	0	0	1	2	1	0	0	3	0
PHI:1423	1	1	7	3	1	2	4	4	3	1	2	0	1	3	2	1	0	1	0	0	0
PHI:1300	1	1	1	1	1	1	1	1	1	1	1	0	1	1	2	1	0	0	1	2	0
PHI:1233	2	1	1	1	1	1	1	1	1	1	1	1	1	1	2	1	1	2	1	2	1
PHI:486	0	0	0	0	0	0	1	1	0	0	1	1	0	0	1	1	0	1	0	0	0
PHI:2358	1	1	1	1	2	2	2	2	2	2	2	0	1	1	4	2	0	0	0	0	1
PHI:864	0	0	0	0	0	0	1	0	0	0	0	0	0	0	1	1	1	0	1	0	4
PHI:2517	1	1	1	1	1	1	1	1	2	1	2	1	1	1	2	2	1	1	1	1	3
PHI:1048	1	1	1	2	4	4	3	3	3	3	3	1	2	0	1	1	0	0	0	0	0
PHI:2017	1	1	1	1	1	1	1	1	2	1	1	0	1	1	1	1	0	0	0	0	1
PHI:206	1	1	1	1	1	1	1	1	2	1	1	1	2	1	2	2	0	0	0	1	1
PHI:716	5	8	13	12	10	8	17	16	20	19	16	1	11	12	24	13	0	0	0	0	15
PHI:823	1	2	2	1	10	1	1	1	32	1	1	1	1	2	1	1	1	1	4	0	1
PHI:432	4	2	9	7	5	5	1	1	6	4	1	2	2	3	4	3	1	0	10	4	7
PHI:1791	0	0	0	0	0	0	0	0	1	0	0	0	1	0	0	1	0	0	0	0	0
PHI:216	1	1	1	1	1	1	1	1	1	1	1	3	1	1	1	1	2	1	2	2	0
PHI:1345	2	2	2	2	2	1	2	2	1	2	2	1	2	2	2	2	2	1	2	2	0
PHI:1251	1	0	1	1	1	1	1	1	1	1	1	1	1	2	1	1	1	1	1	0	2
PHI:253	1	2	2	2	2	2	5	6	5	1	4	1	2	4	2	2	0	1	0	0	0
PHI:2201	1	0	1	1	1	1	1	1	1	1	1	0	1	1	1	1	0	0	0	0	1
PHI:1254	1	1	2	1	1	1	1	1	1	1	1	1	0	1	1	1	1	1	1	2	1
PHI:1616	3	3	3	3	3	3	4	3	3	3	4	2	3	3	3	3	3	2	3	2	3
PHI:343	0	0	0	0	0	0	1	1	0	0	1	0	0	0	1	1	1	1	1	0	0
PHI:888	1	1	1	1	1	1	1	1	1	1	1	1	1	1	1	1	0	0	1	1	1
PHI:1336	1	1	1	1	1	1	1	1	1	1	1	0	1	1	1	1	1	0	1	2	1
PHI:1989	1	1	2	1	3	1	1	1	1	0	0	0	1	0	1	1	0	0	0	0	0
PHI:2563	2	3	3	3	3	3	3	3	3	5	3	1	3	4	3	3	2	1	1	4	5
PHI:1288	1	1	1	1	1	1	1	1	1	1	1	1	1	1	2	1	1	0	1	0	1
PHI:1802	0	0	2	2	1	1	2	1	1	2	1	0	2	0	3	1	0	0	0	1	0
PHI:1319	1	1	1	1	1	1	1	1	1	1	1	0	1	1	1	1	0	0	0	0	0
PHI:1957	0	0	1	1	1	1	1	1	1	1	1	0	1	1	0	1	0	0	0	0	0
PHI:1321	2	2	4	3	3	3	1	1	4	1	1	0	0	1	2	1	0	0	0	0	0
PHI:1729	0	0	1	1	0	1	0	0	1	0	0	0	0	0	1	1	0	0	0	0	0
PHI:519	0	0	0	0	0	0	1	1	0	1	1	1	1	1	1	1	0	0	0	0	0
PHI:2531	1	1	1	1	1	1	1	1	1	1	1	1	1	1	1	1	1	1	1	1	1
PHI:1882	0	0	1	0	0	0	1	1	2	0	1	1	1	0	2	1	0	0	0	0	0
PHI:2075	1	1	1	1	1	1	2	2	1	2	2	1	1	3	2	2	1	3	3	1	1
PHI:2406	0	0	0	0	0	0	0	0	0	1	1	1	0	0	2	1	0	0	0	0	0
PHI:1894	0	0	1	1	1	1	0	0	1	0	0	0	0	0	1	1	0	0	0	0	0
PHI:831	1	1	1	1	1	1	1	1	1	1	1	0	1	1	2	1	1	1	0	0	1
PHI:2530	1	2	2	2	2	2	2	2	12	2	2	1	2	2	6	2	2	2	1	1	2
PHI:2488	3	2	2	2	3	3	1	1	5	4	2	1	3	3	4	1	2	0	2	0	2
PHI:1633	1	1	1	1	1	1	1	1	1	1	1	1	1	1	1	1	1	1	1	1	1
PHI:2022	9	4	14	11	10	12	10	11	17	13	7	2	9	11	15	8	1	3	3	2	5
PHI:1576	0	0	1	1	1	1	1	1	1	2	1	0	1	1	1	1	0	0	0	0	0
PHI:1028	0	0	0	0	0	0	4	3	2	1	3	1	2	1	1	3	0	0	0	0	0
PHI:1876	0	0	0	1	0	0	1	1	1	0	1	0	1	0	0	1	0	0	0	0	0
PHI:1711	0	0	1	2	1	1	2	2	1	0	2	6	1	1	1	1	0	0	0	0	3
PHI:1754	0	0	0	0	0	0	0	0	1	0	0	0	0	0	0	1	1	1	0	1	0
PHI:2552	4	4	6	6	5	4	6	5	6	5	7	7	5	2	12	8	8	8	7	7	7
PHI:2279	3	2	4	3	8	9	2	2	8	4	2	0	2	1	4	3	0	0	0	0	0
PHI:200	1	1	2	1	2	2	1	1	1	1	1	1	3	1	3	1	1	2	1	1	1
PHI:828	0	0	0	0	0	0	0	0	0	0	0	0	0	0	0	1	0	0	0	0	0
PHI:1207	1	1	1	1	1	1	1	1	1	1	1	0	1	1	2	3	0	1	4	1	0
PHI:132	1	1	1	1	1	1	1	1	3	2	1	0	0	1	2	1	0	0	0	1	0
PHI:2400	1	0	1	1	1	1	1	1	1	0	1	2	1	1	1	1	0	0	2	0	3
PHI:673	1	1	1	1	1	1	2	2	1	4	2	0	2	2	2	3	0	1	2	0	3
PHI:2304	2	1	4	4	2	1	1	1	2	1	1	0	2	3	2	2	2	0	0	0	0
PHI:1644	1	1	1	1	1	1	1	1	1	1	1	1	1	1	2	1	1	1	0	1	1
PHI:1503	5	2	3	2	5	2	2	1	3	2	1	0	5	1	2	3	1	2	1	2	0
PHI:1872	1	0	2	1	1	1	1	1	1	1	1	0	1	0	0	2	0	0	0	0	0
PHI:2118	1	1	1	1	2	1	2	2	3	1	1	0	2	1	1	1	0	0	0	0	3
PHI:1567	1	1	1	1	1	1	2	1	1	1	1	2	1	1	2	1	2	2	1	2	2
PHI:569	0	0	0	0	1	0	2	1	5	0	6	0	5	6	0	5	0	0	0	0	16
PHI:2181	1	1	1	1	1	1	1	1	1	1	1	1	1	1	1	1	0	1	0	1	1
PHI:1565	2	2	2	2	2	2	3	3	1	2	2	1	2	3	2	2	2	2	2	2	1
PHI:1182	1	1	1	0	1	1	1	1	1	2	1	1	1	1	2	1	1	1	2	1	1
PHI:1717	0	1	1	1	0	1	0	0	1	0	0	0	1	0	2	1	0	0	0	0	0
PHI:242	2	2	3	3	5	3	3	2	2	2	2	2	2	2	4	3	2	4	2	1	2
PHI:801	2	2	1	2	1	1	2	1	1	1	2	1	0	1	1	1	1	1	0	1	2
PHI:1316	1	1	1	1	1	1	1	1	1	1	1	0	1	1	0	1	1	1	0	0	0
PHI:2518	1	1	1	1	2	1	1	2	0	2	2	1	1	1	1	1	1	1	0	1	2
PHI:1402	2	2	2	2	2	2	1	1	2	3	1	1	2	2	3	1	0	1	2	0	1
PHI:1049	1	2	3	1	3	4	1	1	1	5	0	1	1	2	1	2	0	0	0	0	0
PHI:2521	3	6	6	6	4	5	2	2	1	3	2	3	2	4	3	3	3	3	2	4	2
PHI:220	1	1	1	3	2	1	0	2	2	1	2	1	2	2	3	2	1	1	1	2	1
PHI:2090	1	1	1	1	1	1	1	1	1	2	1	0	1	1	2	1	1	0	0	0	0
PHI:1341	0	0	1	0	0	0	0	0	1	0	0	0	0	0	0	1	0	0	0	0	0
PHI:1271	0	3	3	4	3	3	0	0	1	0	4	0	1	0	2	3	0	0	0	0	0
PHI:254	2	2	2	3	3	2	2	2	2	3	3	2	3	3	3	1	2	2	4	7	4
PHI:2097	3	2	3	3	3	3	4	4	3	4	2	3	3	3	3	3	4	4	7	4	4
PHI:1960	1	0	1	1	1	1	1	1	1	1	1	2	1	1	2	1	0	0	0	0	1
PHI:2292	1	1	1	1	2	0	1	1	2	1	1	0	1	2	1	1	0	0	0	3	0
PHI:887	1	1	1	1	1	1	1	1	1	1	1	0	1	1	1	1	0	1	0	0	0
PHI:2128	0	0	0	0	0	0	1	1	0	1	1	1	0	1	2	1	0	1	0	0	2
PHI:2037	1	2	1	1	1	1	1	1	1	1	1	1	1	1	2	2	0	1	1	0	1
PHI:1730	0	0	2	1	1	0	0	0	1	0	0	0	1	1	2	1	0	0	0	5	0
PHI:22	1	1	0	1	3	1	2	2	1	4	1	2	2	3	1	1	0	2	7	1	2
PHI:27	1	1	1	1	1	1	1	1	1	1	1	0	1	2	2	1	0	0	0	0	0
PHI:1208	1	1	1	1	1	1	1	1	1	1	1	0	1	2	1	1	0	2	0	0	0
PHI:1785	1	1	1	1	1	1	1	1	1	1	0	0	1	1	1	1	0	0	0	0	0
PHI:1707	0	0	1	2	2	2	1	1	1	2	1	0	1	2	2	1	0	0	0	0	0
PHI:1228	2	2	2	2	2	2	2	2	2	2	2	2	2	2	2	2	2	2	2	2	2
PHI:1695	1	1	1	1	2	1	1	1	1	1	1	0	2	0	2	1	0	0	0	0	0
PHI:1563	1	1	1	1	1	1	1	1	1	1	1	1	1	2	1	1	2	1	1	0	1
PHI:1888	0	0	0	0	0	1	0	0	2	1	0	0	0	0	1	1	0	0	0	0	0
PHI:1472	1	0	1	1	1	1	2	1	1	1	1	0	1	1	1	1	0	0	0	0	0
PHI:1921	1	1	3	2	1	2	7	5	1	1	2	0	2	2	8	1	1	0	1	1	2
PHI:1006	2	1	2	1	1	1	1	1	1	1	1	1	1	1	3	2	2	1	1	1	1
PHI:2336	6	5	12	7	16	10	10	9	13	9	6	7	8	8	12	11	5	2	5	5	7
PHI:1222	1	1	1	1	2	1	3	1	1	1	1	1	1	1	1	2	1	1	1	4	1
PHI:1649	1	0	1	1	1	1	0	1	1	1	1	1	1	1	1	2	1	1	1	1	1
PHI:1660	2	1	1	1	3	3	2	3	4	1	3	2	2	1	4	2	4	4	2	4	7
PHI:1566	10	10	13	10	15	11	9	11	9	14	10	11	10	11	17	14	11	11	12	13	14
PHI:1141	3	3	5	5	3	4	3	3	5	2	4	3	4	3	2	3	3	4	5	2	2
PHI:2553	1	2	3	3	2	3	3	3	2	3	2	2	2	2	4	2	3	4	7	3	2
PHI:210	1	1	2	1	1	1	1	1	1	1	1	0	1	1	1	1	1	1	0	2	0
PHI:226	4	2	4	4	5	3	4	4	5	4	3	4	4	2	5	4	4	3	4	3	6
PHI:2351	1	1	1	1	1	1	1	1	1	1	1	2	1	1	1	1	1	1	3	1	1
PHI:267	8	16	20	16	44	39	14	15	16	11	12	12	10	9	15	12	7	4	18	8	14
PHI:1926	1	1	1	0	2	2	0	0	1	0	0	0	3	0	0	1	0	0	0	0	0
PHI:2309	1	0	3	2	5	4	4	4	10	2	2	2	6	4	6	4	1	0	2	0	2
PHI:1643	1	1	1	1	1	1	2	2	1	1	1	2	1	2	1	1	1	3	1	1	3
PHI:106	2	2	4	5	2	1	4	4	3	0	5	0	2	1	2	2	2	1	0	1	3
PHI:824	1	1	1	1	0	0	1	1	5	1	1	1	0	0	1	1	0	0	0	0	1
PHI:853	1	0	0	1	0	0	0	0	1	1	0	3	0	0	0	1	0	0	0	0	1
PHI:1775	0	0	0	0	1	1	1	0	2	1	0	0	1	1	2	1	0	0	0	0	0
PHI:1733	0	0	0	0	0	0	0	0	1	0	0	0	0	0	0	1	0	0	0	0	0
PHI:337	2	1	2	2	2	2	2	2	2	2	2	0	1	2	3	2	0	0	1	0	2
PHI:186	1	1	1	1	1	1	1	1	1	1	1	0	1	1	1	1	1	0	0	1	0
PHI:877	1	1	1	1	1	1	1	1	1	1	1	1	1	2	1	1	2	1	1	1	1
PHI:2528	4	3	4	3	3	3	2	3	4	4	3	3	3	4	5	3	3	3	4	2	3
PHI:261	1	0	2	3	2	1	2	2	2	0	2	0	1	1	5	2	1	1	1	0	2
PHI:792	1	1	2	2	2	2	2	2	1	2	2	2	2	2	2	2	1	0	2	3	2
PHI:1382	1	0	2	1	1	1	3	2	1	1	1	0	1	1	3	3	4	1	0	2	2
PHI:290	0	0	1	1	3	2	1	2	2	1	1	0	1	1	1	1	1	2	2	3	4
PHI:1597	1	1	1	1	1	1	1	1	1	1	1	1	1	1	1	1	1	1	1	3	1
PHI:2092	1	1	1	1	1	1	1	1	1	1	1	1	2	1	1	1	1	1	0	2	1
PHI:2431	1	0	1	1	0	0	2	2	0	2	1	0	0	1	1	1	0	0	0	0	1
PHI:1457	1	1	1	1	1	1	1	1	1	1	1	0	1	1	1	1	1	0	1	0	1
PHI:373	1	1	1	1	1	1	2	1	1	1	1	1	2	2	2	1	1	1	0	2	1
PHI:1252	1	0	1	1	1	1	1	1	1	1	1	1	1	1	1	1	1	1	0	1	1
PHI:1767	1	0	1	1	1	1	1	1	1	2	1	2	0	1	4	3	0	0	0	0	0
PHI:2167	1	1	1	1	1	1	2	1	1	1	1	0	1	1	1	1	1	1	1	3	0
PHI:854	2	0	1	1	2	2	2	2	2	2	2	1	2	2	2	2	2	2	2	2	1
PHI:477	0	0	0	0	1	0	0	0	0	1	0	1	0	0	0	1	1	0	0	1	0
PHI:1928	0	0	0	0	0	0	0	0	1	0	0	0	0	0	0	1	0	0	0	2	0
PHI:1050	0	0	1	0	0	0	0	0	0	1	0	0	0	0	7	2	0	0	0	0	0
PHI:2109	1	1	1	1	2	1	1	1	1	3	1	1	1	2	2	2	1	1	2	0	0
PHI:1236	1	1	2	1	1	1	3	3	1	1	4	0	1	1	1	1	1	1	3	1	1
PHI:1181	1	2	2	1	2	1	1	1	1	2	2	1	1	2	1	1	2	2	6	1	3
PHI:61	3	3	2	2	2	2	5	3	6	4	3	1	4	2	3	2	1	1	0	2	2
PHI:804	0	0	0	0	0	0	1	1	0	1	1	0	0	1	1	1	1	0	0	2	1
PHI:485	1	1	1	1	2	1	0	1	1	1	1	0	3	1	0	1	2	1	2	4	0
PHI:436	1	2	1	1	2	1	1	1	0	1	1	1	1	1	2	1	1	1	2	1	2
PHI:2154	1	0	1	1	1	1	1	1	1	1	1	1	1	1	2	1	0	0	1	0	1
PHI:1429	1	0	1	1	1	1	1	1	1	1	1	1	1	1	2	1	1	1	0	2	1
PHI:1471	1	1	1	1	0	0	1	1	1	1	1	0	1	1	1	1	0	1	1	0	0
PHI:1983	0	1	2	1	2	0	1	1	1	1	1	0	0	1	3	1	0	0	1	0	0
PHI:2376	3	6	6	2	1	0	5	6	7	6	3	0	4	2	8	4	0	0	0	0	0
PHI:2600	1	1	1	1	1	1	1	1	1	1	1	1	1	1	1	1	1	1	1	1	1
PHI:2310	1	0	0	0	2	1	0	0	0	1	0	2	1	4	3	2	1	1	1	1	2
PHI:383	1	2	2	2	1	1	1	1	1	2	1	0	1	2	1	1	0	0	0	3	0
PHI:2215	1	1	1	1	1	1	1	1	1	1	1	1	1	1	1	1	1	1	1	1	1
PHI:2311	2	1	2	2	0	0	4	3	2	2	2	2	1	0	1	1	0	0	0	0	0
PHI:2524	1	1	1	1	1	1	1	1	1	1	1	1	1	2	1	1	0	1	1	0	1
PHI:1403	1	1	1	1	1	1	1	1	1	1	1	0	1	1	1	1	0	0	2	0	4
PHI:815	1	1	1	1	1	0	1	1	1	1	1	1	1	1	2	1	0	0	0	0	1
PHI:464	1	1	1	1	1	1	1	1	1	1	2	5	3	1	2	2	1	2	2	4	1
PHI:1455	3	7	22	20	9	22	0	0	1	0	0	0	2	0	1	3	0	0	0	0	1
PHI:1374	1	1	1	1	1	1	1	1	1	1	1	0	1	3	2	2	1	0	0	1	0
PHI:305	2	0	2	0	2	2	2	2	1	1	2	2	2	2	3	3	0	0	0	0	1
PHI:1967	1	1	2	2	2	2	2	2	3	1	2	2	1	4	4	3	2	0	0	4	0
PHI:1936	0	0	0	0	1	1	1	1	1	0	2	0	0	0	2	1	0	0	0	0	0
PHI:2088	1	2	1	1	1	1	1	1	1	1	1	1	1	1	2	1	0	0	0	1	1
PHI:1823	0	0	0	1	0	1	0	0	1	0	0	0	3	0	3	1	0	0	0	0	0
PHI:2016	1	2	1	1	1	1	1	1	1	1	1	1	0	1	2	1	1	1	1	1	2
PHI:2328	0	0	1	1	1	1	0	0	8	0	1	0	0	0	0	1	0	0	0	0	0
PHI:1328	1	1	1	1	1	1	1	1	1	0	1	0	1	1	1	1	0	0	0	0	0
PHI:1332	1	1	1	2	2	1	0	0	1	4	0	0	2	1	2	2	1	0	0	0	0
PHI:1167	1	2	2	1	1	1	1	1	1	1	1	2	3	1	1	1	1	0	0	1	1
PHI:2427	0	0	0	0	2	1	0	0	1	0	0	0	0	0	2	1	0	0	3	0	1
PHI:2195	2	1	1	1	1	1	4	1	1	3	3	1	2	1	2	1	1	2	4	2	2
PHI:1544	1	1	1	1	1	1	1	1	1	2	1	0	1	2	2	1	0	0	0	0	0
PHI:1917	1	0	1	1	1	2	1	2	1	1	1	0	1	1	5	2	1	0	0	0	0
PHI:1569	1	1	1	1	1	1	1	1	1	1	1	1	1	1	1	1	1	1	1	1	1
PHI:1239	1	1	2	2	2	4	1	1	2	2	1	1	1	1	2	2	1	2	1	1	1
PHI:1582	1	1	1	1	1	1	1	1	1	1	1	1	1	1	1	1	1	1	1	1	1
PHI:1461	1	0	1	1	1	1	1	1	1	1	1	1	1	1	1	1	1	1	1	2	1
PHI:1792	0	0	1	0	2	0	1	1	1	1	1	0	1	0	4	1	0	1	0	0	0
PHI:1443	1	1	1	1	3	3	1	1	1	2	1	3	1	1	2	1	0	0	1	0	1
PHI:1940	1	1	1	1	2	1	0	0	1	1	0	0	0	1	4	2	0	0	0	0	0
PHI:2550	1	1	1	1	1	1	1	1	1	1	1	1	1	1	1	1	1	1	1	1	1
PHI:703	0	0	0	0	0	0	0	0	0	0	0	1	0	1	0	1	0	0	0	0	0
PHI:1900	1	1	3	1	2	2	1	1	1	1	1	1	1	1	1	1	1	3	2	0	1
PHI:807	2	1	2	2	3	3	2	1	1	2	2	1	2	3	2	1	1	1	1	1	1
PHI:1488	1	1	1	1	1	1	1	1	1	1	1	0	1	1	1	1	0	1	0	1	0
PHI:1787	0	0	1	1	0	0	0	0	2	1	0	0	1	1	2	1	0	0	0	0	0
PHI:1187	1	1	1	1	1	1	1	1	1	2	1	1	1	1	2	1	2	2	1	1	1
PHI:1657	4	4	1	5	3	2	3	4	3	2	4	1	1	2	0	2	0	1	0	1	6
PHI:1896	0	0	0	0	0	1	1	1	1	0	1	0	1	1	1	1	0	0	0	0	0
PHI:2525	1	1	1	1	1	1	1	1	1	1	1	1	1	1	1	1	1	1	1	1	1
PHI:1475	0	0	1	1	1	1	1	1	1	1	1	0	1	1	2	1	0	1	0	0	0
PHI:2597	1	0	1	1	0	1	2	2	3	1	3	2	1	1	2	3	1	1	1	2	1
PHI:1030	0	1	1	2	1	1	2	2	3	0	1	2	2	1	4	4	0	1	0	0	0
PHI:2302	1	1	1	1	1	1	0	1	1	1	1	0	1	1	2	1	0	0	1	0	1
PHI:1746	0	0	0	0	0	0	2	1	2	0	0	1	1	1	1	1	0	0	0	0	0
PHI:1026	1	1	1	1	1	1	1	1	2	0	1	0	0	0	1	1	1	1	1	1	2
PHI:390	0	0	0	0	0	0	0	0	0	0	0	0	0	0	1	1	0	0	0	0	0
PHI:2177	3	2	3	4	3	3	2	2	3	2	2	1	2	2	2	1	2	3	3	3	4
PHI:1647	1	1	2	1	1	1	2	1	2	2	1	1	1	1	1	1	1	0	2	0	0
PHI:675	1	1	0	1	1	1	1	1	0	2	1	4	2	2	1	1	1	3	2	3	7
PHI:1325	1	2	1	1	1	1	2	2	1	1	2	1	0	2	2	2	0	1	1	2	2
PHI:177	1	1	1	1	1	1	3	3	1	1	1	0	1	1	2	3	1	1	0	1	0
PHI:1591	1	0	1	1	1	1	1	1	1	0	1	0	1	1	1	1	0	0	0	0	0
PHI:258	0	0	1	1	1	0	1	0	2	2	0	0	5	0	2	1	1	0	1	1	0
PHI:244	3	3	5	4	4	4	3	3	5	3	2	2	3	3	2	4	2	1	2	3	1
PHI:893	3	3	3	3	3	3	4	2	3	4	3	3	3	3	4	3	3	3	2	4	3
PHI:310	1	1	2	4	2	2	3	2	2	1	3	1	2	1	3	3	1	0	0	1	1
PHI:1600	1	1	1	0	1	1	1	1	1	1	1	1	1	1	1	1	1	1	0	1	0
PHI:1602	1	0	1	1	1	1	1	1	1	1	1	1	1	1	2	1	1	1	1	3	1
PHI:488	1	0	1	1	1	1	1	1	0	1	1	0	0	1	2	2	4	1	0	2	1
PHI:2509	0	0	0	0	0	0	1	0	0	0	0	1	0	0	1	1	0	0	2	1	2
PHI:503	1	1	1	1	1	1	1	1	1	1	1	1	1	1	1	1	1	1	1	1	1
PHI:806	2	2	2	2	2	2	2	2	1	1	2	1	1	2	3	2	1	1	1	2	1
PHI:1466	1	1	3	1	1	1	1	1	1	1	1	1	1	2	1	1	1	1	1	2	1
PHI:283	1	0	2	1	1	1	1	1	1	1	1	3	1	1	1	3	1	2	2	2	2
PHI:2542	1	1	2	2	1	1	1	1	1	1	1	0	1	1	1	1	1	1	1	1	0
PHI:2176	0	0	0	0	0	0	1	1	0	1	1	0	0	2	1	1	2	0	0	3	2
PHI:2368	1	1	2	1	0	0	1	1	0	1	2	1	0	0	2	2	1	0	0	0	0
PHI:882	4	3	4	4	4	3	4	4	4	4	4	3	4	5	5	4	5	8	5	6	4
PHI:1721	0	0	1	2	0	1	4	3	1	1	2	0	0	0	2	1	0	0	0	0	0
PHI:1915	1	0	1	1	1	1	1	1	1	1	1	0	1	1	1	1	0	1	0	0	0
PHI:364	2	2	3	3	4	3	1	1	2	4	1	1	1	1	6	3	2	3	6	1	1
PHI:2271	0	0	0	0	1	0	0	0	0	0	0	0	1	0	1	1	1	0	0	0	1
PHI:1691	0	0	1	0	0	0	0	0	1	0	0	0	0	0	0	1	0	0	0	0	0
PHI:1701	0	0	1	2	3	2	3	2	3	1	1	0	2	0	4	3	0	0	0	0	0
PHI:2547	1	1	1	1	1	1	1	1	1	1	2	1	1	1	1	1	1	1	1	2	1
PHI:1978	0	0	0	0	0	0	0	0	1	0	0	0	2	2	1	1	0	0	0	0	0
PHI:2282	1	1	1	1	1	1	1	1	1	1	1	0	1	2	2	1	0	0	0	0	1
PHI:1211	1	1	1	1	1	1	1	1	1	2	1	1	1	2	3	1	1	1	1	1	2
PHI:1524	1	1	1	1	1	1	1	1	1	1	1	0	1	1	1	1	0	1	0	0	0
PHI:1338	2	3	4	3	2	2	2	2	1	3	1	0	0	1	3	1	2	0	2	3	1
PHI:668	1	1	4	2	3	3	2	2	2	1	3	3	3	2	6	2	1	2	1	1	1
PHI:1679	1	1	1	1	1	1	1	1	1	1	1	1	1	1	2	1	1	1	1	1	1
PHI:1294	1	1	1	1	1	1	1	1	1	1	1	0	1	1	2	1	0	1	0	0	0
PHI:2562	2	2	2	2	2	2	2	2	0	2	1	4	2	2	3	3	3	1	1	2	3
PHI:2095	1	2	1	1	3	2	1	0	1	1	0	0	2	0	3	1	3	1	0	0	0
PHI:2005	0	0	0	0	0	0	0	0	0	1	1	0	1	1	1	1	1	0	0	3	1
PHI:187	0	2	2	2	2	3	3	3	2	3	3	3	2	4	0	1	2	2	3	3	5
PHI:1258	1	1	1	1	1	1	1	1	1	1	1	1	0	1	1	1	3	1	0	1	1
PHI:1221	1	1	1	1	1	1	1	1	1	1	1	1	1	1	2	1	2	1	3	1	4
PHI:1825	0	0	0	0	0	0	0	0	1	1	0	0	0	0	4	1	0	0	0	0	0
PHI:257	1	2	3	3	2	2	2	2	2	2	1	0	1	0	0	1	0	0	0	0	0
PHI:1367	1	1	1	1	1	1	1	1	1	1	1	0	1	1	1	1	1	1	0	3	0
PHI:2515	1	0	1	1	1	1	1	1	0	1	1	1	1	1	1	1	1	1	2	1	1
PHI:1771	1	0	1	2	1	1	1	2	2	3	2	0	2	2	2	2	1	0	0	0	0
PHI:1441	1	1	1	1	1	1	2	1	1	1	1	1	2	2	1	1	2	0	1	1	1
PHI:1194	1	1	1	0	1	1	2	2	1	2	1	1	1	1	1	1	2	1	0	2	2
PHI:84	1	2	2	2	1	1	1	1	1	1	1	0	1	2	1	1	0	1	0	0	0
PHI:378	1	1	2	3	1	1	1	2	2	1	1	1	2	1	1	1	2	2	1	2	1
PHI:522	1	2	2	2	3	2	1	1	1	2	1	0	1	1	1	1	0	0	0	0	0
PHI:1752	1	1	1	1	2	2	2	2	1	1	2	2	2	2	3	1	2	0	0	2	0
PHI:1997	0	0	0	0	1	0	0	1	1	0	0	0	2	0	0	1	0	0	0	0	0
PHI:1304	1	1	1	1	1	1	1	1	1	1	1	1	1	1	2	1	2	0	1	1	1
PHI:133	5	0	3	3	7	7	4	2	5	5	1	3	6	3	8	3	2	2	2	2	3
PHI:174	1	2	2	2	3	2	2	2	2	2	2	2	1	1	2	1	1	1	2	1	1
PHI:1913	0	0	0	0	0	1	0	0	1	1	0	1	0	0	1	2	1	0	0	1	0
PHI:2255	1	3	2	3	2	2	3	3	2	2	3	1	5	4	5	5	0	0	0	0	1
PHI:1611	1	1	1	1	1	1	1	1	1	1	1	0	1	2	1	1	0	0	0	0	0
PHI:228	1	1	1	1	1	1	1	1	2	1	1	1	1	1	1	1	0	0	0	0	0
PHI:199	2	1	2	3	3	2	8	6	6	6	8	0	7	2	4	2	0	0	0	0	11
PHI:1409	0	1	0	0	0	0	1	1	1	1	2	1	0	1	0	1	0	0	0	0	0
PHI:1283	0	0	0	0	0	0	0	0	1	0	0	0	0	0	0	1	0	0	0	0	0
PHI:1592	1	1	1	1	1	1	1	1	1	1	1	0	1	1	1	1	0	0	0	0	0
PHI:2096	1	0	2	2	1	0	3	2	3	2	1	1	2	2	2	2	0	0	0	3	0
PHI:1178	1	1	1	1	2	1	1	1	1	1	1	1	1	1	1	1	1	1	3	1	1
PHI:2284	1	0	1	2	2	1	1	0	1	0	1	0	1	1	1	1	0	0	0	1	1
PHI:1634	1	1	1	1	1	1	2	1	1	1	1	1	0	1	0	1	0	1	0	1	1
PHI:1330	0	0	0	1	2	2	1	1	1	2	1	0	0	1	1	1	0	0	0	0	0
PHI:2403	1	1	3	3	3	2	0	0	1	1	0	0	1	1	3	3	0	0	0	0	0
PHI:2606	0	0	0	0	1	1	0	0	0	0	0	0	0	0	0	1	1	0	0	1	0
PHI:1570	1	0	1	1	1	1	2	2	1	1	2	2	1	1	2	1	1	2	1	1	2
PHI:1737	0	0	1	1	1	1	0	0	1	0	0	0	2	0	2	1	0	0	0	0	0
PHI:2543	3	1	2	3	3	3	3	2	4	2	2	2	3	3	1	2	2	2	5	2	2
PHI:1770	0	0	1	1	1	1	1	1	1	0	1	0	1	1	1	1	0	0	0	0	0
PHI:392	3	5	3	3	2	1	3	2	3	2	3	1	3	4	2	2	5	2	0	3	5
PHI:469	1	0	1	2	2	1	1	1	2	1	2	1	1	1	3	1	1	1	1	2	1
PHI:1306	0	0	0	0	0	0	1	1	1	1	1	1	1	1	2	2	2	2	0	5	1
PHI:2188	0	0	0	0	0	0	0	0	0	2	0	1	0	0	1	1	2	1	1	1	1
PHI:368	1	1	1	1	1	1	1	1	1	1	1	1	1	1	2	1	1	1	1	3	1
PHI:1411	1	1	1	1	1	1	1	1	1	1	1	1	1	1	2	1	1	1	1	1	1
PHI:2414	0	0	0	0	0	0	0	0	0	0	0	0	0	0	1	1	0	0	3	0	0
PHI:1943	1	0	2	2	1	2	1	1	2	2	1	0	1	2	2	1	0	0	0	0	0
PHI:1395	1	1	1	1	1	1	1	1	1	0	1	0	1	0	2	1	0	0	0	0	0
PHI:1242	1	1	1	1	1	1	1	1	1	1	3	0	1	1	1	1	0	0	0	0	0
PHI:2112	0	1	0	0	0	0	1	1	0	1	1	1	1	1	2	1	0	1	2	1	0
PHI:695	0	0	0	0	0	0	0	0	0	0	0	0	0	0	0	1	0	0	0	0	1
PHI:1804	0	0	1	1	1	0	0	0	1	0	0	0	0	0	1	1	0	0	0	0	0
PHI:1608	1	1	1	1	1	1	1	1	1	1	1	1	2	1	1	1	1	1	1	1	1
PHI:2085	1	1	1	1	1	1	1	1	1	1	1	1	2	1	1	1	1	1	1	1	2
PHI:2079	0	1	1	1	1	1	0	0	1	1	1	1	1	1	1	1	1	1	1	1	1
PHI:2080	1	0	1	1	1	1	1	1	1	1	1	1	1	1	1	1	1	1	1	1	1
PHI:2081	0	0	1	0	0	0	2	2	0	1	1	0	1	1	0	1	0	0	1	1	2
PHI:2082	1	1	1	1	1	1	1	1	1	1	1	0	1	1	1	1	1	0	0	0	0
PHI:2083	1	1	1	1	1	1	1	1	1	1	1	0	1	1	1	1	1	1	0	0	0
PHI:2069	0	0	0	0	0	0	0	0	0	1	1	0	1	1	1	1	0	0	1	0	0
PHI:2091	1	1	1	1	2	1	1	0	1	1	1	0	1	1	1	1	0	1	1	0	1
PHI:2076	1	1	1	1	1	1	1	1	2	1	1	0	0	1	1	1	0	0	1	1	0
PHI:2077	1	1	1	1	1	1	1	1	1	1	1	1	1	1	1	1	1	1	1	1	1
PHI:1224	1	1	1	1	1	1	1	2	1	1	1	0	1	1	1	1	1	2	1	3	1
PHI:2451	0	0	0	0	0	0	1	1	3	3	1	1	3	4	2	1	0	0	0	0	3
PHI:24	2	2	1	1	4	3	3	3	5	8	4	1	6	2	2	2	0	1	0	0	0
PHI:816	3	2	3	3	2	3	1	3	3	4	3	1	3	4	3	3	3	0	0	4	1
PHI:1201	1	1	1	1	1	1	1	1	1	1	1	1	1	1	1	1	1	1	1	1	1
PHI:1492	1	1	1	1	1	1	1	1	2	1	1	1	1	1	1	1	0	1	1	0	1
PHI:2114	1	1	1	1	2	1	1	1	0	1	1	0	0	1	2	1	1	2	3	2	1
PHI:2568	1	1	1	1	1	1	2	1	1	1	1	1	1	1	1	1	1	1	1	1	1
PHI:542	0	0	1	1	2	1	1	1	1	0	2	0	1	1	2	2	0	0	1	0	1
PHI:31	1	1	1	1	1	1	1	1	2	1	3	0	1	2	1	1	1	0	4	2	0
PHI:2033	0	1	4	3	1	5	4	4	4	6	4	0	2	5	2	1	1	1	1	0	0
PHI:505	1	0	1	1	1	1	1	1	1	1	1	1	1	1	1	1	1	1	1	1	1
PHI:1405	0	0	0	0	0	0	1	0	3	0	1	1	0	0	2	1	0	0	0	0	0
PHI:336	1	1	1	1	2	1	1	1	2	1	1	1	1	1	1	1	0	1	2	0	1
PHI:236	0	0	0	0	0	0	0	1	0	0	1	2	0	0	2	1	0	1	0	0	2
PHI:195	2	3	3	3	3	3	3	2	2	4	2	3	3	3	2	1	3	2	2	5	3
PHI:543	0	0	1	1	0	0	2	2	0	0	4	0	1	0	4	2	8	2	0	8	3
PHI:1501	1	1	2	2	1	1	0	1	1	1	1	0	1	1	1	1	0	1	1	0	1
PHI:645	2	3	3	3	3	3	2	2	1	2	3	1	2	1	5	2	0	2	3	2	1
PHI:1654	1	0	0	1	1	1	1	1	1	1	1	0	1	1	0	1	0	0	0	0	0
PHI:789	1	2	2	2	2	2	4	4	2	2	3	1	2	2	3	2	2	1	0	5	1
PHI:819	1	1	1	1	1	1	1	1	1	1	1	0	1	1	1	1	0	1	0	0	0
PHI:2353	1	1	1	1	1	1	2	1	1	1	1	0	1	2	1	1	1	1	1	0	1
PHI:2354	1	1	1	1	1	1	2	1	2	2	2	1	1	1	2	1	0	2	0	0	1
PHI:2124	0	0	0	0	0	0	0	0	0	0	0	0	0	0	1	1	0	0	0	0	0
PHI:1652	1	0	1	1	1	1	1	1	1	1	1	1	1	3	1	1	1	0	1	0	2
PHI:1536	1	0	1	1	1	1	0	0	1	0	0	0	0	1	0	1	2	1	0	1	0
PHI:1484	1	1	0	1	1	1	1	1	1	1	1	0	2	2	4	2	1	0	2	0	0
PHI:33	1	1	1	1	1	1	2	2	0	1	2	1	0	1	3	4	2	2	0	5	2
PHI:1240	2	1	1	1	1	3	1	1	1	1	1	0	1	1	1	1	0	0	0	0	0
PHI:1842	1	1	1	1	1	1	0	0	1	0	0	0	1	0	2	1	0	0	0	0	0
PHI:680	0	0	1	0	1	0	0	0	0	0	0	0	0	0	0	1	0	0	1	0	4
PHI:1343	1	1	1	1	1	1	1	1	1	1	1	1	1	1	1	1	0	1	0	1	1
PHI:2179	2	0	1	1	2	2	1	1	1	1	1	2	1	1	2	1	1	2	2	1	2
PHI:2257	1	1	1	1	1	1	1	1	1	1	1	0	1	1	1	1	1	1	1	2	1
PHI:1577	1	1	1	0	1	1	1	1	1	1	1	1	1	1	2	1	1	1	1	1	1
PHI:2234	0	0	0	0	0	0	0	0	0	0	0	1	0	0	0	1	0	0	0	0	0
PHI:1061	2	0	1	1	1	1	1	1	1	2	1	1	1	1	2	1	1	1	0	1	1
PHI:2513	1	1	1	1	1	1	1	1	2	1	1	1	1	1	2	1	4	1	2	2	1
PHI:2534	1	2	0	0	0	0	0	0	9	4	0	0	0	0	2	1	0	0	0	0	1
PHI:873	1	1	1	1	1	1	1	1	1	1	1	1	1	2	2	1	0	0	0	0	1
PHI:2089	1	1	1	1	1	1	1	1	1	1	1	0	1	1	2	1	0	0	0	0	0
PHI:1245	1	1	1	1	1	1	1	1	1	1	2	1	1	2	1	2	1	0	2	1	1
PHI:797	0	0	0	0	0	0	1	2	1	0	1	0	0	0	2	1	0	0	0	0	0
PHI:2428	1	1	1	1	1	1	1	1	1	2	1	1	1	2	1	1	1	1	0	1	1
PHI:405	1	0	2	2	2	2	2	1	2	2	2	1	1	2	1	1	1	1	0	2	1
PHI:1987	1	0	1	1	1	1	1	1	1	1	1	0	1	1	1	1	0	0	0	0	0
PHI:693	1	0	1	1	1	1	1	1	1	1	1	1	1	1	1	1	0	0	1	1	1
PHI:113	1	0	0	0	0	0	0	0	0	1	0	0	0	1	0	1	0	0	0	0	1
PHI:451	1	1	1	1	1	1	1	1	1	1	1	1	1	2	1	1	2	1	2	1	1
PHI:1299	1	1	1	1	1	1	1	1	1	1	1	1	1	1	1	1	1	1	2	1	1
PHI:424	1	1	1	1	2	1	1	1	1	1	1	1	1	1	1	1	1	0	1	1	1
PHI:1273	1	0	1	1	1	1	1	1	1	1	1	1	1	2	1	1	2	2	1	1	2
PHI:1021	1	0	1	2	1	2	2	2	0	1	2	0	2	1	1	2	0	0	0	1	1
PHI:1203	1	1	1	1	1	1	1	1	1	1	1	1	2	1	1	1	3	3	3	2	3
PHI:2598	0	0	0	0	0	0	0	0	0	0	0	0	0	0	1	1	1	0	0	2	0
PHI:2180	1	1	1	1	1	1	1	1	1	1	1	1	1	2	1	1	1	1	0	2	1
PHI:1462	1	0	1	1	1	1	1	1	1	1	1	1	1	1	1	1	1	1	1	1	1
PHI:281	2	1	2	2	1	1	2	2	1	2	2	0	1	2	1	1	2	1	2	1	1
PHI:1309	1	1	1	1	1	1	1	1	1	1	1	1	1	1	2	1	1	1	1	1	1
PHI:2104	1	0	2	2	1	1	1	2	1	2	3	0	1	1	2	3	0	0	0	0	4
PHI:1417	1	0	1	2	2	1	1	1	1	1	1	0	2	0	1	1	0	0	0	0	0
PHI:393	1	2	2	2	2	1	0	0	0	2	1	2	0	1	1	1	0	0	0	0	0
PHI:1227	1	1	1	1	1	1	1	1	1	1	1	0	1	1	1	1	1	2	1	2	1
PHI:889	0	0	0	0	0	0	0	0	0	8	0	0	0	0	2	1	0	0	0	0	0
PHI:1631	1	0	2	1	2	1	1	1	1	1	1	1	1	1	1	2	0	0	0	0	1
PHI:1595	1	1	2	2	1	2	1	1	1	2	1	1	1	1	1	1	1	1	1	1	1
PHI:1023	0	0	0	0	0	0	2	2	0	1	1	0	1	0	0	1	0	0	0	0	2
PHI:1880	0	0	2	2	0	1	0	0	1	1	0	1	2	0	2	1	0	0	0	0	0
PHI:1938	0	0	2	0	0	0	0	1	1	1	1	0	1	1	1	2	0	0	0	0	0
PHI:2533	1	1	1	1	2	1	2	1	1	1	1	1	6	1	1	1	3	4	0	4	2
PHI:2387	1	1	1	1	1	1	1	1	1	1	1	0	1	1	1	1	0	2	0	0	0
PHI:1220	1	1	1	1	1	1	1	1	1	1	1	1	1	1	2	1	1	1	2	1	1
PHI:1356	1	1	2	1	1	1	1	1	1	1	1	0	1	1	1	1	1	0	0	2	0
PHI:399	1	1	1	1	1	1	1	1	1	1	1	1	1	1	1	1	1	1	1	1	1
PHI:859	0	0	1	0	0	0	0	0	0	4	0	1	2	1	2	1	0	0	0	1	0
PHI:2267	2	1	1	1	2	1	1	1	1	2	1	1	1	2	1	1	2	0	2	1	1
PHI:1433	1	0	1	1	1	1	1	1	1	1	1	0	1	1	1	1	1	0	0	1	1
PHI:1463	1	0	1	1	1	1	1	1	1	1	1	1	1	2	2	1	1	1	2	1	1
PHI:1589	1	1	1	1	1	1	1	1	1	1	1	0	1	1	1	1	1	1	1	1	1
PHI:2190	3	4	4	3	3	2	1	1	6	3	0	0	1	2	2	2	0	0	0	0	2
PHI:2168	1	1	1	1	1	1	1	1	1	1	1	0	1	2	1	1	0	0	0	0	0
PHI:616	1	1	1	1	2	2	1	1	1	1	1	1	1	1	3	2	1	1	2	2	1
PHI:2345	0	1	0	0	1	1	0	0	1	0	0	0	1	0	1	1	1	0	0	0	1
PHI:1172	1	2	1	1	1	1	1	1	1	1	1	1	2	1	2	1	1	1	1	1	1
PHI:740	0	0	0	0	0	0	0	0	2	1	0	0	0	1	0	1	0	0	0	0	0
PHI:1354	1	0	2	1	1	1	1	1	1	1	2	1	1	1	1	1	1	0	6	2	0
PHI:1856	0	0	0	0	1	2	2	3	3	2	1	0	1	2	5	1	0	0	0	0	0
PHI:1877	0	0	0	0	0	0	1	2	1	0	0	0	1	0	3	1	0	1	0	0	0
PHI:1174	1	0	1	1	1	1	2	1	1	1	1	1	1	1	1	1	1	0	0	1	1
PHI:1158	1	0	0	0	0	0	0	0	0	1	0	0	0	0	0	1	0	0	0	0	1
PHI:1547	1	1	1	1	1	1	1	1	1	1	1	1	1	1	2	1	1	1	1	1	1
PHI:1862	1	1	3	2	2	1	2	2	1	1	1	0	1	2	3	1	0	0	0	0	0
PHI:1378	1	2	1	1	1	1	2	1	1	1	1	0	1	2	1	1	0	0	2	0	2
PHI:1893	0	0	3	3	0	0	1	0	2	2	0	0	4	1	2	2	0	0	0	0	0
PHI:885	1	1	1	1	1	1	1	1	1	1	1	1	1	1	2	1	1	0	1	0	0
PHI:435	1	1	1	1	1	1	1	1	1	1	1	1	1	1	1	1	1	1	1	1	1
PHI:159	1	1	1	1	1	1	1	1	1	1	2	0	1	1	1	1	2	0	0	2	1
PHI:124	1	0	1	1	1	1	1	1	1	1	1	0	1	2	2	1	1	1	1	1	1
PHI:2115	2	2	2	2	2	2	2	2	2	2	2	1	3	3	4	3	0	0	0	0	3
PHI:1956	1	1	1	1	2	1	1	1	1	2	0	0	0	1	4	1	0	0	1	0	0
PHI:2183	1	1	2	2	5	3	2	2	4	4	2	3	2	3	3	3	1	0	2	2	1
PHI:1551	1	1	1	1	1	1	2	2	1	1	2	3	1	1	1	1	2	1	1	2	3
PHI:335	1	1	1	1	1	1	1	1	1	1	1	1	1	1	1	1	1	1	0	1	1
PHI:564	0	0	0	0	0	0	0	0	0	0	0	0	0	0	1	1	0	0	0	0	0
PHI:2301	1	1	1	1	2	1	1	1	1	1	1	0	1	1	2	1	0	0	2	0	0
PHI:565	0	0	0	0	0	0	0	0	0	0	0	1	0	0	1	1	0	0	0	0	0
PHI:1412	0	0	0	0	0	0	0	0	1	0	1	1	0	1	0	1	3	2	0	1	1
PHI:2549	4	3	4	5	3	4	2	2	4	3	2	4	3	2	5	2	3	3	2	5	4
PHI:1546	1	2	1	1	1	1	1	1	1	1	1	1	1	1	0	1	1	1	0	1	1
PHI:911	3	3	3	3	2	2	3	3	2	3	2	3	2	2	4	3	1	1	4	2	3
PHI:1310	1	1	2	2	2	2	1	1	1	1	1	1	1	1	1	1	0	0	1	0	1
PHI:1553	1	1	1	1	1	1	1	1	1	1	1	1	1	1	2	1	1	1	1	1	1
PHI:1287	1	0	1	1	1	1	1	1	1	1	1	1	1	1	1	1	1	0	1	0	1
PHI:1810	0	0	0	0	2	0	1	2	1	2	1	0	1	0	3	1	0	0	0	2	0
PHI:338	2	2	2	2	2	2	2	2	1	2	2	2	2	2	2	2	6	4	4	2	3
PHI:1212	1	1	1	1	1	1	1	1	1	0	1	0	1	0	1	1	0	2	0	0	0
PHI:1465	1	1	1	1	1	1	1	1	1	1	0	1	1	0	2	1	1	1	1	1	1
PHI:334	4	1	2	2	4	4	2	3	3	4	3	1	1	4	3	2	2	4	6	3	2
PHI:1164	1	1	1	1	1	1	2	1	2	0	3	0	1	0	0	1	0	0	0	0	1
PHI:279	1	0	1	1	1	1	1	1	1	1	1	1	1	1	1	1	2	1	2	1	1
PHI:1241	1	0	1	1	1	1	1	1	1	1	0	0	1	1	1	1	1	1	1	1	0
PHI:1190	1	1	1	1	1	1	1	1	1	1	1	1	1	1	1	1	1	1	1	1	1
PHI:1807	1	1	1	1	1	1	1	1	2	2	1	0	2	1	1	1	0	0	0	0	0
PHI:1653	1	1	1	1	1	1	0	1	2	1	1	0	1	0	1	1	1	0	1	1	1
PHI:1289	1	1	1	1	1	1	1	1	1	1	1	1	1	1	1	1	0	1	1	1	1
PHI:2362	2	2	1	1	1	0	0	0	1	1	1	0	1	0	5	1	0	0	0	0	0
PHI:2208	0	0	0	0	0	0	0	0	4	2	0	0	2	2	1	1	0	0	0	0	1
PHI:224	0	0	0	0	0	0	1	0	0	0	0	0	1	1	2	1	0	0	0	0	0
PHI:1410	1	0	1	1	2	1	1	1	1	1	1	0	1	1	1	1	1	1	0	0	1
PHI:1939	0	0	0	1	0	0	0	0	2	0	0	0	4	0	1	1	0	0	0	0	0
PHI:1618	4	3	3	3	3	3	3	3	4	3	3	3	3	3	4	3	3	3	3	5	3
PHI:923	2	1	4	3	3	4	1	1	3	4	1	1	3	2	3	1	2	1	1	2	2
PHI:317	1	0	0	1	0	1	1	1	1	1	1	1	1	1	1	1	3	1	1	1	4
PHI:1961	1	0	2	1	1	1	1	2	1	1	1	0	1	1	3	1	0	0	0	0	1
PHI:1886	0	0	0	0	1	2	0	0	1	0	0	0	1	0	0	1	0	0	0	0	0
PHI:1205	1	1	3	2	2	3	1	1	1	0	1	0	1	1	1	1	0	0	0	0	0
PHI:2121	3	3	1	1	1	1	1	1	2	1	1	0	1	2	1	1	0	0	0	0	0
PHI:1884	0	0	1	0	1	1	1	2	4	1	2	0	0	1	2	1	0	0	0	0	0
PHI:190	1	0	1	1	1	1	1	1	0	0	1	1	0	1	1	1	1	0	0	1	3
PHI:2349	2	1	2	2	2	1	4	2	3	1	1	2	1	1	1	1	0	0	1	0	2
PHI:316	2	2	2	2	1	0	4	2	1	1	2	1	1	0	3	2	2	4	4	2	1
PHI:1478	1	1	1	1	1	1	1	1	1	1	1	0	1	2	1	1	0	1	0	0	0
PHI:1318	0	1	1	1	1	1	1	1	1	1	1	0	1	1	2	1	1	1	0	1	0
PHI:1390	1	0	0	0	1	0	1	1	1	1	0	0	0	2	0	1	0	0	0	0	0
PHI:2296	0	0	0	0	0	0	0	0	0	0	0	0	0	0	1	2	0	0	0	0	1
PHI:2297	1	0	2	2	1	1	2	2	5	5	2	0	3	2	2	1	0	0	2	0	5
PHI:1452	1	1	1	1	1	1	0	1	1	0	1	1	1	1	1	1	0	0	0	0	0
PHI:835	0	0	0	0	3	0	0	0	1	0	0	2	1	3	2	1	4	1	0	1	1
PHI:1538	1	0	1	1	1	1	1	1	2	1	1	1	2	2	1	1	1	1	1	2	1
PHI:890	2	2	2	2	2	3	2	1	2	2	2	2	2	2	3	2	2	1	2	3	1
PHI:1427	1	1	1	0	1	1	1	1	1	2	1	1	1	1	1	1	1	1	1	1	1
PHI:2399	1	1	1	1	1	1	1	1	1	1	1	0	1	0	1	1	2	1	0	1	2
PHI:1216	1	1	1	1	1	2	1	1	1	1	1	0	2	2	2	1	0	0	0	0	0
PHI:2411	2	2	4	3	4	4	2	2	2	3	2	3	2	2	3	2	1	2	2	2	2
PHI:2350	0	0	0	0	1	1	1	1	1	0	1	1	1	0	1	1	0	1	0	2	0
PHI:1584	1	1	1	1	1	1	1	1	1	1	1	1	1	1	2	1	2	1	1	0	1
PHI:822	1	1	1	1	1	1	2	1	8	1	1	1	1	2	1	1	1	1	1	1	1
PHI:1238	3	3	1	1	1	1	1	1	1	1	1	1	1	1	1	1	3	2	1	4	1
PHI:1195	1	1	1	1	1	1	0	0	1	0	1	1	0	0	1	1	0	0	0	0	1
PHI:2392	0	0	0	0	2	0	1	1	0	0	0	2	0	0	1	1	3	0	0	2	2
PHI:1614	1	1	1	1	1	1	1	1	1	1	1	1	1	1	1	1	1	1	1	0	1
PHI:66	1	0	1	1	1	1	1	1	1	2	1	0	1	1	1	1	3	1	1	3	2
PHI:2000	0	0	0	0	0	0	0	0	1	0	0	0	1	1	2	1	0	0	0	0	0
PHI:1659	1	1	1	1	1	1	1	1	1	1	1	1	1	1	1	1	1	1	1	1	1
PHI:1624	1	0	1	1	1	1	1	1	1	1	1	1	1	1	1	1	0	0	0	0	1
PHI:1612	1	1	1	1	1	1	1	1	1	1	1	0	1	3	1	1	0	0	0	0	0
PHI:507	1	0	1	1	1	1	1	0	1	2	1	0	0	1	1	1	2	0	0	1	0
PHI:1375	1	1	1	1	1	1	1	1	1	1	1	1	2	1	1	1	1	1	1	1	1
PHI:491	1	0	1	1	2	3	1	1	1	1	1	1	1	2	1	1	1	1	3	1	7
PHI:1539	1	1	1	1	1	1	1	1	1	1	1	0	1	1	2	1	0	0	0	0	0
PHI:1831	0	0	1	1	0	0	1	2	1	0	1	0	1	0	4	1	0	0	0	0	0
PHI:2209	0	0	0	0	0	0	0	0	0	1	0	1	1	1	0	1	0	0	0	0	1
PHI:101	5	1	5	5	2	2	3	2	6	1	3	0	0	1	4	1	0	0	0	0	0
PHI:799	3	2	3	3	3	3	3	3	3	3	3	3	3	3	3	3	2	4	5	3	2
PHI:1656	1	1	1	1	1	1	1	1	1	1	1	1	2	1	1	1	0	1	1	1	0
PHI:204	1	1	1	1	2	0	1	1	1	1	0	2	0	0	2	1	2	0	1	6	3
PHI:1214	1	0	1	2	1	1	1	1	1	1	1	1	1	1	2	1	1	1	1	1	2
PHI:1384	1	1	1	1	1	1	1	1	1	1	1	1	1	1	1	1	1	0	1	1	5
PHI:2103	1	2	1	1	3	2	2	1	2	2	1	0	0	4	1	1	0	0	0	0	0
PHI:783	0	0	0	0	1	0	1	1	1	0	1	0	0	0	1	1	0	0	0	0	0
PHI:1259	1	1	1	1	1	1	1	1	1	1	1	1	1	1	1	1	3	3	1	2	1
PHI:872	1	1	0	1	1	1	1	1	1	1	2	1	1	1	1	1	1	0	1	1	1
PHI:273	1	1	2	2	1	1	0	1	2	1	1	1	2	1	1	1	1	1	1	1	1
PHI:1646	2	1	1	1	1	1	1	1	1	1	1	1	1	2	2	1	1	1	1	2	1
PHI:528	0	0	0	0	0	0	1	1	0	0	2	2	1	1	1	1	0	0	1	0	2
PHI:490	1	1	0	0	1	1	1	1	0	1	1	0	1	1	0	1	0	0	0	0	0
PHI:2560	2	1	0	1	2	1	1	1	1	1	2	0	1	2	3	1	2	1	3	1	0
PHI:1485	1	1	1	1	1	1	0	1	1	1	1	0	1	1	1	1	1	1	1	2	1
PHI:553	0	0	0	0	0	0	2	3	1	0	1	0	1	0	2	2	0	0	0	0	1
PHI:1415	1	1	1	1	1	1	1	1	1	1	0	0	1	1	0	1	0	0	0	0	0
PHI:1135	1	1	1	1	1	1	1	1	1	1	1	0	1	1	1	1	0	1	1	0	0
PHI:2305	2	3	3	3	6	3	4	3	4	3	3	3	4	4	5	4	4	3	6	2	3
PHI:434	3	3	2	2	4	2	3	3	2	2	3	0	3	3	3	2	3	2	0	3	0
PHI:1468	2	2	3	2	4	2	2	2	2	2	2	2	2	3	2	2	3	3	2	3	5
PHI:2365	0	0	0	0	0	0	0	0	0	0	0	0	0	0	2	1	0	1	0	0	0
PHI:463	1	1	1	1	4	1	1	1	2	1	1	0	1	1	1	1	2	1	2	1	2
PHI:2474	1	1	1	1	1	1	1	1	1	1	1	1	1	1	2	1	5	1	1	2	1
PHI:1655	1	1	1	1	1	1	1	1	1	1	1	1	1	1	1	1	1	1	1	1	1
PHI:1434	1	1	1	1	1	1	1	1	1	1	1	1	1	2	1	1	1	1	4	1	3
PHI:1964	0	0	1	2	1	1	0	0	1	1	0	0	1	0	0	1	0	0	0	0	0
PHI:2200	1	1	2	1	3	2	1	1	1	1	2	0	2	1	1	1	0	0	0	0	0
PHI:1809	0	0	1	0	0	2	0	1	1	0	0	0	0	0	4	1	0	0	0	0	0
PHI:1986	0	0	0	0	0	0	1	2	2	1	1	0	1	1	2	1	0	0	0	0	0
PHI:1331	1	2	2	1	2	1	0	0	2	2	0	0	2	3	0	1	1	0	0	0	1
PHI:1177	1	1	1	1	1	1	1	1	1	1	1	1	1	1	1	1	2	2	1	2	1
PHI:340	0	0	0	0	0	0	0	0	0	0	0	0	0	0	1	1	1	0	0	0	0
PHI:1838	2	1	2	1	4	3	0	0	1	3	0	0	2	2	0	2	0	0	0	0	0
PHI:1640	1	1	0	0	0	1	1	1	1	1	1	0	1	1	1	1	1	1	1	0	1
PHI:1706	0	0	0	0	1	0	0	0	1	0	0	0	0	0	0	1	0	0	0	0	0
PHI:1052	3	2	3	3	6	3	2	2	3	5	2	4	3	2	1	1	1	0	0	0	1
PHI:1348	1	1	1	1	1	1	1	1	1	1	1	1	1	1	1	1	0	1	1	0	1
PHI:97	1	1	2	2	1	1	1	1	2	1	1	1	2	1	6	1	1	1	0	1	0
PHI:1232	1	0	1	1	1	1	1	1	1	1	1	1	1	1	2	1	1	1	1	1	1
PHI:1828	0	0	0	0	0	0	0	1	2	0	0	0	2	0	1	1	0	0	0	0	0
PHI:1397	1	1	1	1	1	0	0	1	1	1	1	1	1	1	1	1	1	1	1	2	1
PHI:130	0	0	0	0	0	0	0	0	0	0	0	0	0	0	0	1	3	0	0	1	0
PHI:1218	1	1	1	1	1	1	1	1	2	1	1	1	1	1	1	1	2	1	1	3	1
PHI:1821	0	0	1	0	1	1	1	1	1	0	0	0	4	0	1	1	0	0	0	0	0
PHI:2605	1	2	1	1	2	1	1	1	1	1	0	1	1	1	2	1	0	1	1	1	2
PHI:2182	1	1	0	1	0	0	1	1	0	0	1	1	0	1	0	1	0	1	1	0	0
PHI:517	0	2	2	1	1	1	1	1	0	1	0	0	0	1	3	1	2	1	0	4	0
PHI:624	2	2	3	1	2	1	2	2	2	2	1	3	2	3	5	2	4	2	1	4	3
PHI:2239	1	3	1	1	1	1	1	0	1	1	1	2	1	1	1	1	2	1	1	2	1
PHI:2199	2	3	3	3	3	2	0	0	1	1	0	0	2	1	1	1	0	0	0	0	0
PHI:1668	2	1	1	1	1	1	1	1	1	1	1	0	1	1	1	1	2	2	2	1	1
PHI:2044	1	1	1	1	1	1	1	2	3	2	1	0	1	3	1	1	0	2	0	0	0
PHI:1732	0	0	0	0	0	0	0	0	1	0	0	0	0	0	1	1	0	1	0	0	0
PHI:1302	0	1	1	1	1	1	1	1	1	1	1	2	1	1	1	1	0	0	4	1	0
PHI:2134	1	1	3	1	1	1	1	1	0	1	1	0	1	1	1	1	0	0	1	0	0
PHI:1851	0	1	1	2	1	1	0	0	1	0	0	0	0	0	1	1	0	0	0	0	0
PHI:1206	2	1	1	1	1	1	2	1	1	1	1	1	1	2	1	1	0	1	1	0	1
PHI:1210	1	1	0	1	1	1	2	1	2	2	1	2	1	2	1	1	1	3	3	2	2
PHI:1219	1	1	2	1	1	2	2	1	1	1	1	1	1	1	1	1	1	1	1	1	1
PHI:1293	1	2	1	1	1	1	2	2	1	1	1	1	1	1	2	1	1	1	3	1	1
PHI:728	0	0	0	0	0	0	0	0	1	0	1	0	0	0	0	1	1	0	0	1	0
PHI:2275	1	1	1	1	1	1	1	1	1	1	1	1	1	1	1	1	1	2	2	3	1
PHI:1540	1	0	1	1	1	1	1	1	1	1	1	0	1	1	1	1	1	1	0	1	0
PHI:1923	0	0	1	0	1	2	0	0	1	2	1	0	3	2	4	2	0	0	0	0	0
PHI:1266	0	0	0	0	0	0	0	0	1	0	0	0	0	0	0	1	0	0	0	0	0
PHI:1464	1	1	1	1	1	1	1	1	1	1	1	1	1	1	1	1	2	1	0	1	1
PHI:1615	1	1	1	1	1	1	1	1	1	1	1	1	1	1	1	1	0	1	1	0	1
PHI:481	1	1	1	1	0	0	1	1	1	1	1	0	1	1	1	1	0	0	0	0	0
PHI:1714	1	1	1	1	1	1	0	0	1	0	0	0	1	0	0	1	0	0	0	0	0
PHI:1663	1	1	1	1	1	1	1	1	1	0	0	0	1	0	2	1	1	0	0	1	0
PHI:2161	0	0	0	1	1	1	1	2	0	1	1	2	1	2	1	1	1	1	3	2	6
PHI:501	1	1	1	1	1	1	2	1	0	0	1	0	1	1	2	1	1	0	1	0	0
PHI:2324	0	0	0	0	0	0	1	1	0	1	1	1	0	1	1	1	0	0	0	0	1
PHI:1588	1	1	1	1	1	1	1	1	1	1	1	1	1	2	1	1	1	1	0	0	1
PHI:1449	1	1	1	1	1	1	1	1	1	1	1	2	1	1	1	1	0	2	1	1	1
PHI:1550	1	0	1	1	1	1	1	1	1	1	1	1	1	1	1	1	0	1	0	0	1
PHI:1506	1	1	1	1	1	1	1	1	1	0	1	0	1	1	1	1	2	1	0	1	1
PHI:2386	1	1	1	1	1	1	1	1	1	1	1	1	1	1	2	1	0	1	2	0	1
PHI:1479	1	3	1	1	1	1	0	1	1	1	1	1	1	2	1	1	0	0	0	0	1
PHI:1568	1	1	1	1	1	1	1	1	1	1	1	1	1	1	2	1	1	1	1	2	1
PHI:1692	1	1	1	1	1	1	1	2	1	2	3	0	2	2	1	1	1	1	0	1	0
PHI:1906	0	0	2	1	2	1	1	1	1	0	0	1	2	0	0	1	0	0	0	0	1
PHI:1247	0	1	1	1	1	1	1	1	1	1	1	1	1	1	2	1	1	1	2	1	1
PHI:1650	1	0	1	1	1	1	0	0	1	1	1	0	1	1	1	1	0	0	0	0	0
PHI:1025	0	0	0	0	0	0	1	1	0	0	1	0	0	1	1	1	0	0	0	0	1
PHI:1335	1	1	1	0	1	1	2	1	1	0	1	0	1	2	2	2	0	2	0	0	0
PHI:591	1	0	1	1	1	1	0	1	1	1	1	0	1	1	0	1	0	0	0	0	0
PHI:454	1	1	1	1	1	1	1	1	1	1	1	1	1	1	1	1	3	1	1	1	1
PHI:2113	1	1	1	1	1	2	1	1	1	1	1	1	2	2	1	1	3	1	2	2	2
PHI:2106	3	1	2	2	2	2	1	1	2	3	1	0	1	3	1	1	0	0	0	0	0
PHI:1630	1	1	1	1	1	1	1	1	1	1	1	1	1	1	1	1	1	1	1	1	2
PHI:2607	0	0	0	0	0	0	0	0	0	0	0	1	0	0	1	1	0	0	0	1	1
PHI:1334	1	1	1	1	1	1	1	1	1	2	1	0	0	1	1	1	0	0	0	1	0
PHI:2371	0	0	0	0	0	0	1	1	0	0	1	0	0	0	1	1	1	0	0	2	0
PHI:2270	1	1	1	1	2	1	1	1	2	2	1	0	1	1	2	2	2	0	0	0	0
PHI:1533	1	1	1	1	1	1	1	1	1	1	1	0	1	1	1	1	1	1	1	1	1
PHI:2490	2	2	2	2	3	3	2	2	2	2	1	1	1	2	4	2	1	1	3	1	6
PHI:875	2	1	1	1	1	1	1	1	1	1	1	0	1	1	1	1	0	0	0	0	0
PHI:479	6	11	18	6	12	8	0	0	2	2	0	3	4	2	2	1	0	0	0	0	27
PHI:265	1	1	1	1	1	1	1	1	1	2	1	1	1	1	1	1	1	1	0	1	1
PHI:342	0	0	0	0	0	0	0	0	0	0	0	0	0	0	0	1	0	0	0	0	0
PHI:1063	0	0	1	1	1	1	1	1	0	1	0	1	0	4	1	1	0	1	0	0	2
PHI:2334	1	1	1	1	3	1	1	1	2	1	1	0	1	1	2	1	1	2	3	1	0
PHI:19	1	1	1	1	1	0	1	1	1	1	1	1	1	2	1	1	1	1	1	1	1
PHI:138	0	0	0	0	0	0	0	1	0	0	0	1	0	0	2	1	0	0	0	1	0
PHI:1766	0	0	0	0	0	0	2	1	1	0	0	2	1	1	0	1	0	0	0	0	0
PHI:1297	1	1	1	1	1	1	1	1	1	1	1	0	1	1	2	1	1	1	0	1	1
PHI:2216	1	1	1	1	0	1	1	1	1	1	1	1	1	1	1	1	0	0	0	0	1
PHI:1376	1	0	1	1	1	1	1	1	1	1	1	1	1	1	2	1	1	1	1	1	1
PHI:1850	0	1	1	1	1	1	0	0	1	1	0	1	1	0	0	1	0	0	0	0	0
PHI:40	0	0	1	1	0	0	2	2	2	1	1	0	2	1	1	1	0	0	1	0	0
PHI:306	1	1	1	1	2	2	1	1	1	1	1	1	1	1	1	1	1	1	1	1	3
PHI:2028	1	0	1	1	1	1	1	1	1	1	1	2	1	1	1	1	2	0	1	1	0
PHI:1498	1	1	1	1	0	1	1	1	1	1	1	0	1	1	1	1	0	0	0	0	0
PHI:2029	0	1	1	1	1	1	1	1	1	1	1	1	1	1	1	1	1	0	1	1	2
PHI:1585	1	1	1	1	1	1	1	1	1	1	1	1	1	3	1	1	1	1	2	1	1
PHI:2526	1	1	1	1	1	1	2	1	1	1	1	1	1	1	1	1	1	1	1	1	1
PHI:1359	1	1	1	1	1	1	1	1	1	1	1	0	0	1	1	1	0	0	1	0	1
PHI:2263	0	0	0	0	0	0	0	0	0	0	0	0	0	0	1	1	0	0	0	0	0
PHI:1747	0	0	0	0	1	0	1	0	1	0	0	0	0	0	2	0	0	0	0	0	0
PHI:1783	0	0	0	0	0	2	1	0	1	0	0	0	1	0	3	0	0	0	0	0	0
PHI:355	2	2	2	2	3	2	0	0	1	3	0	0	1	1	1	0	0	1	0	0	1
PHI:1898	0	0	1	0	0	0	1	0	1	0	0	0	2	0	1	0	0	0	0	1	0
PHI:876	4	0	5	3	1	0	20	6	0	0	30	1	0	0	48	0	2	11	0	9	2
PHI:1070	0	0	1	0	0	0	1	1	0	1	1	1	1	0	1	0	0	1	0	0	0
PHI:1276	1	0	0	0	0	0	0	0	1	1	0	0	0	0	5	0	0	0	0	0	0
PHI:1520	0	0	0	0	2	1	4	1	1	0	46	1	0	1	7	0	0	0	0	3	0
PHI:1857	0	0	1	1	4	2	1	1	1	1	1	0	2	1	4	0	0	0	0	0	0
PHI:1995	0	0	1	1	1	1	0	0	1	0	0	0	1	0	1	0	0	0	0	0	0
PHI:653	0	0	17	4	9	5	0	0	1	0	0	0	1	0	1	0	0	0	0	0	0
PHI:384	0	0	0	0	0	0	0	1	1	0	0	0	0	0	1	0	0	0	0	0	0
PHI:1495	0	12	1	0	3	1	0	1	10	0	1	0	1	3	2	0	0	0	0	0	0
PHI:2482	0	0	2	1	0	0	0	0	0	0	0	0	2	0	1	0	0	0	0	0	0
PHI:2373	0	0	0	0	0	0	0	0	0	0	1	0	0	0	1	0	0	0	0	0	0
PHI:2340	0	0	0	0	0	0	1	1	0	0	0	1	0	0	2	0	0	0	0	0	2
PHI:2170	0	0	0	0	1	2	2	1	0	1	0	0	0	0	1	0	0	0	0	0	0
PHI:114	0	0	0	0	0	0	3	2	0	0	2	0	0	0	1	0	0	0	0	0	0
PHI:179	0	0	0	0	0	0	0	0	6	1	0	0	8	1	1	0	0	0	0	0	0
PHI:2477	2	0	0	1	2	0	0	0	0	0	1	1	0	0	1	0	0	1	1	0	4
PHI:2432	1	1	2	2	1	1	1	1	1	0	0	0	0	0	1	0	0	0	0	1	0
PHI:1727	1	1	3	2	1	1	1	1	2	2	0	0	0	1	2	0	0	0	0	0	0
PHI:1265	1	2	1	3	1	2	1	0	1	1	1	0	1	2	1	0	0	0	0	0	1
PHI:1516	1	1	1	1	1	1	2	2	1	1	2	0	1	1	3	0	0	3	0	0	0
PHI:1638	1	1	1	1	1	1	0	1	1	1	1	0	2	1	3	0	0	0	0	2	1
PHI:726	0	0	0	0	0	0	0	0	3	0	0	0	0	0	1	0	0	0	0	0	0
PHI:1946	0	0	0	0	0	1	0	0	5	0	0	1	1	0	1	0	0	0	0	0	0
PHI:871	8	1	1	1	0	0	2	0	0	11	1	0	0	1	1	0	0	0	0	0	0
PHI:2404	0	0	1	1	0	0	0	1	0	2	1	0	0	0	1	0	0	0	0	0	0
PHI:2375	0	1	3	0	0	1	1	1	0	0	0	0	0	0	1	0	0	0	0	0	0
PHI:562	0	0	0	0	1	1	0	0	0	0	1	2	1	2	1	0	0	0	0	0	1
PHI:173	0	0	0	1	0	0	0	0	0	0	0	0	0	0	1	0	0	0	0	0	0
PHI:2314	1	0	0	0	0	0	0	0	0	0	1	0	0	0	1	0	0	0	0	0	0
PHI:1952	1	2	2	2	1	1	0	0	1	2	0	0	0	0	3	0	0	0	0	0	1
PHI:1774	0	0	0	1	1	0	0	0	1	1	0	0	1	0	1	0	0	0	0	0	0
PHI:1353	1	1	1	1	2	1	1	2	1	0	1	2	1	2	1	0	0	1	1	0	0
PHI:125	0	2	1	0	1	0	0	0	1	1	0	0	0	0	1	0	0	0	0	4	0
PHI:921	0	1	1	1	0	0	0	0	0	0	0	10	0	0	3	0	0	0	0	0	0
PHI:2156	0	0	0	0	0	0	0	0	0	1	0	0	0	0	1	0	1	1	0	0	0
PHI:1969	0	0	5	3	3	3	2	1	1	0	1	0	0	0	1	0	0	0	0	0	0
PHI:1497	1	1	1	1	1	0	1	1	1	1	1	0	1	1	2	0	0	0	0	0	0
PHI:2596	0	0	0	0	0	0	0	0	0	0	0	0	0	0	1	0	1	0	0	3	0
PHI:1709	0	0	1	1	1	1	0	0	1	0	0	0	1	0	4	0	0	0	0	0	0
PHI:2506	0	0	0	0	0	0	1	1	0	2	1	0	2	1	1	0	0	0	0	0	0
PHI:1976	0	0	0	0	1	1	0	0	1	1	0	1	1	1	2	0	0	0	0	0	0
PHI:1758	0	0	0	0	0	0	0	0	1	0	0	0	0	0	3	0	0	0	0	0	0
PHI:1955	0	0	0	1	0	0	2	1	1	1	0	0	1	0	3	0	0	0	0	0	0
PHI:212	0	0	0	0	0	0	3	2	0	0	2	0	0	0	4	0	0	0	0	0	0
PHI:1687	0	1	0	1	1	1	0	0	1	0	0	0	1	0	2	0	0	0	0	0	0
PHI:696	0	0	0	0	0	0	0	0	0	0	0	0	0	0	1	0	0	0	0	0	0
PHI:1560	0	0	0	0	0	0	0	1	1	0	0	1	0	0	1	0	0	0	0	1	0
PHI:1966	0	0	0	1	0	0	0	0	1	0	0	0	0	0	1	0	0	0	0	0	0
PHI:1814	0	0	1	0	0	0	0	0	3	0	0	0	4	0	4	0	0	0	0	0	0
PHI:1748	0	0	0	0	0	0	0	0	1	0	0	0	0	0	1	0	0	0	0	0	0
PHI:1870	0	0	0	0	0	0	0	0	1	0	0	0	0	0	2	0	0	0	0	0	1
PHI:1522	1	0	2	0	5	0	1	1	3	0	0	3	1	0	1	0	0	0	0	0	0
PHI:830	1	0	1	0	0	0	0	0	0	0	0	0	0	0	2	0	0	0	0	0	1
PHI:1032	0	0	0	0	0	0	1	1	0	0	1	0	0	0	3	0	0	1	1	0	0
PHI:2131	0	0	0	0	0	0	0	1	0	1	0	1	1	0	2	0	0	0	1	0	1
PHI:1905	0	0	1	0	1	0	0	0	1	0	1	0	1	0	3	0	0	0	0	0	0
PHI:601	0	1	1	0	1	3	1	2	1	0	1	0	0	0	2	0	0	0	7	4	1
PHI:1623	1	0	2	2	2	1	0	0	3	1	0	0	1	1	1	0	0	0	1	0	1
PHI:1719	0	0	0	0	0	0	0	0	1	0	0	0	1	0	2	0	1	0	1	0	0
PHI:1847	0	0	3	2	3	3	0	0	1	0	0	0	0	1	1	0	0	0	0	0	0
PHI:1742	0	0	1	0	1	2	0	0	1	1	0	1	1	0	4	0	0	0	0	0	1
PHI:1373	1	1	1	1	1	1	1	1	2	1	1	0	1	1	2	0	0	0	0	0	0
PHI:2129	0	0	0	0	0	0	0	0	0	1	0	0	0	0	1	0	0	0	0	0	0
PHI:1835	0	0	0	0	0	0	2	2	1	0	1	0	2	0	4	0	0	0	0	1	1
PHI:886	0	0	1	1	1	0	4	0	0	13	1	0	0	0	7	0	0	0	0	0	0
PHI:1698	0	0	0	1	1	0	0	0	1	0	0	0	0	0	2	0	0	0	0	0	0
PHI:2039	0	0	0	0	0	0	1	1	0	1	0	1	0	2	2	0	0	0	0	1	1
PHI:1712	0	0	0	1	0	1	0	0	1	0	0	1	0	1	1	0	0	0	0	0	1
PHI:1944	1	1	2	2	2	3	0	0	1	1	0	0	0	0	2	0	0	0	0	0	0
PHI:1726	0	0	0	0	0	0	0	0	1	1	0	0	0	0	2	0	0	0	0	0	0
PHI:1803	0	0	0	0	0	0	0	0	1	0	0	0	0	0	1	0	0	0	0	0	0
PHI:777	0	0	0	0	1	1	1	1	0	2	0	0	1	2	1	0	1	1	1	1	2
PHI:1301	1	1	1	1	1	1	1	1	1	0	1	1	1	1	2	0	1	0	0	0	2
PHI:500	0	0	0	0	1	0	0	0	3	0	1	0	0	0	2	0	0	1	0	3	0
PHI:1878	1	1	2	2	2	2	1	1	1	2	1	0	1	1	1	0	0	0	0	0	1
PHI:1832	0	0	1	0	0	0	0	0	1	0	0	0	1	0	2	0	1	0	0	0	0
PHI:2078	1	1	1	1	1	1	1	1	1	1	1	0	1	1	1	0	0	0	0	0	0
PHI:81	3	3	3	1	2	2	4	4	2	2	6	3	3	4	2	0	2	0	6	2	0
PHI:1694	0	0	0	0	0	0	0	0	1	0	0	0	0	0	3	0	0	0	0	0	0
PHI:713	2	0	1	2	1	1	0	0	5	2	0	0	0	0	2	0	0	0	0	0	0
PHI:1781	0	0	0	0	0	0	0	0	1	0	0	0	0	0	1	0	0	0	0	0	0
PHI:1796	1	0	3	1	1	1	2	1	1	0	0	1	1	0	2	0	1	0	0	1	2
PHI:1994	0	0	2	1	2	1	0	0	1	0	0	0	1	0	3	0	0	0	0	0	0
PHI:734	1	1	0	0	1	0	2	1	0	1	1	0	1	1	1	0	0	0	0	0	0
PHI:1925	0	0	2	2	0	0	0	0	1	0	0	0	1	0	1	0	0	0	0	0	0
PHI:2394	0	0	1	1	1	0	1	1	3	0	0	0	0	0	2	0	0	0	0	0	1
PHI:1991	0	0	1	1	1	1	0	0	1	1	0	0	0	0	3	0	0	0	0	1	0
PHI:1607	1	0	1	1	0	0	0	0	1	0	0	0	0	0	1	0	0	0	0	0	0
PHI:2019	0	1	1	1	0	1	0	0	2	2	0	1	2	0	1	0	0	0	0	0	0
PHI:1865	0	0	0	0	0	0	0	0	1	1	0	0	0	0	2	0	0	0	0	0	0
PHI:1739	0	0	1	2	1	1	0	0	1	1	0	1	1	1	1	0	2	0	0	1	0
PHI:1371	1	1	1	1	3	2	1	0	2	2	0	0	1	2	1	0	0	0	0	0	5
PHI:1209	1	1	1	1	1	0	0	0	1	0	0	0	1	0	1	0	0	0	0	0	0
PHI:1853	0	0	1	1	0	0	0	0	1	0	0	0	0	0	1	0	2	0	0	0	0
PHI:331	0	0	0	0	0	0	1	1	0	0	0	0	0	0	1	0	0	1	2	1	0
PHI:2455	1	0	1	1	2	1	1	1	0	1	1	0	0	0	1	0	0	0	0	1	0
PHI:407	1	2	1	0	2	1	3	3	2	4	2	0	5	0	1	0	0	0	0	0	1
PHI:2229	1	0	0	0	1	1	1	1	0	0	0	3	1	1	1	0	0	0	0	1	1
PHI:480	1	0	0	1	1	1	1	1	0	0	0	1	1	0	1	0	4	0	0	1	2
PHI:72	3	0	1	2	2	4	1	1	2	4	1	0	3	1	1	0	1	1	0	1	1
PHI:1931	1	1	1	1	1	1	1	1	2	1	0	0	1	1	1	0	0	0	0	0	0
PHI:1438	0	0	0	0	1	0	0	0	1	0	1	0	0	0	1	0	0	0	0	0	0
PHI:1147	0	0	0	0	0	0	0	0	1	0	0	0	0	0	1	0	1	0	0	0	0
PHI:2342	1	1	0	0	0	0	1	1	0	1	1	0	3	0	1	0	0	0	0	0	0
PHI:2262	0	0	0	0	0	0	0	0	0	0	0	0	0	0	1	0	0	0	0	0	0
PHI:1156	0	0	0	0	0	1	0	0	0	0	0	0	0	0	1	0	0	0	0	0	0
PHI:1665	1	1	1	1	1	1	0	1	1	1	1	0	1	1	1	0	0	0	0	0	0
PHI:300	1	2	3	3	2	1	1	1	1	1	1	2	2	0	1	0	1	1	2	0	2
PHI:1815	0	0	0	0	0	0	0	0	1	0	0	0	0	0	1	0	0	0	0	0	0
PHI:44	0	1	0	0	2	0	0	0	11	0	0	0	0	0	1	0	0	0	0	0	0
PHI:1881	0	0	2	2	0	1	0	0	1	1	0	0	2	0	1	0	0	0	0	0	0
PHI:73	0	0	1	2	0	0	1	1	1	0	0	1	1	1	1	0	0	0	0	1	0
PHI:1514	0	0	1	1	2	1	1	1	1	0	1	0	6	1	2	0	0	0	0	0	0
PHI:2194	0	0	0	0	0	0	1	1	0	1	1	1	0	1	1	0	1	1	0	1	1
PHI:791	0	1	1	1	1	2	0	0	0	0	1	0	2	0	1	0	1	2	1	1	0
PHI:362	0	0	0	2	0	0	0	0	0	0	0	0	0	1	1	0	0	0	0	0	0
PHI:65	0	0	0	0	0	0	1	1	0	2	0	0	1	0	1	0	0	1	0	2	0
PHI:1286	0	0	0	0	0	0	0	0	1	0	0	0	0	0	1	0	0	0	0	0	0
PHI:1508	2	1	2	3	2	2	4	4	3	3	2	0	0	3	1	0	0	1	0	0	0
PHI:1166	1	1	0	1	1	1	0	0	1	0	1	1	0	0	1	0	1	1	0	0	1
PHI:2072	0	0	1	0	1	0	0	0	1	1	0	0	0	0	1	0	1	0	0	1	1
PHI:1777	0	0	0	0	0	0	0	0	1	0	0	0	0	0	1	0	0	0	0	0	1
PHI:489	0	0	1	1	0	0	1	1	2	1	1	1	0	0	1	0	0	1	0	0	1
PHI:471	0	0	0	0	0	0	0	0	0	1	0	0	0	0	0	0	1	0	1	1	0
PHI:296	0	0	0	0	0	0	0	0	0	0	0	0	0	0	0	0	0	0	11	0	0
PHI:83	0	0	0	0	0	0	0	0	0	1	0	0	0	0	0	0	0	0	4	0	0
PHI:293	0	0	0	0	0	0	0	0	0	0	0	0	0	0	0	0	1	2	1	1	0
PHI:389	0	0	0	0	1	0	0	0	3	0	0	1	1	0	0	0	0	0	2	0	1
PHI:98	0	0	0	0	0	0	1	1	0	1	1	2	0	0	0	0	0	0	1	0	2
PHI:324	0	0	0	0	0	0	0	0	0	0	0	1	0	0	0	0	0	0	1	0	1
PHI:1250	2	1	1	1	1	1	0	0	1	1	0	0	1	0	0	0	0	0	2	0	0
PHI:2370	0	0	0	0	0	0	1	1	0	0	1	0	0	0	0	0	0	1	5	0	0
PHI:449	1	0	0	0	0	0	0	0	0	0	0	0	0	1	0	0	1	0	1	0	0
PHI:352	1	0	2	1	2	2	5	5	6	3	3	6	2	2	0	0	0	0	3	0	6
PHI:1470	0	1	0	0	1	0	1	1	1	0	0	3	1	0	0	0	3	1	3	2	0
PHI:2407	0	0	0	0	0	0	0	0	0	1	0	1	0	1	0	0	0	0	1	1	1
PHI:578	1	1	1	1	1	1	0	0	1	1	0	0	1	0	0	0	0	0	3	0	0
PHI:476	0	0	0	0	1	1	1	0	0	0	0	0	0	0	0	0	0	1	2	0	0
PHI:158	0	1	0	0	0	0	0	0	0	0	0	2	0	0	0	0	1	2	2	1	3
PHI:370	0	0	0	0	0	0	0	0	0	0	0	1	0	0	0	0	0	0	1	0	1
PHI:1036	1	1	1	1	1	1	1	1	0	0	1	1	1	1	0	0	1	0	1	1	1
PHI:274	1	2	1	1	1	1	1	1	3	1	1	1	1	2	0	0	0	2	5	2	3
PHI:2338	0	0	0	0	0	0	0	0	0	0	0	0	0	0	0	0	0	0	1	0	0
PHI:2246	0	0	0	0	0	0	0	0	0	0	0	2	0	0	0	0	0	1	1	1	2
PHI:825	0	0	0	1	1	1	1	1	1	1	1	1	1	1	0	0	1	1	1	1	1
PHI:2347	0	0	0	0	0	0	0	0	0	0	0	0	0	0	0	0	0	0	3	0	0
PHI:1262	1	0	1	1	0	0	2	2	1	0	2	0	0	2	0	0	0	0	2	0	0
PHI:2187	0	0	0	0	0	0	0	0	0	1	0	2	0	1	0	0	0	0	3	0	0
PHI:679	0	0	0	1	0	0	0	0	0	0	0	0	0	0	0	0	1	0	2	0	0
PHI:474	1	1	2	2	0	0	1	1	2	1	0	3	0	3	0	0	0	0	3	0	4
PHI:246	0	0	0	0	0	0	0	0	0	0	0	0	0	0	0	0	0	0	2	0	1
PHI:76	0	0	0	1	0	0	0	0	0	0	0	1	0	1	0	0	2	0	1	1	3
PHI:1383	1	0	1	1	1	1	1	1	1	0	1	0	1	1	0	0	0	0	1	2	1
PHI:2220	0	0	0	0	0	0	0	0	0	0	0	2	0	0	0	0	0	1	6	3	1
PHI:23	0	0	0	0	0	0	0	0	0	0	0	1	0	0	0	0	0	0	1	0	0
PHI:1144	0	0	0	0	0	0	0	0	0	0	0	0	0	1	0	0	0	0	1	0	0
PHI:301	1	2	1	1	0	1	1	1	0	0	0	1	0	0	0	0	0	0	1	0	0
PHI:1307	0	0	0	0	0	1	0	0	1	0	0	2	0	0	0	0	0	0	1	0	0
PHI:493	0	0	0	0	0	0	0	0	0	0	0	0	0	0	0	0	1	0	1	1	2
PHI:233	1	0	0	2	0	0	0	0	0	0	0	0	0	0	0	0	0	0	1	0	0
PHI:2158	2	1	2	1	2	1	1	1	0	1	1	1	2	1	0	0	2	0	2	1	1
PHI:428	0	0	0	0	0	0	0	0	0	0	0	0	0	0	0	0	3	1	1	1	0
PHI:2233	0	0	0	0	1	0	0	0	0	0	0	1	0	0	0	0	1	1	1	0	2
PHI:1035	0	0	0	1	0	0	0	0	0	1	0	0	0	2	0	0	0	1	1	0	0
PHI:1444	2	1	1	1	0	0	0	0	1	0	0	0	1	0	0	0	2	0	2	0	0
PHI:2120	0	0	0	0	0	0	0	0	0	1	0	0	0	1	0	0	1	1	2	0	1
PHI:1743	0	0	0	0	0	0	0	0	1	0	0	0	1	0	0	0	0	0	1	0	0
PHI:770	0	1	0	0	0	0	0	0	0	0	0	0	0	1	0	0	0	0	1	0	1
PHI:683	0	0	0	0	0	0	0	0	0	0	0	0	0	0	0	0	0	0	1	0	0
PHI:1606	1	0	1	1	1	1	0	0	1	0	0	1	1	0	0	0	0	1	1	0	0
PHI:2497	0	0	0	0	0	0	0	0	0	0	0	1	1	0	0	0	0	1	1	0	1
PHI:209	0	0	0	0	0	0	0	0	0	0	0	0	0	0	0	0	2	0	1	1	1
PHI:2567	0	0	0	0	0	0	0	0	0	0	0	0	0	0	0	0	1	0	2	2	0
PHI:2459	0	0	0	0	0	0	0	0	0	0	0	0	0	0	0	0	0	0	1	1	0
PHI:260	0	0	0	0	0	0	0	0	0	0	0	1	0	0	0	0	0	1	1	0	3
PHI:1347	1	1	1	1	1	1	1	1	2	1	1	1	1	1	0	0	1	0	2	1	2
PHI:1244	1	1	1	1	1	2	1	1	1	1	1	1	1	1	0	0	1	1	1	1	0
PHI:2224	0	0	0	0	0	0	0	0	0	0	0	1	0	0	0	0	0	0	1	0	2
PHI:2283	0	1	0	0	1	0	0	0	0	0	0	0	0	0	0	0	0	0	1	0	1
PHI:467	0	0	0	0	0	0	0	0	0	0	0	0	0	0	0	0	0	0	2	1	0
PHI:2363	0	0	0	0	0	0	0	0	0	0	0	1	0	0	0	0	0	2	1	0	3
PHI:1058	0	0	0	0	0	0	0	1	0	1	0	1	0	0	0	0	1	1	2	0	1
PHI:1496	1	15	0	1	2	0	1	0	9	1	1	0	0	0	0	0	0	2	1	0	1
PHI:341	1	1	1	1	1	2	0	0	0	0	0	0	1	1	0	0	0	0	1	0	2
PHI:344	0	0	0	1	0	0	0	0	0	0	0	0	0	0	0	0	1	1	1	2	1
PHI:497	0	0	0	0	0	0	0	0	0	0	0	2	0	0	0	0	0	0	1	0	1
PHI:2610	0	0	0	0	0	0	0	0	0	0	0	0	0	0	0	0	0	0	1	0	0
PHI:227	0	0	0	0	0	0	0	0	0	0	0	0	0	0	0	0	0	0	1	0	3
PHI:2565	0	0	0	0	0	0	0	0	0	0	0	1	0	0	0	0	1	1	1	2	1
PHI:856	0	0	0	0	0	0	0	0	0	0	0	0	0	0	0	0	1	0	1	1	0
PHI:1202	0	0	1	0	1	1	0	0	1	0	0	1	0	0	0	0	1	0	1	0	1
PHI:275	0	0	0	0	0	0	0	0	0	0	0	1	0	0	0	0	0	0	1	0	2
PHI:121	1	0	1	1	1	1	1	1	1	1	1	1	1	1	0	0	0	1	1	0	0
PHI:315	1	2	1	1	2	1	0	0	1	1	0	0	1	1	0	0	0	0	1	0	0
PHI:1054	1	1	1	1	1	1	0	0	2	1	0	0	1	1	0	0	0	0	1	0	0
PHI:80	0	0	0	0	0	0	0	0	0	0	0	1	0	0	0	0	1	1	1	2	1
PHI:2439	0	0	0	0	0	0	0	0	0	0	0	0	0	0	0	0	0	0	1	0	0
PHI:2226	0	2	0	0	0	0	0	0	0	0	0	1	1	0	0	0	0	0	4	0	1
PHI:2469	0	0	0	0	0	0	0	0	0	0	0	0	0	0	0	0	0	0	1	0	0
PHI:2119	1	1	2	2	1	1	2	1	0	1	0	1	1	1	0	0	0	0	2	0	1
PHI:1176	1	1	1	1	1	1	2	2	1	0	1	0	0	0	0	0	1	1	1	1	0
PHI:1034	1	1	1	1	2	0	2	2	1	2	1	0	1	1	0	0	0	0	2	0	0
PHI:2228	0	0	0	0	0	0	0	0	0	0	1	1	0	0	0	0	0	0	1	0	1
PHI:852	0	0	0	0	1	1	0	0	1	0	0	0	0	2	0	0	1	0	1	1	0
PHI:687	0	0	0	0	0	0	0	0	0	0	0	1	0	0	0	0	0	1	1	0	0
PHI:1509	0	0	0	0	0	0	0	0	1	0	0	0	0	0	0	0	0	0	1	0	2
PHI:466	0	0	0	0	0	0	0	0	0	0	0	0	0	0	0	0	0	0	1	0	0
PHI:394	0	0	0	0	0	0	0	0	0	0	0	1	0	0	0	0	0	0	1	0	1
PHI:2222	1	1	0	0	0	0	0	0	1	1	0	2	1	0	0	0	0	2	1	1	5
PHI:427	0	0	0	2	2	1	0	0	0	0	0	0	0	0	0	0	0	0	1	1	0
PHI:2413	0	0	0	0	0	0	0	0	0	0	0	0	0	0	0	0	0	0	1	0	0
PHI:410	0	1	1	1	0	0	0	0	2	0	0	0	1	0	0	0	0	1	1	0	2
PHI:1056	1	1	1	1	2	2	0	1	0	0	0	0	1	0	0	0	0	0	1	0	0
PHI:660	0	0	0	0	0	0	0	0	0	0	0	0	0	0	0	0	0	0	1	0	0
PHI:698	10	6	12	3	10	3	0	0	0	2	0	0	0	0	0	0	0	0	0	0	0
PHI:2430	1	0	1	1	1	1	0	0	1	0	0	0	0	0	0	0	0	0	0	0	0
PHI:1387	1	0	1	1	1	1	0	0	2	0	0	0	0	0	0	0	0	0	0	0	0
PHI:2185	0	0	1	1	1	1	1	1	1	1	0	0	1	1	0	0	0	0	0	0	0
PHI:1984	0	2	2	3	1	1	5	4	1	1	1	0	1	1	0	0	0	0	0	0	2
PHI:1416	1	1	0	0	2	2	0	0	1	1	0	0	1	1	0	0	0	0	0	0	0
PHI:2055	1	0	1	1	1	0	1	1	1	1	1	0	1	1	0	0	0	0	0	0	0
PHI:307	0	0	0	0	1	1	0	0	0	0	0	1	0	0	0	0	0	0	0	0	2
PHI:587	0	0	0	0	1	0	0	0	0	0	0	0	0	0	0	0	0	0	0	0	1
PHI:1284	1	8	7	9	5	5	0	0	2	0	6	0	1	1	0	0	0	0	0	0	23
PHI:1834	0	0	0	0	1	0	0	0	1	0	0	0	0	1	0	0	0	0	0	0	0
PHI:1277	0	0	0	0	2	0	0	0	3	1	0	0	0	0	0	0	0	0	0	0	0
PHI:2396	1	1	1	1	1	1	1	1	1	1	1	0	2	1	0	0	0	1	0	0	1
PHI:1867	0	2	1	4	5	0	0	0	2	0	0	0	3	0	0	0	0	0	0	0	0
PHI:1010	1	1	1	1	1	1	2	3	1	0	2	0	1	0	0	0	0	0	0	0	0
PHI:1386	0	0	0	0	1	0	0	0	1	0	1	0	0	0	0	0	0	0	0	0	0
PHI:1693	0	0	0	0	1	1	0	0	1	0	0	0	1	0	0	0	0	0	0	0	0
PHI:1904	1	0	2	2	2	1	0	0	2	0	0	0	2	0	0	0	0	0	0	0	0
PHI:2057	0	0	0	0	1	0	0	0	0	1	0	1	1	1	0	0	0	0	0	0	1
PHI:1489	1	1	1	1	1	1	1	1	1	1	1	0	1	1	0	0	0	0	0	0	0
PHI:203	0	0	1	0	1	1	1	1	1	0	2	0	0	0	0	0	0	0	0	0	0
PHI:1932	0	0	0	0	1	1	0	0	1	0	0	0	0	0	0	0	0	0	0	0	0
PHI:1173	1	1	1	1	1	1	1	1	1	0	0	0	0	0	0	0	0	0	0	1	0
PHI:844	0	0	0	0	2	0	0	0	0	0	0	0	1	0	0	0	0	0	0	0	0
PHI:1511	1	1	1	1	1	1	0	0	1	0	0	1	1	0	0	0	1	0	0	1	0
PHI:1450	1	0	1	1	1	1	0	0	1	0	0	0	1	0	0	0	0	0	0	0	0
PHI:1435	1	1	1	1	1	1	0	0	1	3	0	0	1	6	0	0	0	0	0	0	0
PHI:1298	0	0	0	1	1	1	0	0	1	1	0	0	0	0	0	0	0	0	0	0	0
PHI:677	0	0	0	0	1	0	0	0	0	0	1	0	0	0	0	0	0	0	0	0	0
PHI:1968	0	0	0	0	2	1	0	0	1	0	0	1	1	0	0	0	1	0	0	1	0
PHI:1798	0	2	2	5	1	4	9	14	3	2	6	0	2	1	0	0	0	0	0	0	0
PHI:1313	1	2	1	1	1	1	0	0	1	1	0	0	2	1	0	0	0	0	0	0	0
PHI:1778	0	0	0	0	1	0	0	0	1	0	0	0	1	0	0	0	0	0	0	0	0
PHI:1184	1	1	1	1	1	1	1	1	1	2	1	0	1	1	0	0	0	0	0	0	0
PHI:790	1	1	1	1	1	1	1	1	1	1	1	0	1	1	0	0	0	0	0	0	0
PHI:1916	0	0	1	1	1	0	1	1	1	0	1	0	2	0	0	0	1	3	0	0	1
PHI:769	1	1	1	1	2	1	0	0	1	2	0	0	1	1	0	0	1	1	0	0	0
PHI:1366	1	0	1	1	1	0	0	0	1	0	1	1	1	0	0	0	0	0	0	0	0
PHI:1937	0	0	1	1	1	0	0	0	1	1	0	0	0	1	0	0	0	0	0	0	0
PHI:1854	0	0	0	0	1	0	1	0	1	2	1	1	0	0	0	0	1	0	0	0	0
PHI:1977	1	0	1	1	1	1	0	0	1	1	0	0	0	1	0	0	0	0	0	0	0
PHI:2385	1	1	1	1	1	1	1	1	1	1	1	0	1	2	0	0	0	0	0	0	0
PHI:1263	1	3	1	2	3	4	0	0	1	4	0	0	1	1	0	0	0	0	0	0	0
PHI:1337	0	0	0	1	2	1	1	1	1	0	1	0	0	0	0	0	0	0	0	0	0
PHI:1609	0	0	0	0	2	0	0	1	1	0	0	0	0	0	0	0	0	0	0	0	0
PHI:1911	0	0	0	0	1	1	0	0	1	0	0	0	0	0	0	0	0	0	0	0	0
PHI:251	1	1	1	1	2	1	0	0	1	1	0	0	0	0	0	0	0	0	0	0	0
PHI:487	1	1	0	0	2	2	2	2	3	3	2	0	2	1	0	0	0	0	0	0	0
PHI:1351	1	1	1	1	2	2	0	0	1	1	0	0	1	1	0	0	0	0	0	0	0
PHI:2323	3	2	2	1	3	2	1	1	2	1	2	0	1	0	0	0	0	0	0	0	0
PHI:1556	1	1	1	1	2	1	0	0	1	1	0	0	1	2	0	0	0	0	0	0	0
PHI:1365	1	0	1	1	1	1	0	0	1	0	0	0	1	0	0	0	0	0	0	0	0
PHI:1879	0	0	0	0	2	1	2	3	1	1	0	4	2	0	0	0	0	0	0	1	3
PHI:100	0	0	0	0	1	0	0	0	0	0	0	1	0	0	0	0	0	0	0	0	0
PHI:1363	0	2	2	0	2	2	0	0	3	1	0	0	2	0	0	0	0	0	0	0	0
PHI:1404	1	1	1	1	1	3	2	1	1	2	1	0	2	2	0	0	0	0	0	0	0
PHI:1833	1	1	1	1	1	1	0	0	1	1	0	0	1	1	0	0	0	0	0	0	0
PHI:395	1	1	1	1	1	1	0	0	1	0	0	0	1	0	0	0	0	0	0	1	0
PHI:1285	1	1	0	2	5	7	0	0	1	1	0	0	0	0	0	0	0	0	0	0	0
PHI:1763	1	0	3	3	1	1	0	0	1	1	0	0	1	1	0	0	0	0	0	0	0
PHI:1826	0	0	1	1	1	1	0	0	1	1	0	0	0	1	0	0	0	0	0	1	0
PHI:1333	1	1	1	1	2	1	1	1	1	1	1	1	1	1	0	0	0	0	0	0	2
PHI:1912	0	0	1	0	1	1	0	0	1	0	0	0	1	0	0	0	0	0	0	0	0
PHI:291	0	0	1	1	1	0	0	0	0	0	0	0	1	0	0	0	0	0	0	0	0
PHI:1948	1	0	1	1	2	3	0	0	1	0	0	0	1	0	0	0	0	0	0	0	0
PHI:1477	1	0	1	1	1	1	1	1	1	2	1	0	1	1	0	0	0	0	0	0	0
PHI:2499	0	0	0	0	1	1	0	0	0	0	0	0	0	0	0	0	0	0	0	0	0
PHI:1518	1	1	2	1	1	1	1	1	1	1	0	0	1	1	0	0	0	0	0	0	0
PHI:2197	1	2	2	2	1	1	2	2	1	3	2	0	3	2	0	0	0	0	0	0	0
PHI:1734	0	0	0	0	2	0	0	0	1	1	0	0	0	0	0	0	0	0	0	0	0
PHI:891	1	2	1	1	1	1	2	2	2	1	1	0	3	1	0	0	0	0	0	0	0
PHI:1515	1	0	1	1	1	1	1	1	1	1	1	0	1	1	0	0	0	0	0	0	0
PHI:2434	1	1	1	1	2	1	0	0	1	0	0	0	1	0	0	0	0	0	0	1	0
PHI:126	1	1	4	0	2	1	0	0	1	1	0	0	1	0	0	0	0	0	0	3	0
PHI:141	0	0	1	0	1	0	0	0	1	3	0	0	0	0	0	0	0	0	0	0	0
PHI:652	0	0	5	4	4	1	1	1	0	0	1	0	0	0	0	0	0	0	0	0	0
PHI:68	1	1	1	2	2	2	1	1	1	0	2	1	1	0	0	0	1	1	0	1	1
PHI:1892	0	0	1	1	1	1	1	1	1	1	1	0	1	2	0	0	0	0	0	0	0
PHI:1738	0	0	0	0	1	0	0	0	3	0	0	0	0	0	0	0	0	0	0	2	0
PHI:1346	0	0	0	0	1	0	1	1	1	2	1	0	0	0	0	0	0	0	0	0	0
PHI:1008	0	0	1	1	6	2	0	0	1	0	1	0	1	0	0	0	0	0	0	0	1
PHI:256	3	0	4	4	2	2	2	3	2	4	4	0	3	2	0	0	0	0	0	0	0
PHI:15	0	0	2	1	4	1	0	0	0	1	0	0	0	0	0	0	0	0	0	0	0
PHI:219	1	0	0	0	1	1	0	0	0	1	0	0	1	2	0	0	1	0	0	1	0
PHI:1186	1	0	1	1	1	1	0	0	1	0	0	0	0	0	0	0	0	0	0	0	0
PHI:1326	1	1	1	1	1	1	0	0	1	1	0	0	2	1	0	0	0	0	0	0	0
PHI:1858	0	0	0	0	1	0	0	0	1	0	0	0	1	0	0	0	0	0	0	0	0
PHI:672	0	0	0	0	1	0	1	1	4	1	1	0	4	0	0	0	0	0	0	0	1
PHI:149	0	0	1	1	1	0	0	0	0	0	0	0	0	0	0	0	1	0	0	1	0
PHI:2346	0	0	0	0	3	0	0	0	0	0	0	0	0	0	0	0	0	0	0	0	0
PHI:2464	1	1	1	1	1	1	0	0	1	0	0	0	0	1	0	0	0	0	0	0	0
PHI:1179	1	1	1	1	1	1	1	1	1	0	0	0	1	0	0	0	0	0	0	0	0
PHI:1548	1	1	1	1	1	1	1	1	1	1	1	0	0	0	0	0	0	0	0	0	0
PHI:2341	0	0	0	0	1	0	1	1	0	1	1	0	2	0	0	0	0	0	0	0	0
PHI:1183	1	1	0	1	1	0	0	0	1	0	0	0	0	0	0	0	0	0	0	0	0
PHI:2327	0	0	1	1	2	1	0	0	1	0	0	0	1	0	0	0	0	0	0	0	0
PHI:821	0	2	0	0	19	0	0	0	61	0	0	1	1	0	0	0	0	0	0	0	0
PHI:2429	0	0	0	0	2	1	0	0	0	0	0	0	0	0	0	0	0	0	0	2	0
PHI:1664	1	0	0	1	1	1	0	0	1	1	0	0	0	1	0	0	0	0	0	0	0
PHI:1874	0	0	0	0	1	0	0	0	1	1	0	0	0	0	0	0	2	0	0	1	0
PHI:1722	0	0	0	0	1	1	0	0	1	0	0	0	0	0	0	0	0	0	0	0	0
PHI:1557	0	0	1	1	1	1	0	1	1	0	1	0	1	1	0	0	0	0	0	0	0
PHI:2425	0	0	0	1	1	1	3	2	0	4	1	0	2	2	0	0	0	0	0	0	2
PHI:794	2	1	1	2	3	2	0	0	1	2	0	0	1	2	0	0	0	0	0	0	0
PHI:1954	0	1	0	1	2	1	2	2	1	1	2	1	2	1	0	0	1	0	0	0	0
PHI:786	1	1	1	1	1	1	1	1	1	1	1	0	1	1	0	0	0	0	0	0	0
PHI:1521	0	0	0	0	1	0	0	0	1	0	0	0	0	0	0	0	0	0	0	0	0
PHI:1360	1	1	1	1	1	1	0	0	1	2	0	0	1	2	0	0	0	0	0	0	0
PHI:521	0	1	1	1	1	1	0	0	2	0	0	0	0	1	0	0	0	0	0	0	0
PHI:1320	1	1	1	1	1	1	0	0	1	0	0	0	1	0	0	0	0	0	0	0	0
PHI:1672	1	2	1	1	1	1	0	0	1	0	0	0	1	0	0	0	0	0	0	0	0
PHI:1396	1	1	1	1	1	1	1	1	1	0	1	0	2	1	0	0	2	0	0	0	0
PHI:2330	1	1	0	0	1	1	0	0	0	0	0	0	0	0	0	0	1	0	0	0	0
PHI:1469	1	0	1	1	1	1	1	1	1	1	1	0	1	1	0	0	0	0	0	0	0
PHI:1372	1	1	1	1	1	1	1	1	1	1	1	1	1	1	0	0	0	0	0	0	1
PHI:1907	1	0	0	1	1	1	0	0	1	0	0	0	1	0	0	0	0	0	0	0	0
PHI:676	0	0	0	0	1	0	0	0	0	0	0	0	0	0	0	0	0	1	0	0	0
PHI:1930	0	1	1	2	1	1	0	0	1	0	0	0	0	1	0	0	0	0	0	0	0
PHI:1401	2	1	2	2	1	1	0	1	1	1	0	0	3	1	0	0	0	0	0	0	0
PHI:2196	1	0	1	1	1	1	2	2	1	3	2	0	2	1	0	0	0	0	0	0	0
PHI:1364	1	0	1	1	1	1	0	0	1	0	0	0	0	0	0	0	0	0	0	0	0
PHI:153	1	1	0	0	1	0	0	0	0	1	0	0	0	1	0	0	0	0	0	0	0
PHI:1499	0	1	1	1	1	1	0	0	1	1	0	0	0	0	0	0	0	0	0	0	0
PHI:874	2	1	0	0	1	1	1	0	1	3	0	0	0	2	0	0	0	0	0	0	0
PHI:2412	0	0	0	0	1	0	2	2	0	2	1	0	0	0	0	0	0	0	0	0	0
PHI:1436	1	1	0	1	1	1	1	1	1	1	1	0	1	1	0	0	0	0	0	0	0
PHI:1642	1	1	1	1	1	1	1	1	1	0	0	0	1	1	0	0	0	0	0	0	0
PHI:1619	1	0	1	1	1	1	0	0	1	3	0	0	0	0	0	0	0	0	0	0	0
PHI:446	1	1	1	1	1	1	1	1	1	0	0	0	1	1	0	0	0	0	0	0	0
PHI:1399	0	1	1	1	1	2	0	0	1	7	0	0	1	4	0	0	0	0	0	0	0
PHI:2065	1	1	1	1	1	0	1	1	0	1	1	0	1	1	0	0	0	0	0	0	0
PHI:1355	1	1	0	2	1	1	1	1	1	0	1	0	1	1	0	0	0	0	0	0	0
PHI:429	0	1	1	1	1	1	0	0	1	2	0	0	1	1	0	0	0	0	0	0	1
PHI:1844	0	0	0	0	1	0	0	0	1	0	0	0	0	0	0	0	0	0	0	0	0
PHI:2098	0	1	1	1	1	2	1	1	1	1	1	1	1	1	0	0	0	0	0	0	2
PHI:1534	1	1	1	1	1	1	1	1	1	0	1	0	1	1	0	0	0	0	0	0	0
PHI:747	1	0	0	0	1	1	1	1	2	0	1	3	0	1	0	0	0	0	0	0	0
PHI:1586	1	1	1	1	1	1	0	0	1	0	0	0	0	0	0	0	0	0	0	0	0
PHI:1055	1	1	1	1	1	1	1	1	4	0	0	0	1	0	0	0	0	0	0	0	0
PHI:1875	0	0	0	0	0	0	1	0	2	1	0	0	0	0	0	0	0	0	0	0	0
PHI:127	1	0	3	3	0	1	2	3	0	0	0	0	1	2	0	0	0	0	0	1	0
PHI:1839	0	0	0	0	0	0	1	1	1	0	1	0	1	0	0	0	0	0	0	0	0
PHI:2374	0	0	0	1	0	0	2	2	0	0	2	2	0	0	0	0	0	0	0	2	1
PHI:492	0	0	0	0	0	0	2	1	0	0	1	0	0	0	0	0	0	0	0	0	0
PHI:1134	0	0	0	0	0	0	2	2	0	1	1	0	0	0	0	0	0	0	0	0	0
PHI:2313	0	0	0	0	0	1	1	1	0	0	0	0	0	0	0	0	0	0	0	0	0
PHI:858	0	0	0	0	0	0	2	2	0	2	2	0	2	0	0	0	0	0	0	0	0
PHI:1702	0	0	0	0	0	0	1	2	1	0	1	0	0	0	0	0	0	0	0	0	0
PHI:1349	0	1	0	0	0	0	1	1	1	0	0	0	1	0	0	0	0	0	0	0	0
PHI:329	0	0	0	0	0	0	2	1	0	0	1	0	0	0	0	0	0	0	0	0	0
PHI:69	0	0	0	1	0	1	1	1	1	2	1	0	0	0	0	0	0	0	0	0	0
PHI:1352	1	1	1	0	0	0	2	2	1	1	1	0	0	1	0	0	0	0	0	0	0
PHI:1280	0	0	0	0	0	0	1	1	1	0	0	0	1	0	0	0	0	0	0	0	0
PHI:1859	0	0	0	0	0	0	1	1	1	0	0	0	0	0	0	0	0	0	0	0	0
PHI:1027	0	0	0	0	0	0	4	2	0	0	3	0	0	0	0	0	0	0	0	0	0
PHI:1868	0	0	0	0	0	1	1	0	1	0	0	0	1	0	0	0	0	1	0	0	1
PHI:326	0	0	0	0	0	0	1	0	0	0	0	0	0	0	0	0	4	0	0	0	1
PHI:470	0	0	0	0	0	0	1	0	0	0	0	0	0	0	0	0	0	0	0	0	0
PHI:437	0	0	0	0	0	0	1	2	0	0	0	0	0	0	0	0	0	0	0	0	0
PHI:1024	0	0	0	0	0	0	1	1	0	0	1	0	0	0	0	0	0	0	0	0	0
PHI:2206	0	0	0	0	0	0	1	1	0	1	1	0	0	0	0	0	0	0	0	0	0
PHI:545	0	0	1	0	0	0	1	1	0	0	1	0	0	0	0	0	0	1	0	0	0
PHI:1899	0	0	0	0	0	0	1	0	2	0	0	0	0	0	0	0	0	0	0	0	0
PHI:1846	0	0	0	0	0	0	1	1	1	1	1	0	1	1	0	0	0	0	0	0	0
PHI:2214	0	0	0	0	0	0	1	1	3	1	1	0	0	1	0	0	0	0	0	0	6
PHI:2159	0	0	0	0	0	0	1	1	0	1	0	0	0	0	0	0	2	0	0	0	0
PHI:1204	0	0	0	0	0	0	1	1	1	0	0	0	1	0	0	0	1	0	0	0	0
PHI:2068	1	1	1	1	0	1	1	0	0	1	0	0	1	1	0	0	0	0	0	0	0
PHI:2339	0	0	0	0	0	0	1	1	1	0	1	1	1	0	0	0	0	0	0	0	0
PHI:2280	1	0	1	1	0	0	1	1	0	1	1	2	2	1	0	0	0	0	0	0	2
PHI:574	0	0	0	0	0	0	1	1	0	0	1	0	0	0	0	0	0	0	0	0	0
PHI:1909	0	0	2	2	0	1	1	2	3	2	1	1	0	0	0	0	0	0	0	0	0
PHI:2487	0	0	0	0	0	0	1	2	0	0	1	0	0	0	0	0	0	0	0	0	0
PHI:724	0	0	0	0	0	0	1	0	1	1	1	0	0	0	0	0	0	0	0	0	0
PHI:1760	0	0	0	0	0	0	1	1	1	1	1	0	0	0	0	0	0	0	0	0	0
PHI:1031	0	0	0	0	0	0	1	1	0	0	1	0	0	0	0	0	0	0	0	0	0
PHI:1972	0	0	0	0	0	0	1	1	2	0	1	0	0	0	0	0	0	0	0	0	0
PHI:218	0	0	0	0	0	0	1	1	0	0	1	1	0	0	0	0	0	0	0	1	1
PHI:1513	0	0	0	0	0	0	1	1	1	0	0	0	0	0	0	0	0	0	0	0	0
PHI:2359	0	0	0	0	0	0	1	1	0	0	1	0	0	0	0	0	0	0	0	0	1
PHI:2498	0	0	0	0	0	0	1	0	0	0	0	1	0	0	0	0	0	0	0	0	1
PHI:573	0	0	0	0	0	0	1	1	0	0	1	0	0	0	0	0	0	0	0	0	0
PHI:1628	1	0	1	1	0	0	1	1	1	1	1	1	0	1	0	0	0	1	0	1	0
PHI:314	0	0	0	0	0	0	0	1	0	0	1	0	0	0	0	0	0	0	0	0	0
PHI:2604	0	0	0	0	0	0	0	0	0	0	0	0	0	0	0	0	2	0	0	2	0
PHI:357	0	0	0	0	0	0	0	0	0	0	0	0	0	0	0	0	2	0	0	1	0
PHI:2608	0	0	0	0	0	0	0	0	0	0	0	0	0	0	0	0	0	0	0	2	0
PHI:175	0	0	0	0	0	0	0	0	0	0	0	0	0	0	0	0	0	0	0	1	2
PHI:2599	0	0	0	0	0	0	0	0	0	0	0	0	0	0	0	0	0	0	0	13	0
PHI:205	0	0	0	0	0	0	0	0	0	0	0	0	0	0	0	0	1	0	0	1	0
PHI:95	0	0	0	0	0	0	0	0	0	0	0	0	0	0	0	0	0	0	0	1	0
PHI:1919	0	0	0	0	0	0	0	0	1	0	0	0	1	1	0	0	0	0	0	1	0
PHI:2603	0	0	0	0	0	0	0	0	0	0	0	0	0	0	0	0	0	0	0	13	0
PHI:282	0	0	0	0	0	0	0	0	0	0	0	0	0	0	0	0	1	0	0	2	0
PHI:140	0	0	0	0	0	0	0	0	0	0	0	1	0	0	0	0	1	0	0	1	0
PHI:2572	0	0	0	0	0	0	0	0	0	0	0	0	0	0	0	0	0	0	0	4	0
PHI:183	0	0	0	0	0	0	0	0	0	1	0	0	0	0	0	0	0	0	0	4	0
PHI:1903	0	0	0	0	0	0	0	0	1	0	0	0	0	0	0	0	0	0	0	1	0
PHI:1779	0	0	0	0	0	0	0	0	1	0	0	0	0	0	0	0	0	0	0	1	0
PHI:2184	0	0	0	0	0	0	0	0	0	1	1	0	0	1	0	0	0	0	0	1	0
PHI:264	0	0	0	0	0	0	0	0	0	0	0	0	0	0	0	0	0	0	0	2	0
PHI:457	0	0	0	0	0	0	0	0	1	0	0	0	0	0	0	0	1	0	0	3	0
PHI:2569	0	0	0	0	0	0	0	0	0	0	0	0	0	0	0	0	1	0	0	2	0
PHI:2178	0	0	0	0	0	0	0	0	0	1	0	0	0	0	0	0	1	0	0	2	0
PHI:1761	0	0	0	1	0	0	0	0	1	0	0	0	0	0	0	0	0	0	0	3	0
PHI:99	0	0	0	0	0	0	0	0	0	1	0	0	0	0	0	0	0	0	0	2	0
PHI:185	0	0	0	0	0	0	0	0	0	0	0	1	0	0	0	0	1	0	0	1	1
PHI:2611	0	0	0	0	0	0	0	0	0	0	0	0	0	0	0	0	0	0	0	2	0
PHI:67	0	0	0	0	0	0	0	0	0	0	0	0	0	0	0	0	0	0	0	1	0
PHI:2554	0	0	0	0	0	0	0	0	0	0	0	0	0	0	0	0	1	0	0	2	0
PHI:288	0	0	0	0	0	0	0	0	0	0	0	0	0	0	0	0	1	0	0	1	0
PHI:527	0	0	0	0	0	0	0	0	3	0	0	0	0	0	0	0	1	2	0	18	0
PHI:475	0	0	0	0	0	0	0	0	0	0	0	0	0	0	0	0	1	0	0	3	8
PHI:123	0	0	1	0	0	0	0	0	1	0	0	0	1	0	0	0	0	0	0	1	0
PHI:453	0	0	0	0	0	0	0	0	0	0	0	0	0	0	0	0	1	0	0	1	0
PHI:520	0	0	0	0	0	0	0	0	0	0	0	0	0	0	0	0	0	0	0	3	0
PHI:196	0	0	0	0	0	0	0	0	0	1	0	1	0	0	0	0	0	1	0	1	0
PHI:2561	0	0	0	0	0	0	0	0	0	0	1	0	0	0	0	0	1	0	0	2	1
PHI:289	0	0	0	0	0	0	0	0	0	0	0	0	0	0	0	0	1	0	0	1	0
PHI:2557	0	0	0	0	0	0	0	0	0	0	0	0	0	0	0	0	1	0	0	1	0
PHI:2566	0	0	0	0	0	0	0	0	0	0	0	0	0	0	0	0	2	1	0	1	0
PHI:461	0	0	0	0	0	0	0	0	0	0	0	1	0	0	0	0	0	0	0	1	0
PHI:462	0	0	0	0	0	0	0	0	0	0	0	0	0	0	0	0	0	0	0	1	0
PHI:198	0	0	0	0	0	0	0	0	0	0	0	0	0	0	0	0	1	0	0	9	0
PHI:86	0	0	0	0	0	0	0	0	0	0	0	0	0	0	0	0	0	0	0	1	0
PHI:32	0	0	0	0	0	0	0	0	0	0	0	0	1	0	0	0	0	0	0	1	0
PHI:239	0	0	0	0	0	0	0	0	0	0	0	0	0	0	0	0	1	0	0	2	0
PHI:214	0	0	0	0	0	0	0	0	0	0	0	0	0	0	0	0	0	0	0	1	0
PHI:107	0	0	0	0	0	0	0	0	0	0	0	0	0	0	0	0	0	0	0	3	0
PHI:189	0	0	0	0	0	0	0	0	0	0	0	0	0	0	0	0	1	0	0	2	0
PHI:2555	0	0	0	0	0	0	0	0	0	0	0	0	0	0	0	0	2	0	0	1	0
PHI:2564	0	0	0	0	0	0	0	0	0	0	0	0	0	0	0	0	1	0	0	1	1
PHI:832	0	0	0	0	0	0	0	0	0	0	0	1	0	0	0	0	0	0	0	1	0
PHI:857	0	0	0	0	0	0	0	0	0	0	0	0	0	0	0	0	1	1	0	1	0
PHI:380	0	0	0	0	0	0	0	0	0	0	0	0	0	0	0	0	0	0	0	1	1
PHI:172	0	0	0	0	0	0	0	0	0	0	0	0	0	0	0	0	1	0	0	1	0
PHI:674	0	0	0	0	0	0	0	0	0	0	0	1	0	0	0	0	1	0	0	1	3
PHI:484	0	0	0	0	0	0	0	0	0	0	0	0	0	0	0	0	1	0	0	1	0
PHI:85	0	0	0	0	0	0	0	0	0	0	0	0	0	0	0	0	0	0	0	1	1
PHI:2595	0	0	0	0	0	0	0	0	0	0	0	0	0	0	0	0	0	0	0	1	0
PHI:2125	0	0	0	0	0	0	0	0	0	0	0	0	0	0	0	0	1	0	0	1	0
PHI:299	0	0	0	0	0	0	0	0	0	0	0	2	0	0	0	0	0	0	0	1	0
PHI:2021	0	0	0	0	0	0	0	0	0	1	0	0	0	0	0	0	0	1	0	1	3
PHI:452	0	0	0	0	0	0	0	0	0	0	0	0	0	0	0	0	0	0	0	1	0
PHI:2602	0	0	0	0	0	0	0	0	0	0	0	0	0	0	0	0	2	0	0	1	0
PHI:523	0	0	0	0	0	0	0	0	0	0	0	1	0	0	0	0	1	0	0	1	1
PHI:303	0	0	0	0	0	0	0	0	0	0	0	0	0	0	0	0	1	0	0	1	1
PHI:1824	0	0	0	1	0	0	0	0	1	0	0	0	1	0	0	0	0	0	0	1	0
PHI:514	0	0	0	0	0	0	0	0	0	0	0	0	0	0	0	0	0	0	0	1	0
PHI:2556	0	0	0	0	0	0	0	0	0	0	0	0	0	0	0	0	1	0	0	1	2
PHI:359	0	0	0	0	0	0	0	0	0	0	0	0	0	0	0	0	0	0	0	1	0
PHI:79	0	0	0	0	0	0	0	0	0	0	0	1	0	0	0	0	0	0	0	0	11
PHI:2147	0	1	0	0	0	0	0	0	4	6	0	0	0	2	0	0	0	0	0	0	30
PHI:422	0	0	0	0	0	0	0	0	0	0	0	0	0	0	0	0	0	0	0	0	1
PHI:678	0	0	0	0	0	1	0	0	0	0	0	0	0	0	0	0	0	0	0	0	1
PHI:156	0	0	0	0	0	0	0	0	0	0	0	0	0	0	0	0	0	0	0	0	1
PHI:515	0	0	0	0	0	0	0	0	0	0	0	1	0	0	0	0	0	0	0	0	3
PHI:992	0	0	0	0	0	0	0	0	0	0	0	1	0	0	0	0	0	0	0	0	1
PHI:2230	0	0	0	0	0	0	0	0	0	0	0	1	0	0	0	0	0	0	0	0	1
PHI:376	0	0	0	0	0	0	0	0	0	0	0	1	0	0	0	0	0	0	0	0	1
PHI:843	0	0	0	0	0	0	0	0	0	0	2	0	0	0	0	0	0	0	0	0	1
PHI:2381	0	0	0	0	0	0	0	0	0	1	0	1	0	1	0	0	1	1	0	0	2
PHI:14	0	0	0	0	0	0	0	0	0	0	0	0	0	0	0	0	0	0	0	0	1
PHI:1749	0	0	0	0	0	0	0	0	1	0	0	1	2	0	0	0	0	0	0	0	1
PHI:2384	0	0	0	0	0	0	0	0	0	0	0	1	0	0	0	0	0	0	0	0	1
PHI:77	0	0	0	0	0	0	0	0	0	0	0	1	0	0	0	0	0	0	0	0	1
PHI:57	0	0	0	0	0	0	0	0	0	0	0	1	0	0	0	0	0	0	0	0	9
PHI:345	0	0	0	0	0	0	0	0	0	0	0	1	0	0	0	0	0	0	0	0	1
PHI:129	0	0	0	0	0	0	0	0	0	0	0	0	0	0	0	0	0	0	0	0	1
PHI:360	0	1	0	0	0	0	0	0	0	0	0	1	0	0	0	0	2	1	0	0	1
PHI:2093	0	0	0	0	0	0	0	0	0	1	0	0	0	1	0	0	0	0	0	0	1
PHI:47	0	0	0	0	0	0	0	0	0	0	0	0	0	0	0	0	0	0	0	0	1
PHI:2300	0	0	0	0	0	0	0	0	0	1	1	0	0	1	0	0	0	0	0	0	1
PHI:1979	0	0	0	0	0	0	0	0	1	0	0	0	0	0	0	0	0	0	0	0	1
PHI:37	0	0	0	0	0	0	0	0	0	0	0	1	0	0	0	0	0	0	0	0	1
PHI:89	0	0	0	0	0	0	0	0	0	0	0	0	0	0	0	0	0	0	0	0	1
PHI:2210	0	0	0	0	0	0	0	0	0	1	0	0	0	0	0	0	0	0	0	0	1
PHI:2050	0	0	0	0	0	0	0	0	0	1	0	0	0	1	0	0	0	0	0	0	1
PHI:411	0	0	0	0	0	0	0	0	0	0	0	4	0	0	0	0	0	0	0	0	1
PHI:313	0	0	0	0	0	0	0	0	0	0	0	1	0	0	0	0	0	0	0	0	2
PHI:550	1	0	0	1	0	0	0	0	2	0	3	0	0	0	0	0	0	0	0	0	1
PHI:2367	0	0	0	0	0	1	0	0	0	0	0	0	0	0	0	0	0	0	0	0	1
PHI:425	0	0	0	0	0	0	0	0	0	0	0	0	0	0	0	0	0	0	0	0	1
PHI:2231	0	0	0	0	0	0	0	0	0	0	1	1	0	0	0	0	0	0	0	0	1
PHI:237	0	0	0	0	0	0	0	0	0	0	0	0	0	0	0	0	0	0	0	0	1
PHI:450	0	0	0	0	0	0	0	0	0	0	0	1	0	0	0	0	0	0	0	0	1
PHI:1800	0	0	0	0	0	0	0	0	1	0	0	0	0	0	0	0	0	0	0	0	1
PHI:75	0	0	0	0	0	0	0	0	0	0	0	0	0	0	0	0	1	0	0	0	1
PHI:1154	0	0	0	0	0	1	0	0	0	0	0	0	0	0	0	0	0	0	0	0	0
PHI:1780	0	0	0	0	0	1	0	0	1	0	0	0	0	0	0	0	0	0	0	0	0
PHI:842	0	0	0	0	0	1	0	0	1	1	0	0	0	0	0	0	0	0	0	0	0
PHI:2317	0	0	0	0	0	1	0	0	0	1	0	0	0	0	0	0	0	0	0	0	0
PHI:116	0	0	1	0	0	1	0	0	2	0	0	0	1	0	0	0	0	0	0	0	0
PHI:1756	0	1	1	1	0	1	0	0	2	0	0	0	0	1	0	0	0	0	0	0	0
PHI:667	0	0	0	0	0	1	0	0	1	1	0	0	0	0	0	0	0	0	0	0	0
PHI:2001	0	0	1	0	0	1	0	0	1	0	0	0	0	0	0	0	0	0	0	0	0
PHI:245	0	0	0	0	0	1	0	0	0	0	0	0	0	0	0	0	0	0	0	0	0
PHI:468	1	0	1	1	0	1	0	0	0	0	0	0	0	0	0	0	6	0	0	0	0
PHI:1394	0	0	0	0	0	1	0	0	1	0	0	0	0	0	0	0	0	0	0	0	0
PHI:1808	0	0	0	0	0	1	0	0	1	0	0	0	0	0	0	0	0	0	0	0	0
PHI:1494	0	2	1	0	0	0	0	0	13	1	0	0	0	0	0	0	0	0	0	0	0
PHI:1848	0	0	0	0	0	0	0	0	2	0	0	0	0	0	0	0	0	0	0	0	0
PHI:1990	0	0	0	0	0	0	0	0	1	0	0	0	0	0	0	0	0	0	0	0	0
PHI:1545	0	0	0	0	0	0	0	0	1	0	0	0	0	0	0	0	0	0	0	0	0
PHI:1261	0	0	1	2	0	0	0	0	2	0	0	0	0	0	0	0	0	0	0	0	0
PHI:1697	0	0	0	0	0	0	0	0	1	0	0	0	0	0	0	0	0	0	0	0	0
PHI:1196	0	1	1	1	0	0	0	0	2	0	0	0	0	0	0	0	0	0	0	0	0
PHI:1725	0	0	1	0	0	0	0	0	1	0	0	0	1	0	0	0	0	0	0	0	0
PHI:1342	0	0	0	0	0	0	0	0	1	0	0	0	2	1	0	0	0	0	0	0	0
PHI:1827	0	0	0	0	0	0	0	0	1	0	0	0	0	0	0	0	0	0	0	0	0
PHI:1504	0	0	0	0	0	0	0	0	1	0	0	0	0	0	0	0	0	0	0	0	0
PHI:1323	0	0	1	0	0	0	0	0	2	0	0	0	0	0	0	0	0	0	0	0	0
PHI:166	0	0	0	0	0	0	0	0	2	0	0	0	0	0	0	0	0	0	0	0	0
PHI:1949	0	0	0	0	0	0	0	0	1	0	0	0	3	0	0	0	0	0	0	0	0
PHI:1189	0	0	0	0	0	0	0	0	1	0	0	0	0	0	0	0	0	0	0	0	0
PHI:1700	0	0	0	0	0	0	0	0	1	0	0	1	0	0	0	0	0	0	0	0	0
PHI:1613	0	0	0	0	0	0	0	0	8	0	0	0	0	0	0	0	0	0	0	0	0
PHI:1708	0	0	0	1	0	0	0	0	1	0	0	0	0	0	0	0	0	0	0	0	0
PHI:846	0	0	1	0	0	0	0	0	1	1	0	0	0	0	0	0	0	0	0	0	0
PHI:1970	0	0	0	0	0	0	0	0	1	0	0	0	0	0	0	0	0	0	0	0	0
PHI:1431	0	0	0	0	0	0	0	0	1	0	0	0	0	0	0	0	0	0	0	0	0
PHI:1703	0	0	0	0	0	0	0	0	1	0	0	0	0	0	0	0	0	0	0	0	0
PHI:1340	0	1	0	0	0	0	0	0	1	0	0	0	0	0	0	0	0	0	0	0	0
PHI:1272	0	0	0	0	0	0	0	0	1	0	0	0	0	0	0	0	0	0	0	0	0
PHI:1929	0	0	0	0	0	0	0	0	1	0	0	0	0	0	0	0	0	0	0	0	0
PHI:551	0	0	0	1	0	0	0	0	1	1	0	0	1	2	0	0	0	0	0	0	0
PHI:1889	0	0	0	0	0	0	0	0	1	2	0	0	0	0	0	0	0	0	0	0	0
PHI:1980	0	1	0	0	0	0	0	0	4	0	0	0	0	0	0	0	0	0	0	0	0
PHI:439	0	0	0	0	0	0	0	0	7	0	0	0	0	0	0	0	0	0	0	0	0
PHI:1636	0	0	0	0	0	0	0	0	1	0	0	0	0	0	0	0	0	0	0	0	0
PHI:1866	0	0	1	0	0	0	0	0	1	0	0	0	0	0	0	0	0	0	0	0	0
PHI:1786	0	0	1	1	0	0	0	0	1	0	0	0	1	0	0	0	0	0	0	0	0
PHI:1308	0	0	0	0	0	0	0	0	1	0	0	0	0	1	0	0	0	0	0	0	0
PHI:1339	0	0	0	0	0	0	0	0	1	0	0	0	0	0	0	0	0	0	0	0	0
PHI:1849	1	0	1	1	0	0	0	0	1	0	0	1	0	0	0	0	0	0	0	0	0
PHI:666	0	0	1	1	0	0	0	0	1	2	0	0	2	0	0	0	0	0	0	0	0
PHI:1490	0	0	0	0	0	0	0	0	1	0	0	0	0	0	0	0	0	0	0	0	0
PHI:1361	0	0	0	0	0	0	0	0	1	0	0	0	0	0	0	0	0	0	0	0	0
PHI:2500	0	0	0	0	0	0	0	0	1	0	0	0	0	0	0	0	0	0	0	0	0
PHI:1871	0	0	1	0	0	0	0	0	1	0	0	0	0	0	0	0	0	0	0	0	0
PHI:1830	0	0	0	0	0	0	0	0	1	0	0	0	0	0	0	0	0	0	0	0	0
PHI:1975	0	1	1	1	0	0	0	0	2	0	0	0	2	1	0	0	0	0	0	0	0
PHI:1512	0	0	0	0	0	0	0	0	1	0	0	0	0	0	0	0	3	0	0	0	0
PHI:1801	0	0	0	0	0	0	0	0	1	0	0	0	0	0	0	0	0	0	0	0	0
PHI:1864	0	0	0	0	0	0	0	0	1	0	0	0	0	0	0	0	0	0	0	0	0
PHI:1728	0	0	0	0	0	0	0	0	1	0	0	0	0	0	0	0	0	0	0	0	0
PHI:1740	0	0	0	0	0	0	0	0	1	0	0	0	0	0	0	0	0	0	0	0	0
PHI:1704	0	0	0	0	0	0	0	0	1	0	0	0	2	0	0	0	0	0	0	0	0
PHI:1502	0	0	0	0	0	0	0	0	1	0	0	0	0	0	0	0	0	0	0	0	0
PHI:1822	0	0	0	0	0	0	0	0	1	0	0	0	0	0	0	0	0	0	0	0	0
PHI:1445	0	0	0	0	0	0	0	0	1	0	0	0	0	0	0	0	0	0	0	0	0
PHI:1971	0	0	0	0	0	0	0	0	1	0	0	0	0	0	0	0	0	0	0	0	0
PHI:1322	0	1	0	1	0	0	0	0	2	0	0	0	1	0	0	0	0	0	0	0	0
PHI:1558	0	0	0	0	0	0	0	0	1	0	0	0	0	0	0	0	0	0	0	0	0
PHI:1370	0	0	0	0	0	0	0	0	1	0	0	0	0	0	0	0	0	0	0	0	0
PHI:1837	0	0	0	1	0	0	0	0	1	0	0	0	0	0	0	0	0	0	0	0	0
PHI:1744	0	0	1	0	0	0	0	0	1	0	0	0	0	0	0	0	0	0	0	0	0
PHI:1264	0	1	1	1	0	0	0	0	1	0	0	0	0	0	0	0	0	0	0	0	0
PHI:1400	0	0	1	1	0	0	0	0	1	0	0	0	0	0	0	0	0	0	0	0	0
PHI:285	0	0	0	0	0	0	0	0	2	0	0	0	0	0	0	0	0	0	0	0	0
PHI:1425	0	0	0	1	0	0	0	0	1	0	0	0	1	0	0	0	0	0	0	0	0
PHI:250	0	0	0	0	0	0	0	0	1	0	0	0	1	0	0	0	0	0	0	0	0
PHI:1278	1	0	0	0	0	0	0	0	1	1	0	0	0	0	0	0	0	0	0	0	0
PHI:1661	0	0	0	0	0	0	0	0	1	0	0	0	0	0	0	0	0	0	0	0	0
PHI:1428	1	0	0	0	0	0	0	0	1	0	0	0	0	0	0	0	0	0	0	0	0
PHI:1922	0	0	0	0	0	0	0	0	1	0	0	1	0	0	0	0	0	0	0	0	0
PHI:1295	0	0	0	0	0	0	0	0	1	0	0	0	0	0	0	0	0	0	0	0	0
PHI:1686	0	0	0	0	0	0	0	0	1	0	0	0	1	0	0	0	0	0	0	0	0
PHI:1315	0	0	0	0	0	0	0	0	1	0	0	0	0	0	0	0	0	0	0	0	0
PHI:1421	0	0	1	0	0	0	0	0	1	0	0	0	0	0	0	0	0	0	0	0	0
PHI:1305	0	0	0	0	0	0	0	0	1	0	0	0	0	3	0	0	0	0	0	0	0
PHI:1523	0	0	1	0	0	0	0	0	1	0	0	0	0	0	0	0	0	0	0	0	0
PHI:1993	0	0	0	0	0	0	0	0	1	0	0	0	1	0	0	0	0	0	0	0	0
PHI:1973	0	0	0	0	0	0	0	0	2	0	0	0	0	0	0	0	0	0	0	0	0
PHI:1716	0	0	0	0	0	0	0	0	1	0	0	0	0	0	0	0	0	0	0	0	0
PHI:570	0	0	0	0	0	0	0	0	2	0	0	0	0	0	0	0	0	0	0	0	0
PHI:1715	0	0	0	0	0	0	0	0	1	0	0	0	0	0	0	0	0	0	0	0	0
PHI:1745	0	0	0	0	0	0	0	0	1	0	0	0	1	0	0	0	0	0	0	0	0
PHI:1805	0	0	0	0	0	0	0	0	2	0	0	0	0	0	0	0	0	0	0	0	0
PHI:1863	0	0	0	0	0	0	0	0	1	0	0	0	1	0	0	0	0	0	0	0	0
PHI:1446	0	0	0	0	0	0	0	0	1	0	0	0	0	0	0	0	0	0	0	0	0
PHI:1483	0	0	0	0	0	0	0	0	1	0	0	0	0	0	0	0	0	0	0	0	0
PHI:1927	0	0	0	0	0	0	0	0	1	0	0	0	1	0	0	0	0	0	0	0	0
PHI:1782	0	0	0	0	0	0	0	0	1	0	0	0	0	0	0	0	0	0	0	0	0
PHI:1855	0	0	0	0	0	0	0	0	1	0	0	0	0	0	0	0	0	0	0	0	0
PHI:1696	0	0	0	0	0	0	0	0	1	0	0	0	0	0	0	0	0	0	0	0	0
PHI:1945	0	0	0	0	0	0	0	0	1	1	0	1	0	0	0	0	0	0	0	0	0
PHI:1981	0	0	0	0	0	0	0	0	1	0	0	0	0	0	0	0	1	0	0	0	0
PHI:223	0	0	2	0	0	0	0	0	1	0	0	0	0	0	0	0	0	0	0	0	0
PHI:52	0	0	0	0	0	0	0	0	1	1	0	0	0	0	0	0	0	1	0	0	0
PHI:723	0	0	0	0	0	0	0	0	1	0	0	0	0	0	0	0	0	0	0	0	0
PHI:718	0	0	0	0	0	0	0	0	1	0	0	0	0	0	0	0	0	0	0	0	0
PHI:309	0	0	0	0	0	0	0	0	1	0	0	0	0	0	0	0	0	0	0	0	0
PHI:729	0	0	0	0	0	0	0	0	1	0	1	0	0	0	0	0	0	0	0	0	0
PHI:725	0	0	0	0	0	0	0	0	1	0	0	0	0	0	0	0	0	0	0	0	0
PHI:1282	0	1	0	0	0	0	0	0	1	0	0	0	0	0	0	0	0	0	0	0	0
PHI:1480	0	0	0	0	0	0	0	0	1	0	0	0	0	0	0	0	0	0	0	0	0
PHI:1505	0	0	0	0	0	0	0	0	1	0	0	0	0	0	0	0	0	0	0	0	0
PHI:2213	0	0	0	0	0	0	0	0	1	1	0	0	0	0	0	0	0	0	0	0	0
PHI:1281	0	0	0	0	0	0	0	0	1	0	1	0	0	1	0	0	0	0	0	0	0
PHI:1311	0	0	0	0	0	0	0	0	1	0	0	0	0	0	0	0	0	0	0	0	0
PHI:1314	0	0	1	1	0	0	0	0	1	0	0	0	0	0	0	0	0	0	0	0	0
PHI:1852	0	0	0	0	0	0	0	0	1	0	0	0	0	0	0	0	0	0	0	0	0
PHI:1897	0	0	0	0	0	0	0	0	1	0	0	0	0	0	0	0	0	0	0	0	0
PHI:225	0	1	1	1	0	0	0	0	1	0	0	0	0	2	0	0	0	0	0	0	0
PHI:1813	0	0	1	0	0	0	0	0	1	1	0	0	0	0	0	0	0	0	0	0	0
PHI:2294	0	0	1	1	0	0	0	0	1	0	0	0	0	0	0	0	0	0	0	0	0
PHI:1817	0	0	0	0	0	0	0	0	1	0	0	0	0	0	0	0	0	0	0	0	0
PHI:1199	0	0	0	0	0	0	0	0	1	0	0	0	0	0	0	0	0	0	0	0	0
PHI:1437	0	0	0	0	0	0	0	0	1	0	0	0	0	0	0	0	0	0	0	0	0
PHI:1324	0	0	0	0	0	0	0	0	1	0	0	0	0	0	0	0	1	0	0	0	0
PHI:1750	0	0	0	0	0	0	0	0	1	0	0	0	1	0	0	0	0	0	0	0	0
PHI:1329	0	0	0	0	0	0	0	0	1	0	0	0	0	0	0	0	0	0	0	0	0
PHI:1669	0	0	0	0	0	0	0	0	1	0	0	0	0	0	0	0	0	0	0	0	0
PHI:1965	0	0	0	0	0	0	0	0	1	0	0	0	0	0	0	0	0	0	0	0	0
PHI:1845	0	0	0	0	0	0	0	0	1	0	0	0	0	0	0	0	0	0	0	0	0
PHI:1951	0	0	0	0	0	0	0	0	1	0	0	0	0	0	0	0	0	0	0	0	0
PHI:1392	0	0	0	0	0	0	0	0	1	0	0	0	1	0	0	0	0	0	0	0	0
PHI:2211	0	0	0	0	0	0	0	0	0	2	0	1	0	0	0	0	0	0	0	0	0
PHI:879	0	0	0	0	0	0	0	0	0	3	0	0	0	0	0	0	0	0	0	0	0
PHI:2064	0	0	0	0	0	0	0	0	0	1	0	0	0	0	0	0	0	0	0	0	0
PHI:356	0	0	0	0	0	0	0	0	0	2	0	0	0	0	0	0	0	0	0	0	0
PHI:2051	0	0	0	0	0	0	0	0	0	1	0	0	0	0	0	0	0	0	0	0	0
PHI:232	0	0	0	0	0	0	0	0	0	1	0	0	0	0	0	0	0	0	0	0	0
PHI:597	0	0	0	0	0	0	0	0	0	1	0	0	0	0	0	0	0	0	0	0	0
PHI:2173	0	0	1	0	0	0	0	0	0	1	0	0	0	0	0	0	0	0	0	0	0
PHI:798	0	0	0	0	0	0	0	0	0	1	0	0	0	0	0	0	0	0	0	0	0
PHI:2192	0	0	0	0	0	0	0	0	0	1	0	0	0	2	0	0	0	0	0	0	0
PHI:878	0	0	0	0	0	0	0	0	0	1	0	0	0	0	0	0	0	0	0	0	0
PHI:82	0	0	0	0	0	0	0	0	0	1	0	0	0	1	0	0	0	0	0	0	0
PHI:793	0	0	0	0	0	0	0	0	0	1	0	0	0	0	0	0	0	0	0	0	0
PHI:795	0	0	0	0	0	0	0	0	0	1	0	0	0	0	0	0	0	0	0	0	0
PHI:809	0	0	0	0	0	0	0	0	0	1	0	0	0	0	0	0	0	0	0	0	0
PHI:813	0	0	0	0	0	0	0	0	0	1	0	0	0	0	0	0	0	0	0	0	0
PHI:1150	0	0	0	0	0	0	0	0	0	1	0	0	0	0	0	0	0	0	0	0	0
PHI:2136	0	0	0	0	0	0	0	0	0	5	0	0	0	0	0	0	0	0	0	0	0
PHI:2189	0	0	0	0	0	0	0	0	0	1	1	1	1	1	0	0	0	0	0	0	0
PHI:2137	0	0	0	0	0	0	0	0	0	2	0	0	0	0	0	0	0	0	0	0	0
PHI:2152	0	0	0	0	0	0	0	0	0	2	0	0	0	0	0	0	0	0	0	0	0
PHI:2148	0	0	1	0	0	0	0	0	0	1	0	0	0	0	0	0	0	0	0	0	0
PHI:2186	0	0	0	0	0	0	0	0	0	1	1	0	0	0	0	0	0	0	0	0	0
PHI:2198	1	1	0	0	0	0	0	0	0	1	0	0	0	0	0	0	0	0	0	0	0
PHI:880	0	0	0	0	0	0	0	0	0	1	0	0	0	0	0	0	0	0	0	0	0
PHI:690	0	0	0	0	0	0	0	0	0	1	0	0	0	0	0	0	0	0	0	0	0
PHI:818	0	0	0	0	0	0	0	0	0	1	0	0	0	0	0	0	0	0	0	0	0
PHI:128	0	0	0	0	0	0	0	0	0	1	0	0	0	0	0	0	0	1	0	0	0
PHI:814	0	0	0	0	0	0	0	0	0	1	0	0	0	0	0	0	0	0	0	0	0
PHI:2059	0	0	0	0	0	0	0	0	0	1	0	0	0	0	0	0	0	0	0	0	0
PHI:36	0	0	0	0	0	0	0	0	0	1	0	0	0	0	0	0	0	0	0	0	0
PHI:2142	0	0	0	0	0	0	0	0	0	1	0	0	0	0	0	0	0	0	0	0	0
PHI:883	0	0	0	0	0	0	0	0	0	1	0	0	0	0	0	0	0	0	0	0	0
PHI:2299	0	0	0	0	0	0	0	0	0	1	0	0	0	1	0	0	0	0	0	0	0
PHI:1037	1	0	1	1	0	0	0	0	0	0	0	0	0	0	0	0	0	0	0	0	0
PHI:2274	1	1	1	1	0	0	0	0	0	0	0	0	0	0	0	0	1	0	0	0	0
PHI:751	0	0	0	1	0	0	0	0	0	0	0	1	0	0	0	0	0	0	0	0	0
PHI:238	0	0	1	0	0	0	0	0	0	0	0	0	0	0	0	0	0	0	0	0	0
PHI:71	1	1	1	0	0	0	0	0	0	0	0	0	0	1	0	0	0	0	0	0	0
PHI:2123	0	0	1	0	0	0	0	0	0	0	0	0	0	0	0	0	0	0	0	0	0
PHI:417	0	0	0	0	0	0	0	0	0	0	1	0	0	1	0	0	0	0	0	0	0
PHI:170	0	0	0	0	0	0	0	0	0	0	0	0	1	1	0	0	0	0	0	0	0
PHI:421	1	0	0	0	0	0	0	0	0	0	0	0	0	0	0	0	0	0	0	0	0
PHI:2559	0	0	0	0	0	0	0	0	0	0	0	0	0	0	0	0	3	0	0	0	0
PHI:369	0	0	0	0	0	0	0	0	0	0	0	0	0	0	0	0	1	0	0	0	0
PHI:2139	0	0	0	0	0	0	0	0	0	0	0	0	0	0	0	0	1	0	0	0	0
PHI:321	0	0	0	0	0	0	0	0	0	0	0	0	0	0	0	0	1	0	0	0	0
PHI:2438	0	0	0	0	0	0	0	0	0	0	0	0	0	0	0	0	1	0	0	0	0
PHI:849	0	0	0	0	0	0	0	0	0	0	0	0	1	0	0	0	0	1	0	0	0
PHI:708	0	0	0	0	0	0	0	0	0	0	0	0	0	0	0	0	0	1	0	0	0
PHI:930	0	0	0	0	0	0	0	0	0	0	0	1	0	0	0	0	0	0	0	0	0
PHI:926	0	0	0	0	0	0	0	0	0	0	0	1	0	0	0	0	0	0	0	0	0
PHI:925	0	0	0	0	0	0	0	0	0	0	0	1	0	0	0	0	0	0	0	0	0
PHI:950	0	0	0	0	0	0	0	0	0	0	0	1	0	0	0	0	0	0	0	0	0
PHI:948	0	0	0	0	0	0	0	0	0	0	0	1	0	0	0	0	0	0	0	0	0
PHI:947	0	0	0	0	0	0	0	0	0	0	0	1	0	0	0	0	0	0	0	0	0
PHI:946	0	0	0	0	0	0	0	0	0	0	0	1	0	0	0	0	0	0	0	0	0
PHI:940	0	0	0	0	0	0	0	0	0	0	0	1	0	0	0	0	0	0	0	0	0
PHI:960	0	0	0	0	0	0	0	0	0	0	0	1	0	0	0	0	0	0	0	0	0
PHI:936	0	0	0	0	0	0	0	0	0	0	0	1	0	0	0	0	0	0	0	0	0
PHI:916	0	0	0	0	0	0	0	0	0	0	0	1	0	0	0	0	0	0	0	0	0
PHI:908	0	0	0	0	0	0	0	0	0	0	0	1	0	0	0	0	0	0	0	0	0
PHI:962	0	0	0	0	0	0	0	0	0	0	0	1	0	0	0	0	0	0	0	0	0
PHI:910	0	0	0	0	0	0	0	0	0	0	0	1	0	0	0	0	0	0	0	0	0
PHI:899	0	0	0	0	0	0	0	0	0	0	0	1	0	0	0	0	0	0	0	0	0
PHI:920	0	0	0	0	0	0	0	0	0	0	0	1	0	0	0	0	0	0	0	0	0
PHI:78	0	0	0	0	0	0	0	0	0	0	0	1	0	0	0	0	0	0	0	0	0
PHI:932	0	0	0	0	0	0	0	0	0	0	0	1	0	0	0	0	0	0	0	0	0
PHI:939	0	0	0	0	0	0	0	0	0	0	0	1	0	0	0	0	0	0	0	0	0
PHI:902	0	0	0	0	0	0	0	0	0	0	0	1	0	0	0	0	0	0	0	0	0
PHI:431	0	0	0	0	0	0	0	0	0	0	0	1	0	0	0	0	0	0	0	0	0
PHI:961	0	0	0	0	0	0	0	0	0	0	0	1	0	0	0	0	0	0	0	0	0
PHI:2307	0	0	0	0	0	0	0	0	0	0	0	1	0	0	0	0	0	0	0	0	0
PHI:914	0	0	0	0	0	0	0	0	0	0	0	1	0	0	0	0	0	0	0	0	0
PHI:11	0	0	0	0	0	0	0	0	0	0	0	1	0	0	0	0	0	0	0	0	0
PHI:221	0	0	0	0	0	0	0	0	0	0	0	1	0	0	0	0	0	0	0	0	0
PHI:928	0	0	0	0	0	0	0	0	0	0	0	1	0	0	0	0	0	0	0	0	0
PHI:955	0	0	0	0	0	0	0	0	0	0	0	1	0	0	0	0	0	0	0	0	0
PHI:959	0	0	0	0	0	0	0	0	0	0	0	1	0	0	0	0	0	0	0	0	0
PHI:905	0	0	0	0	0	0	0	0	0	0	0	1	0	0	0	0	0	0	0	0	0
PHI:176	0	0	0	0	0	0	0	0	0	0	0	3	0	0	0	0	0	0	0	0	0
PHI:752	0	0	0	0	0	0	0	0	0	0	0	1	0	0	0	0	0	0	0	0	0
PHI:935	0	0	0	0	0	0	0	0	0	0	0	1	0	0	0	0	0	0	0	0	0
PHI:949	0	0	0	0	0	0	0	0	0	0	0	1	0	0	0	0	0	0	0	0	0
PHI:909	0	0	0	0	0	0	0	0	0	0	0	1	0	0	0	0	0	0	0	0	0
PHI:945	0	0	0	0	0	0	0	0	0	0	0	1	0	0	0	0	0	0	0	0	0
PHI:931	0	0	0	0	0	0	0	0	0	0	0	1	0	0	0	0	0	0	0	0	0
PHI:952	0	0	0	0	0	0	0	0	0	0	0	1	0	0	0	0	0	0	0	0	0
PHI:953	0	0	0	0	0	0	0	0	0	0	0	2	0	0	0	0	0	0	0	0	0
PHI:2318	0	0	0	0	0	0	0	0	0	0	0	1	0	0	0	0	0	0	0	0	0
PHI:951	0	0	0	0	0	0	0	0	0	0	0	1	0	0	0	0	0	0	0	0	0
PHI:753	0	0	0	0	0	0	0	0	0	0	0	1	0	0	0	0	0	0	0	0	0
PHI:933	0	0	0	0	0	0	0	0	0	0	0	1	0	0	0	0	0	0	0	0	0
PHI:919	0	0	0	0	0	0	0	0	0	0	0	1	0	0	0	0	0	0	0	0	0
PHI:900	0	0	0	0	0	0	0	0	0	0	0	2	0	0	0	0	0	0	0	0	0
PHI:896	0	0	0	0	0	0	0	0	0	0	0	1	0	0	0	0	0	0	0	0	0
PHI:2221	0	0	0	0	0	0	0	0	0	0	0	1	0	0	0	0	0	0	0	0	0
PHI:942	0	0	0	0	0	0	0	0	0	0	0	1	0	0	0	0	0	0	0	0	0
PHI:913	0	0	0	0	0	0	0	0	0	0	0	1	0	0	0	0	0	0	0	0	0
PHI:957	0	0	0	0	0	0	0	0	0	0	0	1	0	0	0	0	0	0	0	0	0
PHI:906	0	0	0	0	0	0	0	0	0	0	0	1	0	0	0	0	0	0	0	0	0
PHI:478	0	0	0	0	0	0	0	0	0	0	0	2	0	0	0	0	0	0	0	0	0
PHI:929	0	0	0	0	0	0	0	0	0	0	0	1	0	0	0	0	0	0	0	0	0
PHI:954	0	0	0	0	0	0	0	0	0	0	0	1	0	0	0	0	0	0	0	0	0
PHI:915	0	0	0	0	0	0	0	0	0	0	0	1	0	0	0	0	0	0	0	0	0
PHI:912	0	0	0	0	0	0	0	0	0	0	0	2	0	0	0	0	0	0	0	0	0
PHI:937	0	0	0	0	0	0	0	0	0	0	0	1	0	0	0	0	0	0	0	0	0
PHI:898	0	0	0	0	0	0	0	0	0	0	0	2	0	0	0	0	0	0	0	0	0
PHI:2265	0	0	0	0	0	0	0	0	0	0	0	1	0	0	0	0	0	0	0	0	0
PHI:944	0	0	0	0	0	0	0	0	0	0	0	1	0	0	0	0	0	0	0	0	0
PHI:904	0	0	0	0	0	0	0	0	0	0	0	1	0	0	0	0	0	0	0	0	0
PHI:755	0	0	0	0	0	0	0	0	0	0	0	1	0	0	0	0	0	0	0	0	0
PHI:918	0	0	0	0	0	0	0	0	0	0	0	1	0	0	0	0	0	0	0	0	0
PHI:757	0	0	0	0	0	0	0	0	0	0	0	1	0	0	0	0	0	0	0	0	0
PHI:754	0	0	0	0	0	0	0	0	0	0	0	1	0	0	0	0	0	0	0	0	0
PHI:943	0	0	0	0	0	0	0	0	0	0	0	1	0	0	0	0	0	0	0	0	0
PHI:941	0	0	0	0	0	0	0	0	0	0	0	1	0	0	0	0	0	0	0	0	0
PHI:927	0	0	0	0	0	0	0	0	0	0	0	1	0	0	0	0	0	0	0	0	0
PHI:2380	0	0	0	0	0	0	0	0	0	0	0	1	0	0	0	0	0	0	0	0	0
PHI:934	0	0	0	0	0	0	0	0	0	0	0	1	0	0	0	0	0	0	0	0	0
PHI:756	0	0	0	0	0	0	0	0	0	0	0	1	0	0	0	0	0	0	0	0	0
PHI:956	0	0	0	0	0	0	0	0	0	0	0	1	0	0	0	0	0	0	0	0	0
PHI:917	0	0	0	0	0	0	0	0	0	0	0	1	0	0	0	0	0	0	0	0	0
PHI:924	0	0	0	0	0	0	0	0	0	0	0	1	0	0	0	0	0	0	0	0	0
PHI:938	0	0	0	0	0	0	0	0	0	0	0	1	0	0	0	0	0	0	0	0	0
PHI:749	0	0	0	0	0	0	0	0	0	0	0	1	0	0	0	0	0	0	0	0	0
PHI:958	0	0	0	0	0	0	0	0	0	0	0	1	0	0	0	0	0	0	0	0	0
PHI:750	0	0	0	0	0	0	0	0	0	0	0	1	0	0	0	0	0	0	0	0	0
PHI:907	0	0	0	0	0	0	0	0	0	0	0	1	0	0	0	0	0	0	0	0	0
PHI:2217	0	0	0	0	0	0	0	0	0	0	0	1	0	0	0	0	0	0	0	0	0
PHI:897	0	0	0	0	0	0	0	0	0	0	0	1	0	0	0	0	0	0	0	0	0
PHI:460	0	0	0	0	0	0	0	0	0	0	0	1	0	0	0	0	0	0	0	0	0
PHI:663	0	0	0	0	0	0	0	0	0	0	0	0	1	0	0	0	0	0	0	0	0
PHI:385	0	0	0	0	0	0	0	0	0	0	0	0	1	0	0	0	0	0	0	0	0
PHI:169	0	0	0	0	0	0	0	0	0	0	0	0	1	0	0	0	0	0	0	0	0
PHI:845	0	0	0	0	0	0	0	0	0	0	0	0	1	0	0	0	0	0	0	0	0
PHI:483	0	0	0	0	0	0	0	0	0	0	0	0	1	0	0	0	0	0	0	0	0
PHI:840	0	0	0	0	0	0	0	0	0	0	0	0	1	0	0	0	0	0	0	0	0
PHI:571	0	0	0	0	0	0	0	0	0	0	0	0	1	0	0	0	0	0	0	0	0
PHI:263	0	0	0	0	0	0	0	0	0	0	0	0	1	0	0	0	0	0	0	0	0
Total	1890	1744	2995	2686	3056	2562	2887	2801	3855	2952	2614	1639	2712	2346	3916	2779	1421	1289	1567	1822	2347

## Sheet: 6 entomo
Protein family	OPF	OPSINE	METANI	METACR	BEUBAS	CORMIL
PHI:2020	33	21	37	42	33	20
PHI:438	27	20	56	36	35	26
PHI:538	20	15	30	28	32	31
PHI:2038	18	13	21	18	20	22
PHI:211	16	16	16	14	16	22
PHI:339	16	13	16	14	18	15
PHI:1552	16	11	16	17	13	14
PHI:2544	16	9	14	13	14	18
PHI:1458	14	13	17	17	19	19
PHI:1260	14	6	62	36	34	19
PHI:2117	12	11	26	21	20	10
PHI:1662	12	10	33	30	32	32
PHI:922	12	5	14	10	7	10
PHI:1414	11	11	11	13	14	10
PHI:2042	11	9	15	14	20	15
PHI:2357	11	7	14	17	27	10
PHI:1566	10	10	13	10	15	11
PHI:1161	10	6	16	11	18	16
PHI:698	10	6	12	3	10	3
PHI:2269	10	5	17	14	12	11
PHI:1579	9	12	10	10	10	9
PHI:2393	9	9	15	11	9	5
PHI:144	9	9	15	9	21	14
PHI:2570	9	9	13	11	8	8
PHI:465	9	6	11	10	10	10
PHI:2022	9	4	14	11	10	12
PHI:1046	9	3	9	7	13	10
PHI:267	8	16	20	16	44	39
PHI:423	8	7	9	6	7	5
PHI:901	8	7	6	7	10	9
PHI:55	8	4	18	19	14	14
PHI:2321	8	4	13	6	10	12
PHI:871	8	1	1	1	0	0
PHI:441	7	14	26	28	10	9
PHI:2315	7	9	11	16	10	6
PHI:440	7	6	6	6	6	6
PHI:397	7	5	7	6	7	7
PHI:479	6	11	18	6	12	8
PHI:404	6	10	22	14	12	19
PHI:784	6	8	13	10	11	5
PHI:1555	6	7	17	17	24	23
PHI:544	6	6	11	12	11	16
PHI:2058	6	6	7	7	9	7
PHI:2336	6	5	12	7	16	10
PHI:1526	6	5	7	4	7	6
PHI:2382	6	4	5	4	10	6
PHI:1139	5	15	5	5	79	5
PHI:716	5	8	13	12	10	8
PHI:1393	5	7	5	5	5	7
PHI:697	5	6	13	9	14	15
PHI:255	5	6	5	6	7	3
PHI:714	5	6	5	1	7	3
PHI:2240	5	5	18	16	16	16
PHI:2601	5	5	8	9	7	7
PHI:139	5	5	6	5	6	7
PHI:319	5	5	5	5	5	4
PHI:1554	5	5	4	4	5	5
PHI:812	5	4	24	23	20	21
PHI:511	5	4	20	15	24	22
PHI:2034	5	4	11	9	9	14
PHI:2107	5	4	6	6	5	5
PHI:443	5	3	8	7	5	6
PHI:346	5	3	4	4	2	4
PHI:1385	5	2	7	6	5	6
PHI:1503	5	2	3	2	5	2
PHI:101	5	1	5	5	2	2
PHI:133	5	0	3	3	7	7
PHI:552	4	6	11	5	5	2
PHI:413	4	5	12	12	5	6
PHI:2329	4	5	10	4	6	7
PHI:1500	4	5	5	4	5	5
PHI:2322	4	4	11	9	11	10
PHI:2511	4	4	10	11	9	5
PHI:541	4	4	9	8	8	5
PHI:2510	4	4	6	7	4	4
PHI:2552	4	4	6	6	5	4
PHI:2244	4	4	4	4	5	5
PHI:1657	4	4	1	5	3	2
PHI:2259	4	3	7	2	2	4
PHI:2491	4	3	6	4	7	7
PHI:2549	4	3	4	5	3	4
PHI:2086	4	3	4	4	4	4
PHI:882	4	3	4	4	4	3
PHI:598	4	3	4	4	4	2
PHI:2528	4	3	4	3	3	3
PHI:2094	4	3	3	3	3	3
PHI:1618	4	3	3	3	3	3
PHI:432	4	2	9	7	5	5
PHI:1454	4	2	8	7	7	8
PHI:2520	4	2	6	4	4	4
PHI:226	4	2	4	4	5	3
PHI:2025	4	2	4	3	5	5
PHI:2030	4	2	3	3	3	3
PHI:1317	4	2	2	5	3	4
PHI:577	4	2	2	2	2	2
PHI:800	4	2	2	2	2	1
PHI:504	4	1	5	5	5	5
PHI:2067	4	1	5	5	5	5
PHI:1629	4	1	3	3	3	3
PHI:334	4	1	2	2	4	4
PHI:876	4	0	5	3	1	0
PHI:1269	3	10	11	16	11	16
PHI:1455	3	7	22	20	9	22
PHI:2521	3	6	6	6	4	5
PHI:2376	3	6	6	2	1	0
PHI:160	3	5	6	5	15	3
PHI:2248	3	5	5	4	5	4
PHI:392	3	5	3	3	2	1
PHI:1675	3	4	5	8	10	5
PHI:270	3	4	5	4	6	5
PHI:2190	3	4	4	3	3	2
PHI:277	3	4	3	4	6	3
PHI:2514	3	4	3	2	6	4
PHI:1941	3	3	7	5	21	7
PHI:1141	3	3	5	5	3	4
PHI:244	3	3	5	4	4	4
PHI:157	3	3	4	6	4	3
PHI:286	3	3	4	4	4	3
PHI:1616	3	3	3	3	3	3
PHI:893	3	3	3	3	3	3
PHI:911	3	3	3	3	2	2
PHI:208	3	3	3	2	3	3
PHI:2009	3	3	3	2	3	2
PHI:81	3	3	3	1	2	2
PHI:1685	3	3	2	3	4	4
PHI:434	3	3	2	2	4	2
PHI:1407	3	3	2	2	3	3
PHI:61	3	3	2	2	2	2
PHI:2121	3	3	1	1	1	1
PHI:1238	3	3	1	1	1	1
PHI:2312	3	2	9	6	10	9
PHI:2247	3	2	8	8	6	6
PHI:1071	3	2	6	6	6	4
PHI:280	3	2	5	4	6	5
PHI:817	3	2	5	4	6	2
PHI:2279	3	2	4	3	8	9
PHI:259	3	2	4	3	3	3
PHI:1193	3	2	3	6	2	6
PHI:2177	3	2	3	4	3	3
PHI:1052	3	2	3	3	6	3
PHI:1648	3	2	3	3	3	3
PHI:2594	3	2	3	3	3	3
PHI:2097	3	2	3	3	3	3
PHI:799	3	2	3	3	3	3
PHI:320	3	2	3	3	2	3
PHI:816	3	2	3	3	2	3
PHI:1793	3	2	3	2	2	2
PHI:2488	3	2	2	2	3	3
PHI:2529	3	2	2	2	2	3
PHI:2323	3	2	2	1	3	2
PHI:496	3	2	2	1	1	1
PHI:2256	3	1	9	7	3	4
PHI:2543	3	1	2	3	3	3
PHI:1671	3	1	2	2	2	2
PHI:2106	3	1	2	2	2	2
PHI:1610	3	1	1	1	1	1
PHI:256	3	0	4	4	2	2
PHI:2219	3	0	2	3	3	2
PHI:2527	3	0	2	2	2	3
PHI:72	3	0	1	2	2	4
PHI:881	2	5	13	14	12	9
PHI:1424	2	5	6	4	7	2
PHI:1447	2	5	2	2	2	2
PHI:2535	2	4	7	4	2	4
PHI:2008	2	4	5	4	4	5
PHI:510	2	3	14	15	6	9
PHI:513	2	3	12	10	11	9
PHI:1974	2	3	7	10	5	6
PHI:2545	2	3	6	6	2	3
PHI:213	2	3	6	4	12	6
PHI:184	2	3	6	3	5	5
PHI:1338	2	3	4	3	2	2
PHI:2305	2	3	3	3	6	3
PHI:2060	2	3	3	3	3	3
PHI:2563	2	3	3	3	3	3
PHI:195	2	3	3	3	3	3
PHI:645	2	3	3	3	3	3
PHI:2199	2	3	3	3	3	2
PHI:1051	2	2	10	8	3	6
PHI:26	2	2	9	9	10	8
PHI:2388	2	2	8	6	6	5
PHI:2174	2	2	7	6	2	1
PHI:2378	2	2	7	4	8	12
PHI:2099	2	2	6	4	3	3
PHI:2171	2	2	5	5	5	4
PHI:1047	2	2	5	3	4	3
PHI:106	2	2	4	5	2	1
PHI:2101	2	2	4	4	5	5
PHI:2411	2	2	4	3	4	4
PHI:1321	2	2	4	3	3	3
PHI:447	2	2	3	3	5	3
PHI:242	2	2	3	3	5	3
PHI:364	2	2	3	3	4	3
PHI:860	2	2	3	3	3	2
PHI:1468	2	2	3	2	4	2
PHI:981	2	2	3	2	2	4
PHI:1645	2	2	3	2	2	2
PHI:624	2	2	3	1	2	1
PHI:254	2	2	2	3	3	2
PHI:2490	2	2	2	2	3	3
PHI:355	2	2	2	2	3	2
PHI:1683	2	2	2	2	2	3
PHI:890	2	2	2	2	2	3
PHI:862	2	2	2	2	2	2
PHI:2395	2	2	2	2	2	2
PHI:1632	2	2	2	2	2	2
PHI:2084	2	2	2	2	2	2
PHI:231	2	2	2	2	2	2
PHI:2453	2	2	2	2	2	2
PHI:1198	2	2	2	2	2	2
PHI:594	2	2	2	2	2	2
PHI:2100	2	2	2	2	2	2
PHI:1565	2	2	2	2	2	2
PHI:1402	2	2	2	2	2	2
PHI:1228	2	2	2	2	2	2
PHI:806	2	2	2	2	2	2
PHI:2562	2	2	2	2	2	2
PHI:2115	2	2	2	2	2	2
PHI:338	2	2	2	2	2	2
PHI:1345	2	2	2	2	2	1
PHI:316	2	2	2	2	1	0
PHI:1914	2	2	2	1	2	2
PHI:1836	2	2	1	2	3	3
PHI:1680	2	2	1	2	2	2
PHI:2609	2	2	1	2	2	2
PHI:801	2	2	1	2	1	1
PHI:24	2	2	1	1	4	3
PHI:249	2	2	1	1	3	1
PHI:1274	2	2	1	1	2	2
PHI:386	2	2	1	1	1	1
PHI:2362	2	2	1	1	1	0
PHI:1133	2	1	6	4	2	3
PHI:1420	2	1	5	1	5	1
PHI:243	2	1	4	6	3	2
PHI:2304	2	1	4	4	2	1
PHI:923	2	1	4	3	3	4
PHI:2558	2	1	3	3	3	3
PHI:1225	2	1	3	2	2	1
PHI:199	2	1	2	3	3	2
PHI:1508	2	1	2	3	2	2
PHI:1735	2	1	2	2	5	2
PHI:807	2	1	2	2	3	3
PHI:1391	2	1	2	2	2	3
PHI:796	2	1	2	2	2	2
PHI:1605	2	1	2	2	2	2
PHI:337	2	1	2	2	2	2
PHI:1491	2	1	2	2	2	1
PHI:2349	2	1	2	2	2	1
PHI:1574	2	1	2	2	1	2
PHI:1456	2	1	2	2	1	1
PHI:281	2	1	2	2	1	1
PHI:1401	2	1	2	2	1	1
PHI:2311	2	1	2	2	0	0
PHI:1838	2	1	2	1	4	3
PHI:1678	2	1	2	1	2	2
PHI:1487	2	1	2	1	2	2
PHI:2158	2	1	2	1	2	1
PHI:1006	2	1	2	1	1	1
PHI:391	2	1	2	1	0	0
PHI:794	2	1	1	2	3	2
PHI:1660	2	1	1	1	3	3
PHI:576	2	1	1	1	3	2
PHI:2267	2	1	1	1	2	1
PHI:1240	2	1	1	1	1	3
PHI:104	2	1	1	1	1	2
PHI:1057	2	1	1	1	1	1
PHI:2537	2	1	1	1	1	1
PHI:1233	2	1	1	1	1	1
PHI:2195	2	1	1	1	1	1
PHI:1646	2	1	1	1	1	1
PHI:1668	2	1	1	1	1	1
PHI:1206	2	1	1	1	1	1
PHI:875	2	1	1	1	1	1
PHI:1250	2	1	1	1	1	1
PHI:1444	2	1	1	1	0	0
PHI:2560	2	1	0	1	2	1
PHI:874	2	1	0	0	1	1
PHI:105	2	0	3	3	2	2
PHI:1627	2	0	2	1	3	2
PHI:305	2	0	2	0	2	2
PHI:713	2	0	1	2	1	1
PHI:854	2	0	1	1	2	2
PHI:2179	2	0	1	1	2	2
PHI:1061	2	0	1	1	1	1
PHI:2477	2	0	0	1	2	0
PHI:1496	1	15	0	1	2	0
PHI:1284	1	8	7	9	5	5
PHI:1681	1	6	6	3	6	3
PHI:1256	1	4	2	4	2	4
PHI:325	1	3	13	8	8	4
PHI:419	1	3	9	8	7	6
PHI:12	1	3	5	6	6	0
PHI:1651	1	3	4	1	3	0
PHI:2255	1	3	2	3	2	2
PHI:1263	1	3	1	2	3	4
PHI:2239	1	3	1	1	1	1
PHI:1479	1	3	1	1	1	1
PHI:358	1	2	8	4	2	1
PHI:1270	1	2	6	11	5	6
PHI:178	1	2	5	4	3	3
PHI:201	1	2	4	2	2	2
PHI:509	1	2	4	2	2	2
PHI:1795	1	2	3	5	5	6
PHI:2401	1	2	3	4	4	4
PHI:1772	1	2	3	3	4	4
PHI:2553	1	2	3	3	2	3
PHI:257	1	2	3	3	2	2
PHI:300	1	2	3	3	2	1
PHI:2419	1	2	3	2	3	2
PHI:1049	1	2	3	1	3	4
PHI:1442	1	2	3	1	2	0
PHI:1235	1	2	2	4	6	2
PHI:522	1	2	2	2	3	2
PHI:174	1	2	2	2	3	2
PHI:2155	1	2	2	2	3	1
PHI:253	1	2	2	2	2	2
PHI:2530	1	2	2	2	2	2
PHI:789	1	2	2	2	2	2
PHI:393	1	2	2	2	2	1
PHI:383	1	2	2	2	1	1
PHI:84	1	2	2	2	1	1
PHI:1952	1	2	2	2	1	1
PHI:2197	1	2	2	2	1	1
PHI:823	1	2	2	1	10	1
PHI:1181	1	2	2	1	2	1
PHI:1331	1	2	2	1	2	1
PHI:1167	1	2	2	1	1	1
PHI:1265	1	2	1	3	1	2
PHI:1543	1	2	1	2	6	1
PHI:1572	1	2	1	2	2	1
PHI:2095	1	2	1	1	3	2
PHI:2103	1	2	1	1	3	2
PHI:1275	1	2	1	1	2	2
PHI:387	1	2	1	1	2	1
PHI:436	1	2	1	1	2	1
PHI:2605	1	2	1	1	2	1
PHI:315	1	2	1	1	2	1
PHI:1902	1	2	1	1	1	2
PHI:332	1	2	1	1	1	1
PHI:445	1	2	1	1	1	1
PHI:1573	1	2	1	1	1	1
PHI:194	1	2	1	1	1	1
PHI:2037	1	2	1	1	1	1
PHI:2088	1	2	1	1	1	1
PHI:2016	1	2	1	1	1	1
PHI:1325	1	2	1	1	1	1
PHI:1172	1	2	1	1	1	1
PHI:1378	1	2	1	1	1	1
PHI:1546	1	2	1	1	1	1
PHI:1293	1	2	1	1	1	1
PHI:274	1	2	1	1	1	1
PHI:1313	1	2	1	1	1	1
PHI:891	1	2	1	1	1	1
PHI:1672	1	2	1	1	1	1
PHI:301	1	2	1	1	0	1
PHI:407	1	2	1	0	2	1
PHI:2534	1	2	0	0	0	0
PHI:1423	1	1	7	3	1	2
PHI:2032	1	1	6	4	3	5
PHI:903	1	1	5	5	2	2
PHI:167	1	1	5	4	3	2
PHI:1816	1	1	5	1	3	3
PHI:2266	1	1	4	5	4	6
PHI:2191	1	1	4	4	4	1
PHI:508	1	1	4	4	2	2
PHI:143	1	1	4	3	4	3
PHI:668	1	1	4	2	3	3
PHI:126	1	1	4	0	2	1
PHI:785	1	1	3	3	3	2
PHI:2403	1	1	3	3	3	2
PHI:96	1	1	3	3	1	1
PHI:1226	1	1	3	3	1	1
PHI:1377	1	1	3	2	3	1
PHI:1205	1	1	3	2	2	3
PHI:1797	1	1	3	2	2	1
PHI:1862	1	1	3	2	2	1
PHI:1921	1	1	3	2	1	2
PHI:506	1	1	3	2	1	1
PHI:1727	1	1	3	2	1	1
PHI:1900	1	1	3	1	2	2
PHI:1466	1	1	3	1	1	1
PHI:2134	1	1	3	1	1	1
PHI:310	1	1	2	4	2	2
PHI:409	1	1	2	3	7	2
PHI:378	1	1	2	3	1	1
PHI:2183	1	1	2	2	5	3
PHI:1357	1	1	2	2	5	2
PHI:748	1	1	2	2	3	3
PHI:1239	1	1	2	2	2	4
PHI:1944	1	1	2	2	2	3
PHI:2540	1	1	2	2	2	2
PHI:262	1	1	2	2	2	2
PHI:1637	1	1	2	2	2	2
PHI:792	1	1	2	2	2	2
PHI:1967	1	1	2	2	2	2
PHI:1310	1	1	2	2	2	2
PHI:1878	1	1	2	2	2	2
PHI:58	1	1	2	2	2	1
PHI:2140	1	1	2	2	2	1
PHI:1595	1	1	2	2	1	2
PHI:1419	1	1	2	2	1	1
PHI:2546	1	1	2	2	1	1
PHI:1799	1	1	2	2	1	1
PHI:1604	1	1	2	2	1	1
PHI:2542	1	1	2	2	1	1
PHI:1501	1	1	2	2	1	1
PHI:273	1	1	2	2	1	1
PHI:97	1	1	2	2	1	1
PHI:2432	1	1	2	2	1	1
PHI:2119	1	1	2	2	1	1
PHI:474	1	1	2	2	0	0
PHI:2200	1	1	2	1	3	2
PHI:1989	1	1	2	1	3	1
PHI:200	1	1	2	1	2	2
PHI:1999	1	1	2	1	2	1
PHI:1219	1	1	2	1	1	2
PHI:2251	1	1	2	1	1	1
PHI:1578	1	1	2	1	1	1
PHI:1935	1	1	2	1	1	1
PHI:1963	1	1	2	1	1	1
PHI:1620	1	1	2	1	1	1
PHI:1254	1	1	2	1	1	1
PHI:210	1	1	2	1	1	1
PHI:1236	1	1	2	1	1	1
PHI:1647	1	1	2	1	1	1
PHI:1356	1	1	2	1	1	1
PHI:1518	1	1	2	1	1	1
PHI:2368	1	1	2	1	0	0
PHI:599	1	1	2	0	0	0
PHI:1257	1	1	1	3	2	7
PHI:220	1	1	1	3	2	1
PHI:820	1	1	1	2	23	2
PHI:1048	1	1	1	2	4	4
PHI:455	1	1	1	2	3	3
PHI:68	1	1	1	2	2	2
PHI:1332	1	1	1	2	2	1
PHI:1920	1	1	1	2	1	2
PHI:502	1	1	1	2	1	1
PHI:1200	1	1	1	2	1	1
PHI:463	1	1	1	1	4	1
PHI:1843	1	1	1	1	3	3
PHI:1443	1	1	1	1	3	3
PHI:2110	1	1	1	1	3	2
PHI:1371	1	1	1	1	3	2
PHI:2172	1	1	1	1	3	1
PHI:2334	1	1	1	1	3	1
PHI:2379	1	1	1	1	2	3
PHI:2358	1	1	1	1	2	2
PHI:1752	1	1	1	1	2	2
PHI:616	1	1	1	1	2	2
PHI:306	1	1	1	1	2	2
PHI:1056	1	1	1	1	2	2
PHI:1351	1	1	1	1	2	2
PHI:1541	1	1	1	1	2	1
PHI:1237	1	1	1	1	2	1
PHI:1381	1	1	1	1	2	1
PHI:207	1	1	1	1	2	1
PHI:1519	1	1	1	1	2	1
PHI:1790	1	1	1	1	2	1
PHI:2118	1	1	1	1	2	1
PHI:2518	1	1	1	1	2	1
PHI:1695	1	1	1	1	2	1
PHI:1222	1	1	1	1	2	1
PHI:2109	1	1	1	1	2	1
PHI:485	1	1	1	1	2	1
PHI:1940	1	1	1	1	2	1
PHI:1178	1	1	1	1	2	1
PHI:2091	1	1	1	1	2	1
PHI:2114	1	1	1	1	2	1
PHI:336	1	1	1	1	2	1
PHI:424	1	1	1	1	2	1
PHI:2533	1	1	1	1	2	1
PHI:1956	1	1	1	1	2	1
PHI:2301	1	1	1	1	2	1
PHI:2270	1	1	1	1	2	1
PHI:1353	1	1	1	1	2	1
PHI:769	1	1	1	1	2	1
PHI:251	1	1	1	1	2	1
PHI:1556	1	1	1	1	2	1
PHI:1333	1	1	1	1	2	1
PHI:2434	1	1	1	1	2	1
PHI:2292	1	1	1	1	2	0
PHI:204	1	1	1	1	2	0
PHI:1034	1	1	1	1	2	0
PHI:1404	1	1	1	1	1	3
PHI:1216	1	1	1	1	1	2
PHI:2113	1	1	1	1	1	2
PHI:1244	1	1	1	1	1	2
PHI:341	1	1	1	1	1	2
PHI:1598	1	1	1	1	1	1
PHI:1246	1	1	1	1	1	1
PHI:1248	1	1	1	1	1	1
PHI:1682	1	1	1	1	1	1
PHI:2356	1	1	1	1	1	1
PHI:1493	1	1	1	1	1	1
PHI:1253	1	1	1	1	1	1
PHI:1162	1	1	1	1	1	1
PHI:1768	1	1	1	1	1	1
PHI:781	1	1	1	1	1	1
PHI:1453	1	1	1	1	1	1
PHI:1528	1	1	1	1	1	1
PHI:1529	1	1	1	1	1	1
PHI:1439	1	1	1	1	1	1
PHI:2337	1	1	1	1	1	1
PHI:235	1	1	1	1	1	1
PHI:1789	1	1	1	1	1	1
PHI:348	1	1	1	1	1	1
PHI:1426	1	1	1	1	1	1
PHI:2169	1	1	1	1	1	1
PHI:1673	1	1	1	1	1	1
PHI:1677	1	1	1	1	1	1
PHI:1670	1	1	1	1	1	1
PHI:1243	1	1	1	1	1	1
PHI:1593	1	1	1	1	1	1
PHI:1267	1	1	1	1	1	1
PHI:1481	1	1	1	1	1	1
PHI:1249	1	1	1	1	1	1
PHI:1473	1	1	1	1	1	1
PHI:1432	1	1	1	1	1	1
PHI:361	1	1	1	1	1	1
PHI:1467	1	1	1	1	1	1
PHI:2027	1	1	1	1	1	1
PHI:1542	1	1	1	1	1	1
PHI:1406	1	1	1	1	1	1
PHI:1223	1	1	1	1	1	1
PHI:2522	1	1	1	1	1	1
PHI:1192	1	1	1	1	1	1
PHI:1388	1	1	1	1	1	1
PHI:1350	1	1	1	1	1	1
PHI:2538	1	1	1	1	1	1
PHI:1380	1	1	1	1	1	1
PHI:2237	1	1	1	1	1	1
PHI:375	1	1	1	1	1	1
PHI:1344	1	1	1	1	1	1
PHI:1684	1	1	1	1	1	1
PHI:2160	1	1	1	1	1	1
PHI:1398	1	1	1	1	1	1
PHI:1666	1	1	1	1	1	1
PHI:1474	1	1	1	1	1	1
PHI:1601	1	1	1	1	1	1
PHI:1531	1	1	1	1	1	1
PHI:518	1	1	1	1	1	1
PHI:600	1	1	1	1	1	1
PHI:1379	1	1	1	1	1	1
PHI:1571	1	1	1	1	1	1
PHI:2433	1	1	1	1	1	1
PHI:2532	1	1	1	1	1	1
PHI:304	1	1	1	1	1	1
PHI:1296	1	1	1	1	1	1
PHI:1215	1	1	1	1	1	1
PHI:1587	1	1	1	1	1	1
PHI:182	1	1	1	1	1	1
PHI:1561	1	1	1	1	1	1
PHI:2202	1	1	1	1	1	1
PHI:1291	1	1	1	1	1	1
PHI:1617	1	1	1	1	1	1
PHI:2074	1	1	1	1	1	1
PHI:2519	1	1	1	1	1	1
PHI:1268	1	1	1	1	1	1
PHI:1486	1	1	1	1	1	1
PHI:367	1	1	1	1	1	1
PHI:1422	1	1	1	1	1	1
PHI:1603	1	1	1	1	1	1
PHI:1255	1	1	1	1	1	1
PHI:442	1	1	1	1	1	1
PHI:1625	1	1	1	1	1	1
PHI:1418	1	1	1	1	1	1
PHI:1303	1	1	1	1	1	1
PHI:1507	1	1	1	1	1	1
PHI:1667	1	1	1	1	1	1
PHI:1482	1	1	1	1	1	1
PHI:1300	1	1	1	1	1	1
PHI:2517	1	1	1	1	1	1
PHI:2017	1	1	1	1	1	1
PHI:206	1	1	1	1	1	1
PHI:216	1	1	1	1	1	1
PHI:888	1	1	1	1	1	1
PHI:1336	1	1	1	1	1	1
PHI:1288	1	1	1	1	1	1
PHI:1319	1	1	1	1	1	1
PHI:2531	1	1	1	1	1	1
PHI:2075	1	1	1	1	1	1
PHI:831	1	1	1	1	1	1
PHI:1633	1	1	1	1	1	1
PHI:1207	1	1	1	1	1	1
PHI:132	1	1	1	1	1	1
PHI:673	1	1	1	1	1	1
PHI:1644	1	1	1	1	1	1
PHI:1567	1	1	1	1	1	1
PHI:2181	1	1	1	1	1	1
PHI:1316	1	1	1	1	1	1
PHI:2090	1	1	1	1	1	1
PHI:887	1	1	1	1	1	1
PHI:27	1	1	1	1	1	1
PHI:1208	1	1	1	1	1	1
PHI:1785	1	1	1	1	1	1
PHI:1563	1	1	1	1	1	1
PHI:2351	1	1	1	1	1	1
PHI:1643	1	1	1	1	1	1
PHI:186	1	1	1	1	1	1
PHI:877	1	1	1	1	1	1
PHI:1597	1	1	1	1	1	1
PHI:2092	1	1	1	1	1	1
PHI:1457	1	1	1	1	1	1
PHI:373	1	1	1	1	1	1
PHI:2167	1	1	1	1	1	1
PHI:2600	1	1	1	1	1	1
PHI:2215	1	1	1	1	1	1
PHI:2524	1	1	1	1	1	1
PHI:1403	1	1	1	1	1	1
PHI:464	1	1	1	1	1	1
PHI:1374	1	1	1	1	1	1
PHI:1328	1	1	1	1	1	1
PHI:1544	1	1	1	1	1	1
PHI:1569	1	1	1	1	1	1
PHI:1582	1	1	1	1	1	1
PHI:2550	1	1	1	1	1	1
PHI:1488	1	1	1	1	1	1
PHI:1187	1	1	1	1	1	1
PHI:2525	1	1	1	1	1	1
PHI:2302	1	1	1	1	1	1
PHI:1026	1	1	1	1	1	1
PHI:177	1	1	1	1	1	1
PHI:503	1	1	1	1	1	1
PHI:2547	1	1	1	1	1	1
PHI:2282	1	1	1	1	1	1
PHI:1211	1	1	1	1	1	1
PHI:1524	1	1	1	1	1	1
PHI:1679	1	1	1	1	1	1
PHI:1294	1	1	1	1	1	1
PHI:1258	1	1	1	1	1	1
PHI:1221	1	1	1	1	1	1
PHI:1367	1	1	1	1	1	1
PHI:1441	1	1	1	1	1	1
PHI:1304	1	1	1	1	1	1
PHI:1611	1	1	1	1	1	1
PHI:228	1	1	1	1	1	1
PHI:1592	1	1	1	1	1	1
PHI:1634	1	1	1	1	1	1
PHI:368	1	1	1	1	1	1
PHI:1411	1	1	1	1	1	1
PHI:1395	1	1	1	1	1	1
PHI:1242	1	1	1	1	1	1
PHI:1608	1	1	1	1	1	1
PHI:2085	1	1	1	1	1	1
PHI:2082	1	1	1	1	1	1
PHI:2083	1	1	1	1	1	1
PHI:2076	1	1	1	1	1	1
PHI:2077	1	1	1	1	1	1
PHI:1224	1	1	1	1	1	1
PHI:1201	1	1	1	1	1	1
PHI:1492	1	1	1	1	1	1
PHI:2568	1	1	1	1	1	1
PHI:31	1	1	1	1	1	1
PHI:819	1	1	1	1	1	1
PHI:2353	1	1	1	1	1	1
PHI:2354	1	1	1	1	1	1
PHI:33	1	1	1	1	1	1
PHI:1842	1	1	1	1	1	1
PHI:1343	1	1	1	1	1	1
PHI:2257	1	1	1	1	1	1
PHI:2513	1	1	1	1	1	1
PHI:873	1	1	1	1	1	1
PHI:2089	1	1	1	1	1	1
PHI:1245	1	1	1	1	1	1
PHI:2428	1	1	1	1	1	1
PHI:451	1	1	1	1	1	1
PHI:1299	1	1	1	1	1	1
PHI:1203	1	1	1	1	1	1
PHI:2180	1	1	1	1	1	1
PHI:1309	1	1	1	1	1	1
PHI:1227	1	1	1	1	1	1
PHI:2387	1	1	1	1	1	1
PHI:1220	1	1	1	1	1	1
PHI:399	1	1	1	1	1	1
PHI:1589	1	1	1	1	1	1
PHI:2168	1	1	1	1	1	1
PHI:1547	1	1	1	1	1	1
PHI:885	1	1	1	1	1	1
PHI:435	1	1	1	1	1	1
PHI:159	1	1	1	1	1	1
PHI:1551	1	1	1	1	1	1
PHI:335	1	1	1	1	1	1
PHI:1553	1	1	1	1	1	1
PHI:1212	1	1	1	1	1	1
PHI:1465	1	1	1	1	1	1
PHI:1164	1	1	1	1	1	1
PHI:1190	1	1	1	1	1	1
PHI:1807	1	1	1	1	1	1
PHI:1653	1	1	1	1	1	1
PHI:1289	1	1	1	1	1	1
PHI:1478	1	1	1	1	1	1
PHI:1452	1	1	1	1	1	1
PHI:2399	1	1	1	1	1	1
PHI:1584	1	1	1	1	1	1
PHI:822	1	1	1	1	1	1
PHI:1195	1	1	1	1	1	1
PHI:1614	1	1	1	1	1	1
PHI:1659	1	1	1	1	1	1
PHI:1612	1	1	1	1	1	1
PHI:1375	1	1	1	1	1	1
PHI:1539	1	1	1	1	1	1
PHI:1656	1	1	1	1	1	1
PHI:1384	1	1	1	1	1	1
PHI:1259	1	1	1	1	1	1
PHI:1485	1	1	1	1	1	1
PHI:1415	1	1	1	1	1	1
PHI:1135	1	1	1	1	1	1
PHI:2474	1	1	1	1	1	1
PHI:1655	1	1	1	1	1	1
PHI:1434	1	1	1	1	1	1
PHI:1177	1	1	1	1	1	1
PHI:1348	1	1	1	1	1	1
PHI:1218	1	1	1	1	1	1
PHI:2044	1	1	1	1	1	1
PHI:2275	1	1	1	1	1	1
PHI:1464	1	1	1	1	1	1
PHI:1615	1	1	1	1	1	1
PHI:1714	1	1	1	1	1	1
PHI:1663	1	1	1	1	1	1
PHI:501	1	1	1	1	1	1
PHI:1588	1	1	1	1	1	1
PHI:1449	1	1	1	1	1	1
PHI:1506	1	1	1	1	1	1
PHI:2386	1	1	1	1	1	1
PHI:1568	1	1	1	1	1	1
PHI:1692	1	1	1	1	1	1
PHI:454	1	1	1	1	1	1
PHI:1630	1	1	1	1	1	1
PHI:1334	1	1	1	1	1	1
PHI:1533	1	1	1	1	1	1
PHI:265	1	1	1	1	1	1
PHI:1297	1	1	1	1	1	1
PHI:1585	1	1	1	1	1	1
PHI:2526	1	1	1	1	1	1
PHI:1359	1	1	1	1	1	1
PHI:1516	1	1	1	1	1	1
PHI:1638	1	1	1	1	1	1
PHI:1373	1	1	1	1	1	1
PHI:1301	1	1	1	1	1	1
PHI:2078	1	1	1	1	1	1
PHI:1931	1	1	1	1	1	1
PHI:1665	1	1	1	1	1	1
PHI:578	1	1	1	1	1	1
PHI:1036	1	1	1	1	1	1
PHI:1347	1	1	1	1	1	1
PHI:1054	1	1	1	1	1	1
PHI:1176	1	1	1	1	1	1
PHI:2396	1	1	1	1	1	1
PHI:1010	1	1	1	1	1	1
PHI:1489	1	1	1	1	1	1
PHI:1173	1	1	1	1	1	1
PHI:1511	1	1	1	1	1	1
PHI:1435	1	1	1	1	1	1
PHI:1184	1	1	1	1	1	1
PHI:790	1	1	1	1	1	1
PHI:2385	1	1	1	1	1	1
PHI:1833	1	1	1	1	1	1
PHI:395	1	1	1	1	1	1
PHI:1326	1	1	1	1	1	1
PHI:2464	1	1	1	1	1	1
PHI:1179	1	1	1	1	1	1
PHI:1548	1	1	1	1	1	1
PHI:786	1	1	1	1	1	1
PHI:1360	1	1	1	1	1	1
PHI:1320	1	1	1	1	1	1
PHI:1396	1	1	1	1	1	1
PHI:1372	1	1	1	1	1	1
PHI:1642	1	1	1	1	1	1
PHI:446	1	1	1	1	1	1
PHI:1534	1	1	1	1	1	1
PHI:1586	1	1	1	1	1	1
PHI:1055	1	1	1	1	1	1
PHI:1590	1	1	1	1	1	0
PHI:1860	1	1	1	1	1	0
PHI:1510	1	1	1	1	1	0
PHI:1312	1	1	1	1	1	0
PHI:815	1	1	1	1	1	0
PHI:1397	1	1	1	1	1	0
PHI:19	1	1	1	1	1	0
PHI:1497	1	1	1	1	1	0
PHI:1209	1	1	1	1	1	0
PHI:2065	1	1	1	1	1	0
PHI:2216	1	1	1	1	0	1
PHI:1498	1	1	1	1	0	1
PHI:2068	1	1	1	1	0	1
PHI:824	1	1	1	1	0	0
PHI:1471	1	1	1	1	0	0
PHI:481	1	1	1	1	0	0
PHI:2274	1	1	1	1	0	0
PHI:1926	1	1	1	0	2	2
PHI:2205	1	1	1	0	1	1
PHI:1918	1	1	1	0	1	1
PHI:1182	1	1	1	0	1	1
PHI:1600	1	1	1	0	1	1
PHI:1194	1	1	1	0	1	1
PHI:1577	1	1	1	0	1	1
PHI:1427	1	1	1	0	1	1
PHI:1335	1	1	1	0	1	1
PHI:433	1	1	1	0	0	0
PHI:1352	1	1	1	0	0	0
PHI:71	1	1	1	0	0	0
PHI:1285	1	1	0	2	5	7
PHI:1355	1	1	0	2	1	1
PHI:22	1	1	0	1	3	1
PHI:1985	1	1	0	1	1	3
PHI:1537	1	1	0	1	1	1
PHI:62	1	1	0	1	1	1
PHI:1430	1	1	0	1	1	1
PHI:675	1	1	0	1	1	1
PHI:1484	1	1	0	1	1	1
PHI:872	1	1	0	1	1	1
PHI:1210	1	1	0	1	1	1
PHI:1166	1	1	0	1	1	1
PHI:1436	1	1	0	1	1	1
PHI:1183	1	1	0	1	1	0
PHI:2182	1	1	0	1	0	0
PHI:1416	1	1	0	0	2	2
PHI:487	1	1	0	0	2	2
PHI:490	1	1	0	0	1	1
PHI:2330	1	1	0	0	1	1
PHI:2054	1	1	0	0	1	0
PHI:734	1	1	0	0	1	0
PHI:153	1	1	0	0	1	0
PHI:1640	1	1	0	0	0	1
PHI:292	1	1	0	0	0	0
PHI:2342	1	1	0	0	0	0
PHI:2222	1	1	0	0	0	0
PHI:2198	1	1	0	0	0	0
PHI:1992	1	0	6	3	3	5
PHI:482	1	0	5	4	4	2
PHI:803	1	0	4	3	3	2
PHI:1413	1	0	3	3	2	2
PHI:494	1	0	3	3	2	0
PHI:1763	1	0	3	3	1	1
PHI:127	1	0	3	3	0	1
PHI:2309	1	0	3	2	5	4
PHI:191	1	0	3	2	3	2
PHI:2141	1	0	3	2	2	2
PHI:1796	1	0	3	1	1	1
PHI:261	1	0	2	3	2	1
PHI:323	1	0	2	2	2	2
PHI:1229	1	0	2	2	2	2
PHI:1460	1	0	2	2	2	2
PHI:405	1	0	2	2	2	2
PHI:2441	1	0	2	2	2	1
PHI:1623	1	0	2	2	2	1
PHI:1904	1	0	2	2	2	1
PHI:1943	1	0	2	2	1	2
PHI:1958	1	0	2	2	1	1
PHI:2104	1	0	2	2	1	1
PHI:2297	1	0	2	2	1	1
PHI:1959	1	0	2	2	1	0
PHI:2096	1	0	2	2	1	0
PHI:811	1	0	2	1	2	2
PHI:420	1	0	2	1	2	2
PHI:352	1	0	2	1	2	2
PHI:1631	1	0	2	1	2	1
PHI:1688	1	0	2	1	1	1
PHI:1234	1	0	2	1	1	1
PHI:1872	1	0	2	1	1	1
PHI:1382	1	0	2	1	1	1
PHI:283	1	0	2	1	1	1
PHI:1354	1	0	2	1	1	1
PHI:1961	1	0	2	1	1	1
PHI:1522	1	0	2	0	5	0
PHI:2452	1	0	1	2	3	2
PHI:2284	1	0	1	2	2	1
PHI:469	1	0	1	2	2	1
PHI:1417	1	0	1	2	2	1
PHI:1021	1	0	1	2	1	2
PHI:1676	1	0	1	2	1	1
PHI:1771	1	0	1	2	1	1
PHI:1214	1	0	1	2	1	1
PHI:1869	1	0	1	1	3	1
PHI:1163	1	0	1	1	3	1
PHI:491	1	0	1	1	2	3
PHI:1948	1	0	1	1	2	3
PHI:1562	1	0	1	1	2	1
PHI:1580	1	0	1	1	2	1
PHI:1988	1	0	1	1	2	1
PHI:1410	1	0	1	1	2	1
PHI:2455	1	0	1	1	2	1
PHI:1358	1	0	1	1	1	2
PHI:197	1	0	1	1	1	2
PHI:1933	1	0	1	1	1	2
PHI:1917	1	0	1	1	1	2
PHI:134	1	0	1	1	1	1
PHI:1451	1	0	1	1	1	1
PHI:1185	1	0	1	1	1	1
PHI:524	1	0	1	1	1	1
PHI:1188	1	0	1	1	1	1
PHI:1599	1	0	1	1	1	1
PHI:1476	1	0	1	1	1	1
PHI:115	1	0	1	1	1	1
PHI:1517	1	0	1	1	1	1
PHI:1180	1	0	1	1	1	1
PHI:1440	1	0	1	1	1	1
PHI:1369	1	0	1	1	1	1
PHI:805	1	0	1	1	1	1
PHI:2539	1	0	1	1	1	1
PHI:2062	1	0	1	1	1	1
PHI:2087	1	0	1	1	1	1
PHI:2502	1	0	1	1	1	1
PHI:1535	1	0	1	1	1	1
PHI:512	1	0	1	1	1	1
PHI:1175	1	0	1	1	1	1
PHI:1525	1	0	1	1	1	1
PHI:1530	1	0	1	1	1	1
PHI:2105	1	0	1	1	1	1
PHI:2218	1	0	1	1	1	1
PHI:1658	1	0	1	1	1	1
PHI:1621	1	0	1	1	1	1
PHI:1751	1	0	1	1	1	1
PHI:1251	1	0	1	1	1	1
PHI:2201	1	0	1	1	1	1
PHI:2400	1	0	1	1	1	1
PHI:1960	1	0	1	1	1	1
PHI:1472	1	0	1	1	1	1
PHI:1649	1	0	1	1	1	1
PHI:1252	1	0	1	1	1	1
PHI:1767	1	0	1	1	1	1
PHI:2154	1	0	1	1	1	1
PHI:1429	1	0	1	1	1	1
PHI:1461	1	0	1	1	1	1
PHI:1591	1	0	1	1	1	1
PHI:1602	1	0	1	1	1	1
PHI:488	1	0	1	1	1	1
PHI:1915	1	0	1	1	1	1
PHI:2515	1	0	1	1	1	1
PHI:1570	1	0	1	1	1	1
PHI:2080	1	0	1	1	1	1
PHI:505	1	0	1	1	1	1
PHI:1652	1	0	1	1	1	1
PHI:1536	1	0	1	1	1	1
PHI:1987	1	0	1	1	1	1
PHI:693	1	0	1	1	1	1
PHI:1273	1	0	1	1	1	1
PHI:1462	1	0	1	1	1	1
PHI:1433	1	0	1	1	1	1
PHI:1463	1	0	1	1	1	1
PHI:1174	1	0	1	1	1	1
PHI:124	1	0	1	1	1	1
PHI:1287	1	0	1	1	1	1
PHI:279	1	0	1	1	1	1
PHI:1241	1	0	1	1	1	1
PHI:190	1	0	1	1	1	1
PHI:1538	1	0	1	1	1	1
PHI:66	1	0	1	1	1	1
PHI:1624	1	0	1	1	1	1
PHI:507	1	0	1	1	1	1
PHI:1232	1	0	1	1	1	1
PHI:1540	1	0	1	1	1	1
PHI:1550	1	0	1	1	1	1
PHI:1650	1	0	1	1	1	1
PHI:591	1	0	1	1	1	1
PHI:1376	1	0	1	1	1	1
PHI:2028	1	0	1	1	1	1
PHI:1383	1	0	1	1	1	1
PHI:1606	1	0	1	1	1	1
PHI:121	1	0	1	1	1	1
PHI:2430	1	0	1	1	1	1
PHI:1387	1	0	1	1	1	1
PHI:1450	1	0	1	1	1	1
PHI:1977	1	0	1	1	1	1
PHI:1365	1	0	1	1	1	1
PHI:1477	1	0	1	1	1	1
PHI:1515	1	0	1	1	1	1
PHI:1186	1	0	1	1	1	1
PHI:1469	1	0	1	1	1	1
PHI:2196	1	0	1	1	1	1
PHI:1364	1	0	1	1	1	1
PHI:1619	1	0	1	1	1	1
PHI:1408	1	0	1	1	1	0
PHI:2055	1	0	1	1	1	0
PHI:1366	1	0	1	1	1	0
PHI:2597	1	0	1	1	0	1
PHI:468	1	0	1	1	0	1
PHI:1279	1	0	1	1	0	0
PHI:1622	1	0	1	1	0	0
PHI:2431	1	0	1	1	0	0
PHI:1607	1	0	1	1	0	0
PHI:1262	1	0	1	1	0	0
PHI:2280	1	0	1	1	0	0
PHI:1628	1	0	1	1	0	0
PHI:1849	1	0	1	1	0	0
PHI:1037	1	0	1	1	0	0
PHI:1769	1	0	1	0	4	0
PHI:810	1	0	1	0	1	1
PHI:830	1	0	1	0	0	0
PHI:233	1	0	0	2	0	0
PHI:401	1	0	0	1	2	0
PHI:269	1	0	0	1	1	1
PHI:1654	1	0	0	1	1	1
PHI:480	1	0	0	1	1	1
PHI:1664	1	0	0	1	1	1
PHI:1907	1	0	0	1	1	1
PHI:317	1	0	0	1	0	1
PHI:2484	1	0	0	1	0	0
PHI:853	1	0	0	1	0	0
PHI:550	1	0	0	1	0	0
PHI:2310	1	0	0	0	2	1
PHI:2229	1	0	0	0	1	1
PHI:219	1	0	0	0	1	1
PHI:747	1	0	0	0	1	1
PHI:372	1	0	0	0	1	0
PHI:1390	1	0	0	0	1	0
PHI:113	1	0	0	0	0	0
PHI:1158	1	0	0	0	0	0
PHI:1276	1	0	0	0	0	0
PHI:2314	1	0	0	0	0	0
PHI:449	1	0	0	0	0	0
PHI:1278	1	0	0	0	0	0
PHI:1428	1	0	0	0	0	0
PHI:421	1	0	0	0	0	0
PHI:1495	0	12	1	0	3	1
PHI:59	0	4	5	7	2	1
PHI:2377	0	3	5	1	2	4
PHI:1159	0	3	4	4	3	2
PHI:1271	0	3	3	4	3	3
PHI:2260	0	2	8	4	2	0
PHI:1798	0	2	2	5	1	4
PHI:1984	0	2	2	3	1	1
PHI:187	0	2	2	2	2	3
PHI:517	0	2	2	1	1	1
PHI:1363	0	2	2	0	2	2
PHI:1867	0	2	1	4	5	0
PHI:125	0	2	1	0	1	0
PHI:1494	0	2	1	0	0	0
PHI:2290	0	2	0	4	3	0
PHI:821	0	2	0	0	19	0
PHI:2448	0	2	0	0	0	0
PHI:2150	0	2	0	0	0	0
PHI:2226	0	2	0	0	0	0
PHI:2033	0	1	4	3	1	5
PHI:2227	0	1	4	2	3	5
PHI:1327	0	1	3	1	2	1
PHI:2375	0	1	3	0	0	1
PHI:1806	0	1	2	2	8	1
PHI:1559	0	1	2	2	1	1
PHI:1983	0	1	2	1	2	0
PHI:2130	0	1	2	0	1	1
PHI:1030	0	1	1	2	1	1
PHI:1851	0	1	1	2	1	1
PHI:1930	0	1	1	2	1	1
PHI:1723	0	1	1	1	2	1
PHI:1564	0	1	1	1	1	2
PHI:791	0	1	1	1	1	2
PHI:1399	0	1	1	1	1	2
PHI:2098	0	1	1	1	1	2
PHI:1820	0	1	1	1	1	1
PHI:2293	0	1	1	1	1	1
PHI:2052	0	1	1	1	1	1
PHI:1596	0	1	1	1	1	1
PHI:2079	0	1	1	1	1	1
PHI:1318	0	1	1	1	1	1
PHI:1302	0	1	1	1	1	1
PHI:1247	0	1	1	1	1	1
PHI:1850	0	1	1	1	1	1
PHI:2029	0	1	1	1	1	1
PHI:521	0	1	1	1	1	1
PHI:1499	0	1	1	1	1	1
PHI:429	0	1	1	1	1	1
PHI:1717	0	1	1	1	0	1
PHI:2019	0	1	1	1	0	1
PHI:1756	0	1	1	1	0	1
PHI:2175	0	1	1	1	0	0
PHI:921	0	1	1	1	0	0
PHI:410	0	1	1	1	0	0
PHI:1196	0	1	1	1	0	0
PHI:1975	0	1	1	1	0	0
PHI:1264	0	1	1	1	0	0
PHI:225	0	1	1	1	0	0
PHI:601	0	1	1	0	1	3
PHI:1954	0	1	0	1	2	1
PHI:311	0	1	0	1	1	1
PHI:1687	0	1	0	1	1	1
PHI:1322	0	1	0	1	0	0
PHI:44	0	1	0	0	2	0
PHI:416	0	1	0	0	1	1
PHI:2345	0	1	0	0	1	1
PHI:1470	0	1	0	0	1	0
PHI:2283	0	1	0	0	1	0
PHI:1368	0	1	0	0	0	1
PHI:287	0	1	0	0	0	0
PHI:837	0	1	0	0	0	0
PHI:1762	0	1	0	0	0	0
PHI:294	0	1	0	0	0	0
PHI:1409	0	1	0	0	0	0
PHI:2112	0	1	0	0	0	0
PHI:158	0	1	0	0	0	0
PHI:770	0	1	0	0	0	0
PHI:1349	0	1	0	0	0	0
PHI:2147	0	1	0	0	0	0
PHI:360	0	1	0	0	0	0
PHI:1340	0	1	0	0	0	0
PHI:1980	0	1	0	0	0	0
PHI:1282	0	1	0	0	0	0
PHI:653	0	0	17	4	9	5
PHI:652	0	0	5	4	4	1
PHI:1969	0	0	5	3	3	3
PHI:1895	0	0	5	1	0	0
PHI:1527	0	0	5	0	1	1
PHI:1759	0	0	4	4	2	3
PHI:112	0	0	4	2	5	2
PHI:1841	0	0	4	2	3	3
PHI:1893	0	0	3	3	0	0
PHI:1887	0	0	3	2	3	3
PHI:1847	0	0	3	2	3	3
PHI:17	0	0	3	2	2	2
PHI:1776	0	0	3	2	1	1
PHI:1812	0	0	3	1	9	11
PHI:1710	0	0	3	1	2	1
PHI:1757	0	0	2	2	2	3
PHI:1764	0	0	2	2	2	2
PHI:241	0	0	2	2	1	3
PHI:1901	0	0	2	2	1	1
PHI:1802	0	0	2	2	1	1
PHI:1880	0	0	2	2	0	1
PHI:1881	0	0	2	2	0	1
PHI:1909	0	0	2	2	0	1
PHI:1788	0	0	2	2	0	0
PHI:1925	0	0	2	2	0	0
PHI:15	0	0	2	1	4	1
PHI:1784	0	0	2	1	3	4
PHI:1934	0	0	2	1	2	3
PHI:1906	0	0	2	1	2	1
PHI:1994	0	0	2	1	2	1
PHI:1736	0	0	2	1	1	1
PHI:1755	0	0	2	1	1	0
PHI:1730	0	0	2	1	1	0
PHI:131	0	0	2	1	0	0
PHI:2482	0	0	2	1	0	0
PHI:1938	0	0	2	0	0	0
PHI:223	0	0	2	0	0	0
PHI:1701	0	0	1	2	3	2
PHI:1707	0	0	1	2	2	2
PHI:217	0	0	1	2	1	2
PHI:1908	0	0	1	2	1	1
PHI:612	0	0	1	2	1	1
PHI:1699	0	0	1	2	1	1
PHI:1711	0	0	1	2	1	1
PHI:1964	0	0	1	2	1	1
PHI:1739	0	0	1	2	1	1
PHI:1721	0	0	1	2	0	1
PHI:73	0	0	1	2	0	0
PHI:1261	0	0	1	2	0	0
PHI:1008	0	0	1	1	6	2
PHI:1857	0	0	1	1	4	2
PHI:290	0	0	1	1	3	2
PHI:1947	0	0	1	1	2	2
PHI:1885	0	0	1	1	2	1
PHI:350	0	0	1	1	2	1
PHI:542	0	0	1	1	2	1
PHI:1514	0	0	1	1	2	1
PHI:2327	0	0	1	1	2	1
PHI:547	0	0	1	1	1	1
PHI:1674	0	0	1	1	1	1
PHI:1753	0	0	1	1	1	1
PHI:1689	0	0	1	1	1	1
PHI:1459	0	0	1	1	1	1
PHI:1575	0	0	1	1	1	1
PHI:1724	0	0	1	1	1	1
PHI:1957	0	0	1	1	1	1
PHI:1894	0	0	1	1	1	1
PHI:1576	0	0	1	1	1	1
PHI:2328	0	0	1	1	1	1
PHI:1475	0	0	1	1	1	1
PHI:1737	0	0	1	1	1	1
PHI:1770	0	0	1	1	1	1
PHI:1063	0	0	1	1	1	1
PHI:1995	0	0	1	1	1	1
PHI:1709	0	0	1	1	1	1
PHI:1991	0	0	1	1	1	1
PHI:2185	0	0	1	1	1	1
PHI:1826	0	0	1	1	1	1
PHI:1892	0	0	1	1	1	1
PHI:1557	0	0	1	1	1	1
PHI:1389	0	0	1	1	1	0
PHI:258	0	0	1	1	1	0
PHI:1804	0	0	1	1	1	0
PHI:886	0	0	1	1	1	0
PHI:2394	0	0	1	1	1	0
PHI:1916	0	0	1	1	1	0
PHI:1937	0	0	1	1	1	0
PHI:291	0	0	1	1	1	0
PHI:149	0	0	1	1	1	0
PHI:1953	0	0	1	1	0	3
PHI:1883	0	0	1	1	0	1
PHI:1729	0	0	1	1	0	1
PHI:2253	0	0	1	1	0	0
PHI:2261	0	0	1	1	0	0
PHI:1819	0	0	1	1	0	0
PHI:1861	0	0	1	1	0	0
PHI:1924	0	0	1	1	0	0
PHI:1362	0	0	1	1	0	0
PHI:1787	0	0	1	1	0	0
PHI:543	0	0	1	1	0	0
PHI:1831	0	0	1	1	0	0
PHI:40	0	0	1	1	0	0
PHI:2404	0	0	1	1	0	0
PHI:1853	0	0	1	1	0	0
PHI:489	0	0	1	1	0	0
PHI:1786	0	0	1	1	0	0
PHI:666	0	0	1	1	0	0
PHI:1400	0	0	1	1	0	0
PHI:1314	0	0	1	1	0	0
PHI:2294	0	0	1	1	0	0
PHI:1891	0	0	1	0	2	1
PHI:1792	0	0	1	0	2	0
PHI:1923	0	0	1	0	1	2
PHI:1742	0	0	1	0	1	2
PHI:1884	0	0	1	0	1	1
PHI:1821	0	0	1	0	1	1
PHI:1202	0	0	1	0	1	1
PHI:203	0	0	1	0	1	1
PHI:1912	0	0	1	0	1	1
PHI:2503	0	0	1	0	1	0
PHI:680	0	0	1	0	1	0
PHI:1905	0	0	1	0	1	0
PHI:2072	0	0	1	0	1	0
PHI:141	0	0	1	0	1	0
PHI:2203	0	0	1	0	0	2
PHI:1809	0	0	1	0	0	2
PHI:1765	0	0	1	0	0	1
PHI:116	0	0	1	0	0	1
PHI:2001	0	0	1	0	0	1
PHI:1996	0	0	1	0	0	0
PHI:1882	0	0	1	0	0	0
PHI:1341	0	0	1	0	0	0
PHI:1050	0	0	1	0	0	0
PHI:1691	0	0	1	0	0	0
PHI:2081	0	0	1	0	0	0
PHI:859	0	0	1	0	0	0
PHI:1898	0	0	1	0	0	0
PHI:1070	0	0	1	0	0	0
PHI:1814	0	0	1	0	0	0
PHI:1832	0	0	1	0	0	0
PHI:545	0	0	1	0	0	0
PHI:123	0	0	1	0	0	0
PHI:1725	0	0	1	0	0	0
PHI:1323	0	0	1	0	0	0
PHI:846	0	0	1	0	0	0
PHI:1866	0	0	1	0	0	0
PHI:1871	0	0	1	0	0	0
PHI:1744	0	0	1	0	0	0
PHI:1421	0	0	1	0	0	0
PHI:1523	0	0	1	0	0	0
PHI:1813	0	0	1	0	0	0
PHI:2173	0	0	1	0	0	0
PHI:2148	0	0	1	0	0	0
PHI:238	0	0	1	0	0	0
PHI:2123	0	0	1	0	0	0
PHI:1998	0	0	0	3	1	2
PHI:427	0	0	0	2	2	1
PHI:362	0	0	0	2	0	0
PHI:1330	0	0	0	1	2	2
PHI:1337	0	0	0	1	2	1
PHI:1197	0	0	0	1	1	1
PHI:2161	0	0	0	1	1	1
PHI:825	0	0	0	1	1	1
PHI:1298	0	0	0	1	1	1
PHI:2425	0	0	0	1	1	1
PHI:1873	0	0	0	1	1	0
PHI:2405	0	0	0	1	1	0
PHI:1774	0	0	0	1	1	0
PHI:1698	0	0	0	1	1	0
PHI:2252	0	0	0	1	0	1
PHI:1823	0	0	0	1	0	1
PHI:1712	0	0	0	1	0	1
PHI:69	0	0	0	1	0	1
PHI:1950	0	0	0	1	0	0
PHI:1818	0	0	0	1	0	0
PHI:1876	0	0	0	1	0	0
PHI:1939	0	0	0	1	0	0
PHI:173	0	0	0	1	0	0
PHI:1955	0	0	0	1	0	0
PHI:1966	0	0	0	1	0	0
PHI:679	0	0	0	1	0	0
PHI:76	0	0	0	1	0	0
PHI:1035	0	0	0	1	0	0
PHI:344	0	0	0	1	0	0
PHI:2374	0	0	0	1	0	0
PHI:1761	0	0	0	1	0	0
PHI:1824	0	0	0	1	0	0
PHI:1708	0	0	0	1	0	0
PHI:551	0	0	0	1	0	0
PHI:1837	0	0	0	1	0	0
PHI:1425	0	0	0	1	0	0
PHI:751	0	0	0	1	0	0
PHI:1773	0	0	0	0	3	0
PHI:835	0	0	0	0	3	0
PHI:2346	0	0	0	0	3	0
PHI:2427	0	0	0	0	2	1
PHI:1520	0	0	0	0	2	1
PHI:1968	0	0	0	0	2	1
PHI:1879	0	0	0	0	2	1
PHI:2429	0	0	0	0	2	1
PHI:1810	0	0	0	0	2	0
PHI:2392	0	0	0	0	2	0
PHI:1277	0	0	0	0	2	0
PHI:844	0	0	0	0	2	0
PHI:1609	0	0	0	0	2	0
PHI:1734	0	0	0	0	2	0
PHI:1856	0	0	0	0	1	2
PHI:1886	0	0	0	0	1	2
PHI:2170	0	0	0	0	1	2
PHI:60	0	0	0	0	1	1
PHI:1690	0	0	0	0	1	1
PHI:1775	0	0	0	0	1	1
PHI:1936	0	0	0	0	1	1
PHI:2606	0	0	0	0	1	1
PHI:2350	0	0	0	0	1	1
PHI:562	0	0	0	0	1	1
PHI:1976	0	0	0	0	1	1
PHI:777	0	0	0	0	1	1
PHI:476	0	0	0	0	1	1
PHI:852	0	0	0	0	1	1
PHI:307	0	0	0	0	1	1
PHI:1693	0	0	0	0	1	1
PHI:1932	0	0	0	0	1	1
PHI:1911	0	0	0	0	1	1
PHI:2499	0	0	0	0	1	1
PHI:1722	0	0	0	0	1	1
PHI:2207	0	0	0	0	1	0
PHI:569	0	0	0	0	1	0
PHI:477	0	0	0	0	1	0
PHI:2271	0	0	0	0	1	0
PHI:1997	0	0	0	0	1	0
PHI:783	0	0	0	0	1	0
PHI:1706	0	0	0	0	1	0
PHI:1747	0	0	0	0	1	0
PHI:500	0	0	0	0	1	0
PHI:1438	0	0	0	0	1	0
PHI:389	0	0	0	0	1	0
PHI:2233	0	0	0	0	1	0
PHI:587	0	0	0	0	1	0
PHI:1834	0	0	0	0	1	0
PHI:1386	0	0	0	0	1	0
PHI:2057	0	0	0	0	1	0
PHI:677	0	0	0	0	1	0
PHI:1778	0	0	0	0	1	0
PHI:1854	0	0	0	0	1	0
PHI:100	0	0	0	0	1	0
PHI:1738	0	0	0	0	1	0
PHI:1346	0	0	0	0	1	0
PHI:1858	0	0	0	0	1	0
PHI:672	0	0	0	0	1	0
PHI:2341	0	0	0	0	1	0
PHI:1874	0	0	0	0	1	0
PHI:1521	0	0	0	0	1	0
PHI:676	0	0	0	0	1	0
PHI:2412	0	0	0	0	1	0
PHI:1844	0	0	0	0	1	0
PHI:1635	0	0	0	0	0	3
PHI:1731	0	0	0	0	0	2
PHI:1783	0	0	0	0	0	2
PHI:284	0	0	0	0	0	1
PHI:2383	0	0	0	0	0	1
PHI:741	0	0	0	0	0	1
PHI:1022	0	0	0	0	0	1
PHI:1888	0	0	0	0	0	1
PHI:1896	0	0	0	0	0	1
PHI:1913	0	0	0	0	0	1
PHI:1946	0	0	0	0	0	1
PHI:1156	0	0	0	0	0	1
PHI:1307	0	0	0	0	0	1
PHI:2313	0	0	0	0	0	1
PHI:1868	0	0	0	0	0	1
PHI:678	0	0	0	0	0	1
PHI:2367	0	0	0	0	0	1
PHI:1154	0	0	0	0	0	1
PHI:1780	0	0	0	0	0	1
PHI:842	0	0	0	0	0	1
PHI:2317	0	0	0	0	0	1
PHI:667	0	0	0	0	0	1
PHI:245	0	0	0	0	0	1
PHI:1394	0	0	0	0	0	1
PHI:1808	0	0	0	0	0	1
PHI:1705	0	0	0	0	0	0
PHI:1811	0	0	0	0	0	0
PHI:2504	0	0	0	0	0	0
PHI:1720	0	0	0	0	0	0
PHI:371	0	0	0	0	0	0
PHI:2512	0	0	0	0	0	0
PHI:1151	0	0	0	0	0	0
PHI:1713	0	0	0	0	0	0
PHI:398	0	0	0	0	0	0
PHI:222	0	0	0	0	0	0
PHI:2476	0	0	0	0	0	0
PHI:88	0	0	0	0	0	0
PHI:3	0	0	0	0	0	0
PHI:181	0	0	0	0	0	0
PHI:180	0	0	0	0	0	0
PHI:1029	0	0	0	0	0	0
PHI:2361	0	0	0	0	0	0
PHI:1718	0	0	0	0	0	0
PHI:2193	0	0	0	0	0	0
PHI:2571	0	0	0	0	0	0
PHI:188	0	0	0	0	0	0
PHI:35	0	0	0	0	0	0
PHI:2516	0	0	0	0	0	0
PHI:566	0	0	0	0	0	0
PHI:2002	0	0	0	0	0	0
PHI:2133	0	0	0	0	0	0
PHI:330	0	0	0	0	0	0
PHI:651	0	0	0	0	0	0
PHI:2316	0	0	0	0	0	0
PHI:650	0	0	0	0	0	0
PHI:1982	0	0	0	0	0	0
PHI:1741	0	0	0	0	0	0
PHI:1910	0	0	0	0	0	0
PHI:135	0	0	0	0	0	0
PHI:1581	0	0	0	0	0	0
PHI:412	0	0	0	0	0	0
PHI:1840	0	0	0	0	0	0
PHI:1890	0	0	0	0	0	0
PHI:252	0	0	0	0	0	0
PHI:2258	0	0	0	0	0	0
PHI:572	0	0	0	0	0	0
PHI:546	0	0	0	0	0	0
PHI:2204	0	0	0	0	0	0
PHI:354	0	0	0	0	0	0
PHI:2272	0	0	0	0	0	0
PHI:1942	0	0	0	0	0	0
PHI:486	0	0	0	0	0	0
PHI:864	0	0	0	0	0	0
PHI:1791	0	0	0	0	0	0
PHI:343	0	0	0	0	0	0
PHI:519	0	0	0	0	0	0
PHI:2406	0	0	0	0	0	0
PHI:1028	0	0	0	0	0	0
PHI:1754	0	0	0	0	0	0
PHI:828	0	0	0	0	0	0
PHI:2128	0	0	0	0	0	0
PHI:1733	0	0	0	0	0	0
PHI:1928	0	0	0	0	0	0
PHI:804	0	0	0	0	0	0
PHI:703	0	0	0	0	0	0
PHI:1746	0	0	0	0	0	0
PHI:390	0	0	0	0	0	0
PHI:2509	0	0	0	0	0	0
PHI:2176	0	0	0	0	0	0
PHI:1978	0	0	0	0	0	0
PHI:2005	0	0	0	0	0	0
PHI:1825	0	0	0	0	0	0
PHI:1283	0	0	0	0	0	0
PHI:1306	0	0	0	0	0	0
PHI:2188	0	0	0	0	0	0
PHI:2414	0	0	0	0	0	0
PHI:695	0	0	0	0	0	0
PHI:2069	0	0	0	0	0	0
PHI:2451	0	0	0	0	0	0
PHI:1405	0	0	0	0	0	0
PHI:236	0	0	0	0	0	0
PHI:2124	0	0	0	0	0	0
PHI:2234	0	0	0	0	0	0
PHI:797	0	0	0	0	0	0
PHI:2598	0	0	0	0	0	0
PHI:889	0	0	0	0	0	0
PHI:1023	0	0	0	0	0	0
PHI:740	0	0	0	0	0	0
PHI:1877	0	0	0	0	0	0
PHI:564	0	0	0	0	0	0
PHI:565	0	0	0	0	0	0
PHI:1412	0	0	0	0	0	0
PHI:2208	0	0	0	0	0	0
PHI:224	0	0	0	0	0	0
PHI:2296	0	0	0	0	0	0
PHI:2000	0	0	0	0	0	0
PHI:2209	0	0	0	0	0	0
PHI:528	0	0	0	0	0	0
PHI:553	0	0	0	0	0	0
PHI:2365	0	0	0	0	0	0
PHI:1986	0	0	0	0	0	0
PHI:340	0	0	0	0	0	0
PHI:1828	0	0	0	0	0	0
PHI:130	0	0	0	0	0	0
PHI:1732	0	0	0	0	0	0
PHI:728	0	0	0	0	0	0
PHI:1266	0	0	0	0	0	0
PHI:2324	0	0	0	0	0	0
PHI:1025	0	0	0	0	0	0
PHI:2607	0	0	0	0	0	0
PHI:2371	0	0	0	0	0	0
PHI:342	0	0	0	0	0	0
PHI:138	0	0	0	0	0	0
PHI:1766	0	0	0	0	0	0
PHI:2263	0	0	0	0	0	0
PHI:384	0	0	0	0	0	0
PHI:2373	0	0	0	0	0	0
PHI:2340	0	0	0	0	0	0
PHI:114	0	0	0	0	0	0
PHI:179	0	0	0	0	0	0
PHI:726	0	0	0	0	0	0
PHI:2156	0	0	0	0	0	0
PHI:2596	0	0	0	0	0	0
PHI:2506	0	0	0	0	0	0
PHI:1758	0	0	0	0	0	0
PHI:212	0	0	0	0	0	0
PHI:696	0	0	0	0	0	0
PHI:1560	0	0	0	0	0	0
PHI:1748	0	0	0	0	0	0
PHI:1870	0	0	0	0	0	0
PHI:1032	0	0	0	0	0	0
PHI:2131	0	0	0	0	0	0
PHI:1719	0	0	0	0	0	0
PHI:2129	0	0	0	0	0	0
PHI:1835	0	0	0	0	0	0
PHI:2039	0	0	0	0	0	0
PHI:1726	0	0	0	0	0	0
PHI:1803	0	0	0	0	0	0
PHI:1694	0	0	0	0	0	0
PHI:1781	0	0	0	0	0	0
PHI:1865	0	0	0	0	0	0
PHI:331	0	0	0	0	0	0
PHI:1147	0	0	0	0	0	0
PHI:2262	0	0	0	0	0	0
PHI:1815	0	0	0	0	0	0
PHI:2194	0	0	0	0	0	0
PHI:65	0	0	0	0	0	0
PHI:1286	0	0	0	0	0	0
PHI:1777	0	0	0	0	0	0
PHI:471	0	0	0	0	0	0
PHI:296	0	0	0	0	0	0
PHI:83	0	0	0	0	0	0
PHI:293	0	0	0	0	0	0
PHI:98	0	0	0	0	0	0
PHI:324	0	0	0	0	0	0
PHI:2370	0	0	0	0	0	0
PHI:2407	0	0	0	0	0	0
PHI:370	0	0	0	0	0	0
PHI:2338	0	0	0	0	0	0
PHI:2246	0	0	0	0	0	0
PHI:2347	0	0	0	0	0	0
PHI:2187	0	0	0	0	0	0
PHI:246	0	0	0	0	0	0
PHI:2220	0	0	0	0	0	0
PHI:23	0	0	0	0	0	0
PHI:1144	0	0	0	0	0	0
PHI:493	0	0	0	0	0	0
PHI:428	0	0	0	0	0	0
PHI:2120	0	0	0	0	0	0
PHI:1743	0	0	0	0	0	0
PHI:683	0	0	0	0	0	0
PHI:2497	0	0	0	0	0	0
PHI:209	0	0	0	0	0	0
PHI:2567	0	0	0	0	0	0
PHI:2459	0	0	0	0	0	0
PHI:260	0	0	0	0	0	0
PHI:2224	0	0	0	0	0	0
PHI:467	0	0	0	0	0	0
PHI:2363	0	0	0	0	0	0
PHI:1058	0	0	0	0	0	0
PHI:497	0	0	0	0	0	0
PHI:2610	0	0	0	0	0	0
PHI:227	0	0	0	0	0	0
PHI:2565	0	0	0	0	0	0
PHI:856	0	0	0	0	0	0
PHI:275	0	0	0	0	0	0
PHI:80	0	0	0	0	0	0
PHI:2439	0	0	0	0	0	0
PHI:2469	0	0	0	0	0	0
PHI:2228	0	0	0	0	0	0
PHI:687	0	0	0	0	0	0
PHI:1509	0	0	0	0	0	0
PHI:466	0	0	0	0	0	0
PHI:394	0	0	0	0	0	0
PHI:2413	0	0	0	0	0	0
PHI:660	0	0	0	0	0	0
PHI:1875	0	0	0	0	0	0
PHI:1839	0	0	0	0	0	0
PHI:492	0	0	0	0	0	0
PHI:1134	0	0	0	0	0	0
PHI:858	0	0	0	0	0	0
PHI:1702	0	0	0	0	0	0
PHI:329	0	0	0	0	0	0
PHI:1280	0	0	0	0	0	0
PHI:1859	0	0	0	0	0	0
PHI:1027	0	0	0	0	0	0
PHI:326	0	0	0	0	0	0
PHI:470	0	0	0	0	0	0
PHI:437	0	0	0	0	0	0
PHI:1024	0	0	0	0	0	0
PHI:2206	0	0	0	0	0	0
PHI:1899	0	0	0	0	0	0
PHI:1846	0	0	0	0	0	0
PHI:2214	0	0	0	0	0	0
PHI:2159	0	0	0	0	0	0
PHI:1204	0	0	0	0	0	0
PHI:2339	0	0	0	0	0	0
PHI:574	0	0	0	0	0	0
PHI:2487	0	0	0	0	0	0
PHI:724	0	0	0	0	0	0
PHI:1760	0	0	0	0	0	0
PHI:1031	0	0	0	0	0	0
PHI:1972	0	0	0	0	0	0
PHI:218	0	0	0	0	0	0
PHI:1513	0	0	0	0	0	0
PHI:2359	0	0	0	0	0	0
PHI:2498	0	0	0	0	0	0
PHI:573	0	0	0	0	0	0
PHI:314	0	0	0	0	0	0
PHI:2604	0	0	0	0	0	0
PHI:357	0	0	0	0	0	0
PHI:2608	0	0	0	0	0	0
PHI:175	0	0	0	0	0	0
PHI:2599	0	0	0	0	0	0
PHI:205	0	0	0	0	0	0
PHI:95	0	0	0	0	0	0
PHI:1919	0	0	0	0	0	0
PHI:2603	0	0	0	0	0	0
PHI:282	0	0	0	0	0	0
PHI:140	0	0	0	0	0	0
PHI:2572	0	0	0	0	0	0
PHI:183	0	0	0	0	0	0
PHI:1903	0	0	0	0	0	0
PHI:1779	0	0	0	0	0	0
PHI:2184	0	0	0	0	0	0
PHI:264	0	0	0	0	0	0
PHI:457	0	0	0	0	0	0
PHI:2569	0	0	0	0	0	0
PHI:2178	0	0	0	0	0	0
PHI:99	0	0	0	0	0	0
PHI:185	0	0	0	0	0	0
PHI:2611	0	0	0	0	0	0
PHI:67	0	0	0	0	0	0
PHI:2554	0	0	0	0	0	0
PHI:288	0	0	0	0	0	0
PHI:527	0	0	0	0	0	0
PHI:475	0	0	0	0	0	0
PHI:453	0	0	0	0	0	0
PHI:520	0	0	0	0	0	0
PHI:196	0	0	0	0	0	0
PHI:2561	0	0	0	0	0	0
PHI:289	0	0	0	0	0	0
PHI:2557	0	0	0	0	0	0
PHI:2566	0	0	0	0	0	0
PHI:461	0	0	0	0	0	0
PHI:462	0	0	0	0	0	0
PHI:198	0	0	0	0	0	0
PHI:86	0	0	0	0	0	0
PHI:32	0	0	0	0	0	0
PHI:239	0	0	0	0	0	0
PHI:214	0	0	0	0	0	0
PHI:107	0	0	0	0	0	0
PHI:189	0	0	0	0	0	0
PHI:2555	0	0	0	0	0	0
PHI:2564	0	0	0	0	0	0
PHI:832	0	0	0	0	0	0
PHI:857	0	0	0	0	0	0
PHI:380	0	0	0	0	0	0
PHI:172	0	0	0	0	0	0
PHI:674	0	0	0	0	0	0
PHI:484	0	0	0	0	0	0
PHI:85	0	0	0	0	0	0
PHI:2595	0	0	0	0	0	0
PHI:2125	0	0	0	0	0	0
PHI:299	0	0	0	0	0	0
PHI:2021	0	0	0	0	0	0
PHI:452	0	0	0	0	0	0
PHI:2602	0	0	0	0	0	0
PHI:523	0	0	0	0	0	0
PHI:303	0	0	0	0	0	0
PHI:514	0	0	0	0	0	0
PHI:2556	0	0	0	0	0	0
PHI:359	0	0	0	0	0	0
PHI:79	0	0	0	0	0	0
PHI:422	0	0	0	0	0	0
PHI:156	0	0	0	0	0	0
PHI:515	0	0	0	0	0	0
PHI:992	0	0	0	0	0	0
PHI:2230	0	0	0	0	0	0
PHI:376	0	0	0	0	0	0
PHI:843	0	0	0	0	0	0
PHI:2381	0	0	0	0	0	0
PHI:14	0	0	0	0	0	0
PHI:1749	0	0	0	0	0	0
PHI:2384	0	0	0	0	0	0
PHI:77	0	0	0	0	0	0
PHI:57	0	0	0	0	0	0
PHI:345	0	0	0	0	0	0
PHI:129	0	0	0	0	0	0
PHI:2093	0	0	0	0	0	0
PHI:47	0	0	0	0	0	0
PHI:2300	0	0	0	0	0	0
PHI:1979	0	0	0	0	0	0
PHI:37	0	0	0	0	0	0
PHI:89	0	0	0	0	0	0
PHI:2210	0	0	0	0	0	0
PHI:2050	0	0	0	0	0	0
PHI:411	0	0	0	0	0	0
PHI:313	0	0	0	0	0	0
PHI:425	0	0	0	0	0	0
PHI:2231	0	0	0	0	0	0
PHI:237	0	0	0	0	0	0
PHI:450	0	0	0	0	0	0
PHI:1800	0	0	0	0	0	0
PHI:75	0	0	0	0	0	0
PHI:1848	0	0	0	0	0	0
PHI:1990	0	0	0	0	0	0
PHI:1545	0	0	0	0	0	0
PHI:1697	0	0	0	0	0	0
PHI:1342	0	0	0	0	0	0
PHI:1827	0	0	0	0	0	0
PHI:1504	0	0	0	0	0	0
PHI:166	0	0	0	0	0	0
PHI:1949	0	0	0	0	0	0
PHI:1189	0	0	0	0	0	0
PHI:1700	0	0	0	0	0	0
PHI:1613	0	0	0	0	0	0
PHI:1970	0	0	0	0	0	0
PHI:1431	0	0	0	0	0	0
PHI:1703	0	0	0	0	0	0
PHI:1272	0	0	0	0	0	0
PHI:1929	0	0	0	0	0	0
PHI:1889	0	0	0	0	0	0
PHI:439	0	0	0	0	0	0
PHI:1636	0	0	0	0	0	0
PHI:1308	0	0	0	0	0	0
PHI:1339	0	0	0	0	0	0
PHI:1490	0	0	0	0	0	0
PHI:1361	0	0	0	0	0	0
PHI:2500	0	0	0	0	0	0
PHI:1830	0	0	0	0	0	0
PHI:1512	0	0	0	0	0	0
PHI:1801	0	0	0	0	0	0
PHI:1864	0	0	0	0	0	0
PHI:1728	0	0	0	0	0	0
PHI:1740	0	0	0	0	0	0
PHI:1704	0	0	0	0	0	0
PHI:1502	0	0	0	0	0	0
PHI:1822	0	0	0	0	0	0
PHI:1445	0	0	0	0	0	0
PHI:1971	0	0	0	0	0	0
PHI:1558	0	0	0	0	0	0
PHI:1370	0	0	0	0	0	0
PHI:285	0	0	0	0	0	0
PHI:250	0	0	0	0	0	0
PHI:1661	0	0	0	0	0	0
PHI:1922	0	0	0	0	0	0
PHI:1295	0	0	0	0	0	0
PHI:1686	0	0	0	0	0	0
PHI:1315	0	0	0	0	0	0
PHI:1305	0	0	0	0	0	0
PHI:1993	0	0	0	0	0	0
PHI:1973	0	0	0	0	0	0
PHI:1716	0	0	0	0	0	0
PHI:570	0	0	0	0	0	0
PHI:1715	0	0	0	0	0	0
PHI:1745	0	0	0	0	0	0
PHI:1805	0	0	0	0	0	0
PHI:1863	0	0	0	0	0	0
PHI:1446	0	0	0	0	0	0
PHI:1483	0	0	0	0	0	0
PHI:1927	0	0	0	0	0	0
PHI:1782	0	0	0	0	0	0
PHI:1855	0	0	0	0	0	0
PHI:1696	0	0	0	0	0	0
PHI:1945	0	0	0	0	0	0
PHI:1981	0	0	0	0	0	0
PHI:52	0	0	0	0	0	0
PHI:723	0	0	0	0	0	0
PHI:718	0	0	0	0	0	0
PHI:309	0	0	0	0	0	0
PHI:729	0	0	0	0	0	0
PHI:725	0	0	0	0	0	0
PHI:1480	0	0	0	0	0	0
PHI:1505	0	0	0	0	0	0
PHI:2213	0	0	0	0	0	0
PHI:1281	0	0	0	0	0	0
PHI:1311	0	0	0	0	0	0
PHI:1852	0	0	0	0	0	0
PHI:1897	0	0	0	0	0	0
PHI:1817	0	0	0	0	0	0
PHI:1199	0	0	0	0	0	0
PHI:1437	0	0	0	0	0	0
PHI:1324	0	0	0	0	0	0
PHI:1750	0	0	0	0	0	0
PHI:1329	0	0	0	0	0	0
PHI:1669	0	0	0	0	0	0
PHI:1965	0	0	0	0	0	0
PHI:1845	0	0	0	0	0	0
PHI:1951	0	0	0	0	0	0
PHI:1392	0	0	0	0	0	0
PHI:2211	0	0	0	0	0	0
PHI:879	0	0	0	0	0	0
PHI:2064	0	0	0	0	0	0
PHI:356	0	0	0	0	0	0
PHI:2051	0	0	0	0	0	0
PHI:232	0	0	0	0	0	0
PHI:597	0	0	0	0	0	0
PHI:798	0	0	0	0	0	0
PHI:2192	0	0	0	0	0	0
PHI:878	0	0	0	0	0	0
PHI:82	0	0	0	0	0	0
PHI:793	0	0	0	0	0	0
PHI:795	0	0	0	0	0	0
PHI:809	0	0	0	0	0	0
PHI:813	0	0	0	0	0	0
PHI:1150	0	0	0	0	0	0
PHI:2136	0	0	0	0	0	0
PHI:2189	0	0	0	0	0	0
PHI:2137	0	0	0	0	0	0
PHI:2152	0	0	0	0	0	0
PHI:2186	0	0	0	0	0	0
PHI:880	0	0	0	0	0	0
PHI:690	0	0	0	0	0	0
PHI:818	0	0	0	0	0	0
PHI:128	0	0	0	0	0	0
PHI:814	0	0	0	0	0	0
PHI:2059	0	0	0	0	0	0
PHI:36	0	0	0	0	0	0
PHI:2142	0	0	0	0	0	0
PHI:883	0	0	0	0	0	0
PHI:2299	0	0	0	0	0	0
PHI:417	0	0	0	0	0	0
PHI:170	0	0	0	0	0	0
PHI:2559	0	0	0	0	0	0
PHI:369	0	0	0	0	0	0
PHI:2139	0	0	0	0	0	0
PHI:321	0	0	0	0	0	0
PHI:2438	0	0	0	0	0	0
PHI:849	0	0	0	0	0	0
PHI:708	0	0	0	0	0	0
PHI:930	0	0	0	0	0	0
PHI:926	0	0	0	0	0	0
PHI:925	0	0	0	0	0	0
PHI:950	0	0	0	0	0	0
PHI:948	0	0	0	0	0	0
PHI:947	0	0	0	0	0	0
PHI:946	0	0	0	0	0	0
PHI:940	0	0	0	0	0	0
PHI:960	0	0	0	0	0	0
PHI:936	0	0	0	0	0	0
PHI:916	0	0	0	0	0	0
PHI:908	0	0	0	0	0	0
PHI:962	0	0	0	0	0	0
PHI:910	0	0	0	0	0	0
PHI:899	0	0	0	0	0	0
PHI:920	0	0	0	0	0	0
PHI:78	0	0	0	0	0	0
PHI:932	0	0	0	0	0	0
PHI:939	0	0	0	0	0	0
PHI:902	0	0	0	0	0	0
PHI:431	0	0	0	0	0	0
PHI:961	0	0	0	0	0	0
PHI:2307	0	0	0	0	0	0
PHI:914	0	0	0	0	0	0
PHI:11	0	0	0	0	0	0
PHI:221	0	0	0	0	0	0
PHI:928	0	0	0	0	0	0
PHI:955	0	0	0	0	0	0
PHI:959	0	0	0	0	0	0
PHI:905	0	0	0	0	0	0
PHI:176	0	0	0	0	0	0
PHI:752	0	0	0	0	0	0
PHI:935	0	0	0	0	0	0
PHI:949	0	0	0	0	0	0
PHI:909	0	0	0	0	0	0
PHI:945	0	0	0	0	0	0
PHI:931	0	0	0	0	0	0
PHI:952	0	0	0	0	0	0
PHI:953	0	0	0	0	0	0
PHI:2318	0	0	0	0	0	0
PHI:951	0	0	0	0	0	0
PHI:753	0	0	0	0	0	0
PHI:933	0	0	0	0	0	0
PHI:919	0	0	0	0	0	0
PHI:900	0	0	0	0	0	0
PHI:896	0	0	0	0	0	0
PHI:2221	0	0	0	0	0	0
PHI:942	0	0	0	0	0	0
PHI:913	0	0	0	0	0	0
PHI:957	0	0	0	0	0	0
PHI:906	0	0	0	0	0	0
PHI:478	0	0	0	0	0	0
PHI:929	0	0	0	0	0	0
PHI:954	0	0	0	0	0	0
PHI:915	0	0	0	0	0	0
PHI:912	0	0	0	0	0	0
PHI:937	0	0	0	0	0	0
PHI:898	0	0	0	0	0	0
PHI:2265	0	0	0	0	0	0
PHI:944	0	0	0	0	0	0
PHI:904	0	0	0	0	0	0
PHI:755	0	0	0	0	0	0
PHI:918	0	0	0	0	0	0
PHI:757	0	0	0	0	0	0
PHI:754	0	0	0	0	0	0
PHI:943	0	0	0	0	0	0
PHI:941	0	0	0	0	0	0
PHI:927	0	0	0	0	0	0
PHI:2380	0	0	0	0	0	0
PHI:934	0	0	0	0	0	0
PHI:756	0	0	0	0	0	0
PHI:956	0	0	0	0	0	0
PHI:917	0	0	0	0	0	0
PHI:924	0	0	0	0	0	0
PHI:938	0	0	0	0	0	0
PHI:749	0	0	0	0	0	0
PHI:958	0	0	0	0	0	0
PHI:750	0	0	0	0	0	0
PHI:907	0	0	0	0	0	0
PHI:2217	0	0	0	0	0	0
PHI:897	0	0	0	0	0	0
PHI:460	0	0	0	0	0	0
PHI:663	0	0	0	0	0	0
PHI:385	0	0	0	0	0	0
PHI:169	0	0	0	0	0	0
PHI:845	0	0	0	0	0	0
PHI:483	0	0	0	0	0	0
PHI:840	0	0	0	0	0	0
PHI:571	0	0	0	0	0	0
PHI:263	0	0	0	0	0	0
Total	1890	1744	2995	2686	3056	2562

## Sheet: in OPF only
PHI:113	1	0	0	0	0	0
PHI:1158	1	0	0	0	0	0
PHI:1276	1	0	0	0	0	0
PHI:2314	1	0	0	0	0	0
PHI:449	1	0	0	0	0	0
PHI:1278	1	0	0	0	0	0
PHI:1428	1	0	0	0	0	0
PHI:421	1	0	0	0	0	0

## Sheet: BEUBAS
PHI:1139	5	15	5	5	79	5
PHI:823	1	2	2	1	10	1
PHI:820	1	1	1	2	23	2
PHI:821	0	2	0	0	19	0
PHI:1806	0	1	2	2	8	1
PHI:1008	0	0	1	1	6	2

## Sheet: Sheet3
PHI:2240	5	5	18	16	16	16
PHI:1555	6	7	17	17	24	23
PHI:812	5	4	24	23	20	21
PHI:511	5	4	20	15	24	22
PHI:1662	12	10	33	30	32	32
PHI:1260	14	6	62	36	34	19
