# Supplementary material for: Insights from the genome of Ophiocordyceps polyrhachis-furcata to pathogenicity and host specificity in insect fungi
Source: BMC Genomics. 2015 Oct 28;16:881. doi: 10.1186/s12864-015-2101-4 (PMC4625970; doi:10.1186/s12864-015-2101-4)
Supplement: Additional file 2: Table S2. — The blast results for the protein-coding genes of O. polyrhachis-furcata against PHI database. (XLS 385 kb) [file 12864_2015_2101_MOESM2_ESM.xls]

## Sheet: OPF_blast_result_againt_PHIBase
Query	Hit ID	Hit definition	E-Value	Identities	Bit scores	Aligmment length	Positives
OPF_4206	gnl|BL_ORD_ID|1606	PHI:1807|GzZC122|I1RUM5|5518|Gibberella zeae (related: Fusarium graminearum)|Lethal	0	504	968.378	774	587
OPF_4207	gnl|BL_ORD_ID|469	PHI:538|FRT1|AAU87358|TX:40559|Botrytis cinerea|Unaffected pathogenicity	1.08465e-27	119	114.775	473	207
OPF_4208	gnl|BL_ORD_ID|197	PHI:242|CaTPS2|CAC17748|TX:5476|Candida albicans|Reduced virulence	0	378	710.294	834	511
OPF_4209	gnl|BL_ORD_ID|1201	PHI:1396|GzC2H059|I1RUM9|5518|Gibberella zeae (related: Fusarium graminearum)|Reduced virulence	9.10719e-126	227	393.275	333	252
OPF_4210	gnl|BL_ORD_ID|1894	PHI:2117|SPM1|P58371|148305|Magnaporthe oryzae (related: Magnaporthe grisea)|Reduced virulence	4.25839e-89	177	280.026	425	234
OPF_4212	gnl|BL_ORD_ID|368	PHI:432|FGL1|AAQ23181|TX:5518|Fusarium graminearum|Reduced virulence	5.66201e-34	91	127.102	278	129
OPF_4213	gnl|BL_ORD_ID|1842	PHI:2060|MgLig4|B6ZH51|148305|Magnaporthe oryzae (related: Magnaporthe grisea)|Unaffected pathogenicity	0	591	1108.59	1004	728
OPF_4215	gnl|BL_ORD_ID|77	PHI:105|PLB1|AAC61890|TX:5476|Candida albicans|Reduced virulence	5.91428e-122	228	377.096	608	317
OPF_4227	gnl|BL_ORD_ID|474	PHI:544|BCMFS1|AAF64435|TX:332648|Botrytis cinerea|Unaffected pathogenicity	1.35496e-130	215	395.201	555	317
OPF_4234	gnl|BL_ORD_ID|1886	PHI:2107|Zinc-regulated transporter 2|MGG_05905|148305|Magnaporthe oryzae (related: Magnaporthe grisea)|Mixed outcome	9.72656e-40	112	146.747	402	181
OPF_4252	gnl|BL_ORD_ID|1742	PHI:1944|GzZC259|I1RFR7|5518|Gibberella zeae (related: Fusarium graminearum)|Unaffected pathogenicity	2.07498e-170	282	503.442	606	361
OPF_4255	gnl|BL_ORD_ID|910	PHI:1046|CTB5|ABK64182|TX:29003|Cercospora nicotianae|Reduced virulence	2.01241e-09	52	57.7658	175	75
OPF_4256	gnl|BL_ORD_ID|1733	PHI:1935|GzZC250|I1RFP7|5518|Gibberella zeae (related: Fusarium graminearum)|Unaffected pathogenicity	0	567	1086.63	991	704
OPF_4262	gnl|BL_ORD_ID|1862	PHI:2082|Moatg16|MGG_05255|148305|Magnaporthe oryzae (related: Magnaporthe grisea)|Loss of pathogenicity	8.48028e-58	97	182.185	202	145
OPF_4264	gnl|BL_ORD_ID|2182	PHI:2452|FAED1|I1S2N6|5518|Gibberella zeae (related: Fusarium graminearum)|Unaffected pathogenicity	7.91951e-16	62	72.7886	243	102
OPF_4266	gnl|BL_ORD_ID|1347	PHI:1543|GzMyb007|I1RFQ3|5518|Gibberella zeae (related: Fusarium graminearum)|Unaffected pathogenicity	8.48109e-94	175	288.5	280	190
OPF_4275	gnl|BL_ORD_ID|1810	PHI:2020|Tup1|XP_759427|5270|Ustilago maydis|Mixed outcome	5.03043e-143	269	433.721	651	354
OPF_4276	gnl|BL_ORD_ID|1246	PHI:1441|GzDDT|I1RFP4|5518|Gibberella zeae (related: Fusarium graminearum)|Reduced virulence	0	583	1075.08	969	701
OPF_4279	gnl|BL_ORD_ID|1480	PHI:1680|GzMIZ002|I1S004|5518|Gibberella zeae (related: Fusarium graminearum)|Unaffected pathogenicity	9.99714e-12	51	64.6994	255	105
OPF_4281	gnl|BL_ORD_ID|1063	PHI:1258|FGSG_10591|I1S5M8|5518|Gibberella zeae (related: Fusarium graminearum)|Unaffected pathogenicity	7.44382e-145	196	421.394	243	218
OPF_4282	gnl|BL_ORD_ID|2270	PHI:2552|NOP4|Q4WNM3|746128|Aspergillus fumigatus|Mixed outcome	0	334	567.385	736	455
OPF_4288	gnl|BL_ORD_ID|213	PHI:259|GPI7|AAL83897|TX:5476|Candida albicans|Reduced virulence	3.81472e-138	289	434.106	860	431
OPF_4290	gnl|BL_ORD_ID|975	PHI:1166|ATG15|I1RFN8|5518|Gibberella zeae (related: Fusarium graminearum)|Reduced virulence	0	402	734.561	598	463
OPF_4292	gnl|BL_ORD_ID|1456	PHI:1656|GzYL|I1RFN9|5518|Gibberella zeae (related: Fusarium graminearum)|Lethal	2.09152e-92	185	299.671	299	224
OPF_4301	gnl|BL_ORD_ID|2138	PHI:2399|Fgp1|I1S5P3|5518|Gibberella zeae (related: Fusarium graminearum)|Reduced virulence	7.00522e-71	140	226.868	304	175
OPF_4313	gnl|BL_ORD_ID|379	PHI:443|CBL1||TX:5518|Fusarium graminearum|Reduced virulence	0	324	689.108	384	356
OPF_4314	gnl|BL_ORD_ID|2246	PHI:2528|SLY1|Q4WYU7|746128|Aspergillus fumigatus|Lethal	9.66996e-14	100	70.8626	450	195
OPF_4319	gnl|BL_ORD_ID|760	PHI:876|MGG_11671|EDK03349|TX:318829|Magnaporthe oryzae|Reduced virulence	0	427	729.169	1058	605
OPF_4320	gnl|BL_ORD_ID|522	PHI:594|CrAT1 (related: PTH2)|AAB88887|TX:318829|Magnaporthe oryzae|Loss of pathogenicity	0	434	879.396	604	513
OPF_4326	gnl|BL_ORD_ID|1346	PHI:1542|GzMyb006|I1RE51|5518|Gibberella zeae (related: Fusarium graminearum)|Unaffected pathogenicity	0	440	816.609	734	512
OPF_4327	gnl|BL_ORD_ID|892	PHI:1021|CTF1|ABR12478|TX:5507|Fusarium oxysporum|Unaffected pathogenicity	0	647	1282.32	858	714
OPF_4328	gnl|BL_ORD_ID|166	PHI:210|CAP1|AAD42978|TX:5476|Candida albicans|Loss of pathogenicity	5.72574e-86	191	276.174	544	292
OPF_4333	gnl|BL_ORD_ID|1268	PHI:1463|GzCCAAT003|I1RFW6|5518|Gibberella zeae (related: Fusarium graminearum)|Unaffected pathogenicity	1.01816e-133	203	381.333	272	218
OPF_4339	gnl|BL_ORD_ID|2239	PHI:2520|LYS4|Q4WUL6 |746128|Aspergillus fumigatus|Lethal	2.56925e-42	139	162.54	473	225
OPF_4343	gnl|BL_ORD_ID|2167	PHI:2432|FgRgsA|I1RKA4|5518|Gibberella zeae (related: Fusarium graminearum)|Reduced virulence	7.09599e-101	155	300.827	258	196
OPF_4344	gnl|BL_ORD_ID|70	PHI:97|TOXC|AAC62818|TX:5017|Cochliobolus carbonum|Reduced virulence	0	1113	2332.37	2068	1479
OPF_4349	gnl|BL_ORD_ID|2031	PHI:2275|ku70|A3KLI8|5111|Claviceps purpurea|Loss of pathogenicity	0	422	880.937	615	515
OPF_4353	gnl|BL_ORD_ID|69	PHI:96|FAS2|AAA34345|TX:5476|Candida albicans|Loss of pathogenicity	0	1198	2451.01	1901	1495
OPF_4355	gnl|BL_ORD_ID|1739	PHI:1941|GzZC256|I1RGD9|5518|Gibberella zeae (related: Fusarium graminearum)|Unaffected pathogenicity	3.69748e-60	146	216.853	459	209
OPF_4356	gnl|BL_ORD_ID|2250	PHI:2532|HEM15|Q4WUA3|746128|Aspergillus fumigatus|Lethal	0	277	578.556	401	324
OPF_4357	gnl|BL_ORD_ID|2104	PHI:2362|XlnR|A8QJI7 |426428|Fusarium oxysporum f. sp. lycopersici 4287|Unaffected pathogenicity	2.03828e-173	324	519.62	676	405
OPF_4358	gnl|BL_ORD_ID|2003	PHI:2244|Sep-03|gi|46099354|5270|Ustilago maydis|Unaffected pathogenicity	2.10953e-86	150	272.322	361	234
OPF_4362	gnl|BL_ORD_ID|2051	PHI:2302|CHS5|G4XVC0|148305|Magnaporthe oryzae (related: Magnaporthe grisea)|Loss of pathogenicity	0	1212	2461.8	1806	1419
OPF_4367	gnl|BL_ORD_ID|1376	PHI:1572|GzOB012|I1RE94|5518|Gibberella zeae (related: Fusarium graminearum)|Unaffected pathogenicity	0	631	1254.97	939	741
OPF_4371	gnl|BL_ORD_ID|2262	PHI:2544|PAB1|Q4WK03|746128|Aspergillus fumigatus|Mixed outcome	3.83936e-14	43	72.0182	183	85
OPF_4372	gnl|BL_ORD_ID|2252	PHI:2534|ERG11A|Q4WNT5|746128|Aspergillus fumigatus|Mixed outcome	5.72254e-17	84	80.4925	366	146
OPF_4373	gnl|BL_ORD_ID|1093	PHI:1288|FGSG_07812|I1RE83|5518|Gibberella zeae (related: Fusarium graminearum)|Unaffected pathogenicity	0	292	569.311	402	324
OPF_4375	gnl|BL_ORD_ID|184	PHI:228|PLB1|AAF65220|TX:5207|Cryptococcus neoformans|Reduced virulence	1.39633e-22	109	99.7525	417	176
OPF_4376	gnl|BL_ORD_ID|2101	PHI:2358|PLD|Q4WZL4|746128|Aspergillus fumigatus|Reduced virulence	8.04406e-122	224	396.741	514	320
OPF_4378	gnl|BL_ORD_ID|919	PHI:1056|CgCHSV|AAL23719|TX:31870|Colletotrichum graminicola|Reduced virulence	0	1432	2994.91	1872	1626
OPF_4383	gnl|BL_ORD_ID|1034	PHI:1228|FGSG_07745|I1RR00|5518|Gibberella zeae (related: Fusarium graminearum)|Lethal	6.92012e-14	65	70.4774	258	111
OPF_4384	gnl|BL_ORD_ID|1813	PHI:2025|HDL1|G4MQZ9|148305|Magnaporthe oryzae (related: Magnaporthe grisea)|Unaffected pathogenicity	7.62097e-07	39	48.1358	135	64
OPF_4385	gnl|BL_ORD_ID|2288	PHI:2570|CYB2|Q6FM61|5478|Candida glabrata|Reduced virulence	3.99619e-166	252	484.952	510	329
OPF_4388	gnl|BL_ORD_ID|1451	PHI:1651|GzWing023|I1S0U2|5518|Gibberella zeae (related: Fusarium graminearum)|Unaffected pathogenicity	2.91989e-28	88	110.538	292	141
OPF_4392	gnl|BL_ORD_ID|1942	PHI:2177|PAS1|MGG_09299|148305|Magnaporthe oryzae (related: Magnaporthe grisea)|Unaffected pathogenicity	3.09489e-51	130	191.43	347	187
OPF_4393	gnl|BL_ORD_ID|288	PHI:339|CLPT1|CAC41973|TX:290576|Colletotrichum lindemuthianum|Reduced virulence	1.98273e-132	181	372.089	204	188
OPF_4403	gnl|BL_ORD_ID|805	PHI:923|um03616||TX:5270|Ustilago maydis|Unaffected pathogenicity	1.24922e-16	109	79.337	419	156
OPF_4405	gnl|BL_ORD_ID|1874	PHI:2094|Yvc1|MGG_09828|148305|Magnaporthe oryzae (related: Magnaporthe grisea)|Mixed outcome	1.88014e-09	95	57.3806	481	196
OPF_4408	gnl|BL_ORD_ID|1894	PHI:2117|SPM1|P58371|148305|Magnaporthe oryzae (related: Magnaporthe grisea)|Reduced virulence	7.03305e-33	118	128.642	432	186
OPF_4409	gnl|BL_ORD_ID|139	PHI:182|RAS1|AAD55937|TX:5207|Cryptococcus neoformans|Loss of pathogenicity	1.3306e-91	147	268.855	211	164
OPF_4414	gnl|BL_ORD_ID|723	PHI:830|ERGA|ABD48706|TX:162425|Aspergillus nidulans|Resistant to chemical	1.45687e-156	248	478.789	490	328
OPF_4415	gnl|BL_ORD_ID|2169	PHI:2434|FgFlbA|I1RQ89|5518|Gibberella zeae (related: Fusarium graminearum)|Reduced virulence	0	411	851.662	484	442
OPF_4419	gnl|BL_ORD_ID|1290	PHI:1485|GzHMG017|I1RMP0|5518|Gibberella zeae (related: Fusarium graminearum)|Unaffected pathogenicity	0	404	581.252	903	516
OPF_4422	gnl|BL_ORD_ID|356	PHI:419|CSH1|AAP93915|TX:5476|Candida albicans|Reduced virulence	3.08146e-36	99	139.813	319	158
OPF_4423	gnl|BL_ORD_ID|1386	PHI:1582|GzOB022|I1RQ81|5518|Gibberella zeae (related: Fusarium graminearum)|Unaffected pathogenicity	0	261	538.88	316	287
OPF_4425	gnl|BL_ORD_ID|1824	PHI:2038|Mir1|MGG_02370|148305|Magnaporthe oryzae (related: Magnaporthe grisea)|Unaffected pathogenicity	3.16124e-08	76	53.1434	309	120
OPF_4426	gnl|BL_ORD_ID|1824	PHI:2038|Mir1|MGG_02370|148305|Magnaporthe oryzae (related: Magnaporthe grisea)|Unaffected pathogenicity	2.63143e-08	60	51.6026	255	104
OPF_4431	gnl|BL_ORD_ID|1359	PHI:1555|GzMyb019|I1RDG6|5518|Gibberella zeae (related: Fusarium graminearum)|Unaffected pathogenicity	3.29312e-36	123	138.272	469	211
OPF_4436	gnl|BL_ORD_ID|1292	PHI:1487|GzHMG019|I1RQ92|5518|Gibberella zeae (related: Fusarium graminearum)|Unaffected pathogenicity	0	410	751.125	734	493
OPF_4448	gnl|BL_ORD_ID|1702	PHI:1904|GzZC219|I1RHR0|5518|Gibberella zeae (related: Fusarium graminearum)|Unaffected pathogenicity	6.62537e-17	71	77.411	260	105
OPF_4450	gnl|BL_ORD_ID|416	PHI:482|LAEA|AAR01218|TX:5085|Aspergillus fumigatus|Reduced virulence	2.12483e-32	77	120.939	267	133
OPF_4459	gnl|BL_ORD_ID|1445	PHI:1645|GzWing017|I1RTD1|5518|Gibberella zeae (related: Fusarium graminearum)|Unaffected pathogenicity	2.25153e-07	50	51.9878	176	80
OPF_4471	gnl|BL_ORD_ID|1060	PHI:1255|FGSG_07745|I1RQ67|5518|Gibberella zeae (related: Fusarium graminearum)|Unaffected pathogenicity	0	452	838.565	699	526
OPF_4474	gnl|BL_ORD_ID|631	PHI:714|PKS4 (related: ZEA1)|ABB90283|TX:5518|Fusarium graminearum|Unaffected pathogenicity	6.76932e-08	83	51.6026	339	129
OPF_4477	gnl|BL_ORD_ID|1401	PHI:1599|GzOB039|I1RZ39|5518|Gibberella zeae (related: Fusarium graminearum)|Unaffected pathogenicity	5.1506e-80	126	236.884	181	142
OPF_4478	gnl|BL_ORD_ID|1042	PHI:1237|FGSG_01058|I1RZ37|5518|Gibberella zeae (related: Fusarium graminearum)|Lethal	0	856	1664.82	1215	946
OPF_4481	gnl|BL_ORD_ID|1065	PHI:1260|FGSG_13944|I1RUC7|5518|Gibberella zeae (related: Fusarium graminearum)|Unaffected pathogenicity	1.70221e-15	81	77.7962	249	120
OPF_4484	gnl|BL_ORD_ID|76	PHI:104|CaMNT1|CAA67930|TX:5476|Candida albicans|Reduced virulence	7.4805e-149	192	431.795	321	251
OPF_4486	gnl|BL_ORD_ID|2306	PHI:2609|KRR1|AAB96910.2|746128|Aspergillus fumigatus|Mixed outcome	2.84747e-165	224	467.233	308	265
OPF_4491	gnl|BL_ORD_ID|1400	PHI:1598|GzOB038|I1RZ35|5518|Gibberella zeae (related: Fusarium graminearum)|Reduced virulence	1.63305e-68	99	204.142	136	113
OPF_4494	gnl|BL_ORD_ID|221	PHI:267|MLT1|AAD51594|TX:5476|Candida albicans|Reduced virulence	3.64406e-75	178	273.478	633	315
OPF_4495	gnl|BL_ORD_ID|2230	PHI:2511|Pes1|Q4WT66|746128|Aspergillus fumigatus|Reduced virulence	0	895	1374.38	2743	1394
OPF_4498	gnl|BL_ORD_ID|1227	PHI:1422|GzC2H090|I1S1B7|5518|Gibberella zeae (related: Fusarium graminearum)|Reduced virulence	9.40603e-159	289	473.011	592	353
OPF_4499	gnl|BL_ORD_ID|425	PHI:491|YVH1|EAK96144|TX:5476|Candida albicans|Reduced virulence	6.39463e-39	107	140.969	376	164
OPF_4501	gnl|BL_ORD_ID|1207	PHI:1402|GzC2H065|I1RWB8|5518|Gibberella zeae (related: Fusarium graminearum)|Unaffected pathogenicity	3.91803e-07	25	51.9878	44	31
OPF_4511	gnl|BL_ORD_ID|1983	PHI:2219|don1|XP_758565|5270|Ustilago maydis|Reduced virulence	6.97876e-09	22	55.8398	47	28
OPF_4512	gnl|BL_ORD_ID|78	PHI:106|CAT1|AAC39448|TX:5476|Candida albicans|Reduced virulence	0	272	547.354	482	343
OPF_4525	gnl|BL_ORD_ID|1967	PHI:2202|PdeH|D0ERY7|148305|Magnaporthe oryzae (related: Magnaporthe grisea)|Mixed outcome	0	452	830.091	913	601
OPF_4527	gnl|BL_ORD_ID|1465	PHI:1665|GzCCHC005|I1RS06|5518|Gibberella zeae (related: Fusarium graminearum)|Unaffected pathogenicity	1.15251e-40	74	136.732	126	84
OPF_4528	gnl|BL_ORD_ID|221	PHI:267|MLT1|AAD51594|TX:5476|Candida albicans|Reduced virulence	1.8579e-113	338	391.734	1328	594
OPF_4536	gnl|BL_ORD_ID|1483	PHI:1683|GzRad001|I1RK33|5518|Gibberella zeae (related: Fusarium graminearum)|Lethal	2.89937e-09	25	55.0694	75	38
OPF_4544	gnl|BL_ORD_ID|783	PHI:901|um01886||TX:5270|Ustilago maydis|Unaffected pathogenicity	4.11358e-112	206	347.436	499	282
OPF_4551	gnl|BL_ORD_ID|116	PHI:157|TOXF|AAD45321|TX:5017|Cochliobolus carbonum|Loss of pathogenicity	4.8843e-20	84	87.8113	337	145
OPF_4552	gnl|BL_ORD_ID|1803	PHI:2008|HST1|EDJ98541|148305|Magnaporthe oryzae (related: Magnaporthe grisea)|Unaffected pathogenicity	1.73065e-161	255	472.626	522	333
OPF_4553	gnl|BL_ORD_ID|1879	PHI:2099|Pmc1|MGG_07971|148305|Magnaporthe oryzae (related: Magnaporthe grisea)|Mixed outcome	0	510	919.457	1095	700
OPF_4557	gnl|BL_ORD_ID|1104	PHI:1299|GzAT003|I1RYN7|5518|Gibberella zeae (related: Fusarium graminearum)|Unaffected pathogenicity	0	647	1318.14	932	765
OPF_4559	gnl|BL_ORD_ID|1188	PHI:1383|GzC2H046|I1RS27|5518|Gibberella zeae (related: Fusarium graminearum)|Unaffected pathogenicity	2.90059e-89	130	266.159	260	180
OPF_4561	gnl|BL_ORD_ID|1387	PHI:1584|GzOB024|I1RS24|5518|Gibberella zeae (related: Fusarium graminearum)|Unaffected pathogenicity	0	246	500.36	254	248
OPF_4562	gnl|BL_ORD_ID|2026	PHI:2269|Mdh1|0|13684|Phaeosphaeria nodorum (related: Stagonospora nodorum)|Unaffected pathogenicity	2.5516e-54	106	179.874	255	147
OPF_4568	gnl|BL_ORD_ID|1481	PHI:1681|GzNF001|I1REN7|5518|Gibberella zeae (related: Fusarium graminearum)|Unaffected pathogenicity	2.43899e-07	48	52.7582	200	84
OPF_4569	gnl|BL_ORD_ID|989	PHI:1180|(Sc Sat4)|I1RS32|5518|Gibberella zeae (related: Fusarium graminearum)|Reduced virulence	0	394	761.525	514	421
OPF_4572	gnl|BL_ORD_ID|450	PHI:518|MST20|AAP93639|TX:318829|Magnaporthe oryzae|Unaffected pathogenicity	0	484	884.789	737	562
OPF_4574	gnl|BL_ORD_ID|1051	PHI:1246|FGSG_05549|I1RYQ5|5518|Gibberella zeae (related: Fusarium graminearum)|Unaffected pathogenicity	0	611	1216.45	872	717
OPF_4576	gnl|BL_ORD_ID|525	PHI:598|THIOL|ABB55459|TX:5022|Leptosphaeria maculans|Reduced virulence	6.11733e-97	158	296.59	342	210
OPF_4581	gnl|BL_ORD_ID|1567	PHI:1767|GzZC082|I1S134|5518|Gibberella zeae (related: Fusarium graminearum)|Unaffected pathogenicity	4.63498e-51	99	186.037	251	136
OPF_4583	gnl|BL_ORD_ID|275	PHI:325|ACE1|CAG28797|TX:318829|Magnaporthe oryzae|Effector (plant avirulence determinant)	0	1510	2326.59	4091	2178
OPF_4586	gnl|BL_ORD_ID|1817	PHI:2030|TGL3-1|G4N492|148305|Magnaporthe oryzae (related: Magnaporthe grisea)|Unaffected pathogenicity	7.77695e-48	140	179.874	527	238
OPF_4587	gnl|BL_ORD_ID|804	PHI:922|um03615||TX:5270|Ustilago maydis|Unaffected pathogenicity	5.81806e-26	165	110.153	667	259
OPF_4589	gnl|BL_ORD_ID|970	PHI:1161|MgMfs1|A4ZGP3|54734|Mycosphaerella graminicola (related: Zymoseptoria triticii)|Sensitive to chemical	2.90673e-67	145	228.794	452	233
OPF_4591	gnl|BL_ORD_ID|429	PHI:496|PPOC|EAL92371|TX:5085|Aspergillus fumigatus|Increased virulence (Hypervirulence)	0	518	1041.57	1053	685
OPF_4597	gnl|BL_ORD_ID|374	PHI:438|BcBOT1 (related: CND5)|AAQ16576|TX:40559|Botrytis cinerea|Reduced virulence	2.61486e-11	70	62.3882	304	124
OPF_4599	gnl|BL_ORD_ID|374	PHI:438|BcBOT1 (related: CND5)|AAQ16576|TX:40559|Botrytis cinerea|Reduced virulence	1.30578e-21	102	93.9745	369	154
OPF_4606	gnl|BL_ORD_ID|295	PHI:346|CRU1|AAN10186|TX:5270|Ustilago maydis|Reduced virulence	2.02379e-10	61	58.151	232	99
OPF_4610	gnl|BL_ORD_ID|2009	PHI:2251|Gox1|Q696X2|13684|Phaeosphaeria nodorum (related: Stagonospora nodorum)|Unaffected pathogenicity	3.92087e-156	212	442.195	334	254
OPF_4611	gnl|BL_ORD_ID|374	PHI:438|BcBOT1 (related: CND5)|AAQ16576|TX:40559|Botrytis cinerea|Reduced virulence	3.31596e-27	110	111.309	452	195
OPF_4629	gnl|BL_ORD_ID|313	PHI:368|NOT4|AAF66693|TX:5476|Candida albicans|Reduced virulence	3.23256e-77	153	267.314	345	219
OPF_4631	gnl|BL_ORD_ID|1963	PHI:2198|MoRgs7|XP_001411659|148305|Magnaporthe oryzae (related: Magnaporthe grisea)|Reduced virulence	6.20614e-130	224	391.349	549	312
OPF_4634	gnl|BL_ORD_ID|696	PHI:801|MGG_04621|EDJ95977|TX:318829|Magnaporthe oryzae|Reduced virulence	2.88007e-09	33	55.4546	101	49
OPF_4638	gnl|BL_ORD_ID|976	PHI:1167|NPC1|I1RY25|5518|Gibberella zeae (related: Fusarium graminearum)|Reduced virulence	0	990	2067.74	1274	1107
OPF_4645	gnl|BL_ORD_ID|1813	PHI:2025|HDL1|G4MQZ9|148305|Magnaporthe oryzae (related: Magnaporthe grisea)|Unaffected pathogenicity	2.86549e-07	41	50.0618	141	58
OPF_4647	gnl|BL_ORD_ID|2229	PHI:2510|msdS/AfmsdC|Q6PWQ1|746128|Aspergillus fumigatus|Unaffected pathogenicity	4.65368e-166	249	482.256	500	324
OPF_4650	gnl|BL_ORD_ID|1894	PHI:2117|SPM1|P58371|148305|Magnaporthe oryzae (related: Magnaporthe grisea)|Reduced virulence	6.72739e-68	158	233.802	435	226
OPF_4653	gnl|BL_ORD_ID|343	PHI:404|PTH11|AAD30436|TX:318829|Magnaporthe oryzae|Reduced virulence	5.02817e-17	62	80.1073	272	133
OPF_4656	gnl|BL_ORD_ID|990	PHI:1181|(Sc Kic1)|I1RNY7|5518|Gibberella zeae (related: Fusarium graminearum)|Reduced virulence	0	460	861.292	682	519
OPF_4657	gnl|BL_ORD_ID|2239	PHI:2520|LYS4|Q4WUL6 |746128|Aspergillus fumigatus|Lethal	0	474	940.643	736	566
OPF_4659	gnl|BL_ORD_ID|1067	PHI:1262|FGSG_04416|I1RQS1|5518|Gibberella zeae (related: Fusarium graminearum)|Unaffected pathogenicity	0	381	630.172	775	478
OPF_4661	gnl|BL_ORD_ID|376	PHI:440|PMR1|CAB87245|TX:5476|Candida albicans|Reduced virulence	2.88184e-70	198	249.595	724	354
OPF_4663	gnl|BL_ORD_ID|374	PHI:438|BcBOT1 (related: CND5)|AAQ16576|TX:40559|Botrytis cinerea|Reduced virulence	5.77592e-28	112	116.316	471	190
OPF_4664	gnl|BL_ORD_ID|2093	PHI:2349|VE1 (VEA) (velvet)|G8CYZ6|5518|Gibberella zeae (related: Fusarium graminearum)|Reduced virulence	8.99511e-23	68	95.9005	207	105
OPF_4665	gnl|BL_ORD_ID|436	PHI:504|LEU2|CAA42366|TX:4932|Saccharomyces cerevisiae|Reduced virulence	5.79669e-24	93	98.5969	361	172
OPF_4668	gnl|BL_ORD_ID|368	PHI:432|FGL1|AAQ23181|TX:5518|Fusarium graminearum|Reduced virulence	3.03844e-28	69	109.768	187	96
OPF_4672	gnl|BL_ORD_ID|36	PHI:55|PKS1|AAB08104|TX:5016|Cochliobolus heterostrophus|Reduced virulence	0	862	1144.41	2630	1333
OPF_4674	gnl|BL_ORD_ID|970	PHI:1161|MgMfs1|A4ZGP3|54734|Mycosphaerella graminicola (related: Zymoseptoria triticii)|Sensitive to chemical	8.32838e-39	139	147.132	557	243
OPF_4676	gnl|BL_ORD_ID|1369	PHI:1565|GzOB005|I1RBF6|5518|Gibberella zeae (related: Fusarium graminearum)|Unaffected pathogenicity	8.21131e-85	174	276.174	535	277
OPF_4685	gnl|BL_ORD_ID|2034	PHI:2279|Conserved hypothetical protein|J9N0G7|5507|Fusarium oxysporum|Unaffected pathogenicity	6.6091e-117	158	353.599	281	207
OPF_4687	gnl|BL_ORD_ID|2262	PHI:2544|PAB1|Q4WK03|746128|Aspergillus fumigatus|Mixed outcome	4.19488e-10	41	56.9954	178	85
OPF_4706	gnl|BL_ORD_ID|1169	PHI:1364|GzC2H024|I1RJQ3|5518|Gibberella zeae (related: Fusarium graminearum)|Reduced virulence	0	312	553.903	594	388
OPF_4707	gnl|BL_ORD_ID|304	PHI:358|ILV2|AAR29084|TX:5207|Cryptococcus neoformans|Loss of pathogenicity	0	387	749.584	642	475
OPF_4709	gnl|BL_ORD_ID|1475	PHI:1675|GzDHHC003|Q4I8B6|5518|Gibberella zeae (related: Fusarium graminearum)|Unaffected pathogenicity	2.78141e-12	36	65.4698	100	54
OPF_4719	gnl|BL_ORD_ID|1492	PHI:1692|GzZC007|I1RYR6|5518|Gibberella zeae (related: Fusarium graminearum)|Unaffected pathogenicity	0	393	808.52	529	449
OPF_4722	gnl|BL_ORD_ID|1118	PHI:1313|GzbHLH014|I1RY71|5518|Gibberella zeae (related: Fusarium graminearum)|Unaffected pathogenicity	7.1946e-94	203	295.049	466	276
OPF_4723	gnl|BL_ORD_ID|970	PHI:1161|MgMfs1|A4ZGP3|54734|Mycosphaerella graminicola (related: Zymoseptoria triticii)|Sensitive to chemical	4.4169e-12	70	65.4698	295	120
OPF_4730	gnl|BL_ORD_ID|715	PHI:820|beta-tubulin|AAA34230|TX:5025|Venturia inaequalis|Resistant to chemical	0	405	827.395	459	422
OPF_4733	gnl|BL_ORD_ID|804	PHI:922|um03615||TX:5270|Ustilago maydis|Unaffected pathogenicity	1.63378e-48	162	177.563	604	265
OPF_4738	gnl|BL_ORD_ID|1420	PHI:1618|GzFET5|Q4IQT8|5518|Gibberella zeae (related: Fusarium graminearum)|Unaffected pathogenicity	3.69757e-18	48	81.2629	184	88
OPF_4742	gnl|BL_ORD_ID|1488	PHI:1688|GzZC003|I1RWZ1|5518|Gibberella zeae (related: Fusarium graminearum)|Unaffected pathogenicity	4.69082e-101	205	323.168	609	306
OPF_4743	gnl|BL_ORD_ID|224	PHI:270|RHO1|BAA24262|TX:5476|Candida albicans|Loss of pathogenicity	9.15349e-78	116	232.261	187	141
OPF_4749	gnl|BL_ORD_ID|1065	PHI:1260|FGSG_13944|I1RUC7|5518|Gibberella zeae (related: Fusarium graminearum)|Unaffected pathogenicity	3.32709e-26	78	112.849	208	120
OPF_4752	gnl|BL_ORD_ID|1259	PHI:1454|GzAra002|I1RCI0|5518|Gibberella zeae (related: Fusarium graminearum)|Unaffected pathogenicity	1.51917e-10	40	60.4622	126	67
OPF_4758	gnl|BL_ORD_ID|1014	PHI:1206|(Sp Prp4)|I1RJM8|5518|Gibberella zeae (related: Fusarium graminearum)|Reduced virulence	5.17048e-111	186	357.451	356	244
OPF_4759	gnl|BL_ORD_ID|1027	PHI:1221|FGSG_03146|I1RJM9|5518|Gibberella zeae (related: Fusarium graminearum)|Lethal	0	332	579.711	574	372
OPF_4761	gnl|BL_ORD_ID|1014	PHI:1206|(Sp Prp4)|I1RJM8|5518|Gibberella zeae (related: Fusarium graminearum)|Reduced virulence	2.48816e-11	28	59.3066	55	41
OPF_4778	gnl|BL_ORD_ID|1263	PHI:1458|GzAra006|Q4I7F9|5518|Gibberella zeae (related: Fusarium graminearum)|Unaffected pathogenicity	1.64372e-66	141	226.483	402	213
OPF_4779	gnl|BL_ORD_ID|910	PHI:1046|CTB5|ABK64182|TX:29003|Cercospora nicotianae|Reduced virulence	8.61757e-54	150	187.963	467	213
OPF_4780	gnl|BL_ORD_ID|399	PHI:465|KIN2|AAB63337|TX:5270|Ustilago maydis|Reduced virulence	5.08443e-20	57	92.0485	176	85
OPF_4783	gnl|BL_ORD_ID|785	PHI:903|um01888||TX:5270|Ustilago maydis|Unaffected pathogenicity	2.92551e-131	214	397.127	540	301
OPF_4785	gnl|BL_ORD_ID|2100	PHI:2357|CYP52X1|E2EAF6|475271|Beauveria bassiana|Reduced virulence	9.25733e-88	182	280.411	540	272
OPF_4788	gnl|BL_ORD_ID|632	PHI:716|ZEB1|ABB90284|TX:5518|Fusarium graminearum|Unaffected pathogenicity	8.20488e-54	164	191.43	572	257
OPF_4790	gnl|BL_ORD_ID|1955	PHI:2190|MoCYP51A|G4MRP8|148305|Magnaporthe oryzae (related: Magnaporthe grisea)|Reduced virulence	1.76251e-08	52	53.5286	185	85
OPF_4792	gnl|BL_ORD_ID|210	PHI:256|GAS1|AAK52794|TX:318829|Magnaporthe oryzae|Reduced virulence	2.90033e-22	73	93.5893	243	117
OPF_4800	gnl|BL_ORD_ID|1739	PHI:1941|GzZC256|I1RGD9|5518|Gibberella zeae (related: Fusarium graminearum)|Unaffected pathogenicity	1.37977e-10	48	60.4622	160	76
OPF_4805	gnl|BL_ORD_ID|2263	PHI:2545|TIF35|Q4X1I3|746128|Aspergillus fumigatus|Mixed outcome	1.466e-127	184	366.696	285	223
OPF_4810	gnl|BL_ORD_ID|950	PHI:1141|raxB|B2SRG1|360094|Xanthomonas oryzae|Partially lost Ax21 (synonym: AvrXa21) activity	4.89005e-11	62	63.929	197	94
OPF_4815	gnl|BL_ORD_ID|1414	PHI:1612|GzP53L005|I1RZ82|5518|Gibberella zeae (related: Fusarium graminearum)|Unaffected pathogenicity	1.83294e-56	99	192.2	150	112
OPF_4823	gnl|BL_ORD_ID|1810	PHI:2020|Tup1|XP_759427|5270|Ustilago maydis|Mixed outcome	4.31686e-10	46	60.4622	184	80
OPF_4829	gnl|BL_ORD_ID|1255	PHI:1450|GzGATA008|I1RM88|5518|Gibberella zeae (related: Fusarium graminearum)|Lethal	6.60052e-70	138	226.483	241	162
OPF_4831	gnl|BL_ORD_ID|1757	PHI:1959|GzZC274|I1RM85|5518|Gibberella zeae (related: Fusarium graminearum)|Unaffected pathogenicity	0	457	935.636	617	515
OPF_4832	gnl|BL_ORD_ID|1824	PHI:2038|Mir1|MGG_02370|148305|Magnaporthe oryzae (related: Magnaporthe grisea)|Unaffected pathogenicity	2.77236e-06	33	46.595	119	61
OPF_4838	gnl|BL_ORD_ID|1291	PHI:1486|GzHMG018|I1RNM1|5518|Gibberella zeae (related: Fusarium graminearum)|Unaffected pathogenicity	5.2246e-60	184	199.904	414	234
OPF_4842	gnl|BL_ORD_ID|283	PHI:334|CGB1|AAO25585|TX:5016|Cochliobolus heterostrophus|Loss of pathogenicity	3.60188e-19	75	87.0409	299	111
OPF_4843	gnl|BL_ORD_ID|1198	PHI:1393|GzC2H056|I1RU69|5518|Gibberella zeae (related: Fusarium graminearum)|Unaffected pathogenicity	2.58941e-08	44	55.8398	199	81
OPF_4846	gnl|BL_ORD_ID|717	PHI:822|Ip|AAB97419|TX:54734|Mycosphaerella graminicola|Resistant to chemical	2.82482e-148	200	419.083	294	232
OPF_4848	gnl|BL_ORD_ID|2238	PHI:2519|LYS9|Q4WQ27|746128|Aspergillus fumigatus|Lethal	0	318	630.558	473	362
OPF_4849	gnl|BL_ORD_ID|110	PHI:144|CHT42|AAC05829|TX:29875|Trichoderma virens|Reduced virulence	5.85242e-61	141	205.297	403	211
OPF_4853	gnl|BL_ORD_ID|2027	PHI:2270|Mpd1|Q0U6E8|13684|Phaeosphaeria nodorum (related: Stagonospora nodorum)|Unaffected pathogenicity	1.2177e-149	216	430.639	389	295
OPF_4857	gnl|BL_ORD_ID|1032	PHI:1226|FGSG_11614|I1RP88|5518|Gibberella zeae (related: Fusarium graminearum)|Lethal	0	577	1182.55	639	598
OPF_4860	gnl|BL_ORD_ID|1000	PHI:1192|(Sc Cak1)|I1RLX6|5518|Gibberella zeae (related: Fusarium graminearum)|Reduced virulence	8.37295e-151	215	431.795	354	263
OPF_4874	gnl|BL_ORD_ID|351	PHI:413|MPD1|AAT84078|TX:13684|Stagonospora nodorum|Unaffected pathogenicity	2.71924e-09	88	55.8398	391	151
OPF_4877	gnl|BL_ORD_ID|1837	PHI:2054|Rac1|A0SXQ7|148305|Magnaporthe oryzae (related: Magnaporthe grisea)|Loss of pathogenicity	1.78665e-123	165	347.821	176	173
OPF_4880	gnl|BL_ORD_ID|1810	PHI:2020|Tup1|XP_759427|5270|Ustilago maydis|Mixed outcome	3.2188e-12	65	66.2402	261	107
OPF_4881	gnl|BL_ORD_ID|1771	PHI:1974|GzZC289|I1RQN6|5518|Gibberella zeae (related: Fusarium graminearum)|Unaffected pathogenicity	0	311	622.468	580	405
OPF_4884	gnl|BL_ORD_ID|1925	PHI:2154|RBP35|MGG_02741|148305|Magnaporthe oryzae (related: Magnaporthe grisea)|Reduced virulence	5.71784e-57	104	191.815	220	134
OPF_4894	gnl|BL_ORD_ID|167	PHI:211|CaTUP1|AAB63195|TX:5476|Candida albicans|Reduced virulence	9.29536e-26	90	107.071	302	140
OPF_4895	gnl|BL_ORD_ID|2224	PHI:2502|FgTep1p|I1RM09 |5518|Gibberella zeae (related: Fusarium graminearum)|Reduced virulence	0	343	644.81	613	409
OPF_4898	gnl|BL_ORD_ID|219	PHI:265|MET3|AAL92174|TX:5207|Cryptococcus neoformans|Loss of pathogenicity	0	360	742.651	584	445
OPF_403	gnl|BL_ORD_ID|771	PHI:887|MGG_05174|EDJ95219|TX:318829|Magnaporthe oryzae|Reduced virulence	1.88685e-30	99	115.931	285	146
OPF_408	gnl|BL_ORD_ID|1305	PHI:1500|GzHMG032|I1S2F2|5518|Gibberella zeae (related: Fusarium graminearum)|Unaffected pathogenicity	1.07494e-29	164	125.176	719	314
OPF_436	gnl|BL_ORD_ID|1150	PHI:1345|GzC2H005|I1RAW2|5518|Gibberella zeae (related: Fusarium graminearum)|Unaffected pathogenicity	1.31162e-47	109	158.688	253	141
OPF_437	gnl|BL_ORD_ID|766	PHI:882|MGG_04985|EDJ95433|TX:318829|Magnaporthe oryzae|Reduced virulence	4.80529e-54	121	200.29	388	195
OPF_438	gnl|BL_ORD_ID|269	PHI:319|SQL2|AAO19638|TX:5270|Ustilago maydis|Reduced virulence	3.06346e-10	44	62.003	204	89
OPF_440	gnl|BL_ORD_ID|572	PHI:645|invC|AAL21774|TX:216597|Salmonella enterica|Reduced virulence	1.19874e-27	90	114.005	325	156
OPF_444	gnl|BL_ORD_ID|1840	PHI:2058|LHS1|MGG_06648.5|148305|Magnaporthe oryzae (related: Magnaporthe grisea)|Reduced virulence	5.44266e-33	108	132.88	425	196
OPF_457	gnl|BL_ORD_ID|444	PHI:512|CaNAG6|BAB43823|TX:5476|Candida albicans|Reduced virulence	7.10875e-168	296	509.99	827	452
OPF_461	gnl|BL_ORD_ID|190	PHI:235|VPH1|AAK81705|TX:5207|Cryptococcus neoformans|Reduced virulence	0	409	780.4	871	560
OPF_462	gnl|BL_ORD_ID|469	PHI:538|FRT1|AAU87358|TX:40559|Botrytis cinerea|Unaffected pathogenicity	1.74139e-39	148	150.599	586	253
OPF_463	gnl|BL_ORD_ID|1826	PHI:2042|ABC3|Q3Y5V5|148305|Magnaporthe oryzae (related: Magnaporthe grisea)|Loss of pathogenicity	3.25508e-14	54	73.559	187	91
OPF_467	gnl|BL_ORD_ID|1306	PHI:1501|GzHMG033|I1S4R6|5518|Gibberella zeae (related: Fusarium graminearum)|Unaffected pathogenicity	1.74461e-82	138	278.1	251	178
OPF_468	gnl|BL_ORD_ID|522	PHI:594|CrAT1 (related: PTH2)|AAB88887|TX:318829|Magnaporthe oryzae|Loss of pathogenicity	1.91227e-61	180	217.238	654	292
OPF_471	gnl|BL_ORD_ID|207	PHI:253|FOS1|AAK27436|TX:5085|Aspergillus fumigatus|Reduced virulence	4.25137e-63	154	230.335	422	229
OPF_473	gnl|BL_ORD_ID|286	PHI:337|CHS7|AAT77184|TX:5507|Fusarium oxysporum|Reduced virulence	1.02177e-25	79	102.064	294	131
OPF_478	gnl|BL_ORD_ID|1181	PHI:1376|GzC2H039|I1RPM7|5518|Gibberella zeae (related: Fusarium graminearum)|Unaffected pathogenicity	0	265	535.798	494	334
OPF_481	gnl|BL_ORD_ID|745	PHI:854|um01947|EAK82380|TX:5270|Ustilago maydis|Reduced virulence	3.55197e-81	155	276.944	365	214
OPF_485	gnl|BL_ORD_ID|469	PHI:538|FRT1|AAU87358|TX:40559|Botrytis cinerea|Unaffected pathogenicity	3.95283e-30	126	123.25	469	215
OPF_489	gnl|BL_ORD_ID|17	PHI:27|CAP20|AAA77678|TX:5457|Colletotrichum gloeosporioides|Loss of pathogenicity	4.07862e-55	82	173.711	183	119
OPF_492	gnl|BL_ORD_ID|2069	PHI:2323|mhk1|E9F082|568076|Metarhizium robertsii|Reduced virulence	1.34591e-51	111	197.593	257	155
OPF_495	gnl|BL_ORD_ID|1130	PHI:1325|GzbZIP007|I1RMI1|5518|Gibberella zeae (related: Fusarium graminearum)|Reduced virulence	7.08881e-95	150	281.952	260	182
OPF_498	gnl|BL_ORD_ID|413	PHI:479|MEP1|AAQ07436|TX:199306|Coccidioides posadasii|Reduced virulence	7.66773e-25	66	98.9821	198	94
OPF_500	gnl|BL_ORD_ID|438	PHI:506|URA3|AAA34824|TX:4932|Saccharomyces cerevisiae|Reduced virulence	1.37406e-34	68	127.102	139	91
OPF_4901	gnl|BL_ORD_ID|1211	PHI:1406|GzC2H070|I1RX04|5518|Gibberella zeae (related: Fusarium graminearum)|Lethal	0	421	746.117	641	497
OPF_4910	gnl|BL_ORD_ID|916	PHI:1052|PHL1|ACB38886|TX:135779|Cercospora zeae-maydis|Unaffected pathogenicity	7.01263e-14	39	72.0182	116	62
OPF_4924	gnl|BL_ORD_ID|51	PHI:72|SAP2|AAM21050|TX:5476|Candida albicans|Reduced virulence	3.56629e-39	121	145.976	391	182
OPF_4926	gnl|BL_ORD_ID|707	PHI:812|MGG_10702|EDJ94108|TX:318829|Magnaporthe oryzae|Reduced virulence	2.80366e-53	105	184.882	369	180
OPF_4927	gnl|BL_ORD_ID|679	PHI:784|MGG_00056|EDK03390|TX:318829|Magnaporthe oryzae|Reduced virulence	2.41675e-17	54	80.1073	200	95
OPF_4928	gnl|BL_ORD_ID|948	PHI:1139|raxQ|B2SI02|360094|Xanthomonas oryzae|Partially lost Ax21 (synonym: AvrXa21) activity	7.7226e-39	116	146.362	428	196
OPF_4936	gnl|BL_ORD_ID|2165	PHI:2430|areA|I1RWG5|5518|Gibberella zeae (related: Fusarium graminearum)|Reduced virulence	0	496	712.99	1012	601
OPF_4937	gnl|BL_ORD_ID|1356	PHI:1552|GzMyb016|I1S0N5|5518|Gibberella zeae (related: Fusarium graminearum)|Unaffected pathogenicity	2.28274e-72	133	257.299	315	184
OPF_4943	gnl|BL_ORD_ID|1876	PHI:2096|Calcium-transporting ATPase 3|MGG_02074|148305|Magnaporthe oryzae (related: Magnaporthe grisea)|Loss of pathogenicity	0	427	665.226	1068	584
OPF_4945	gnl|BL_ORD_ID|1383	PHI:1579|GzOB019|I1RM25|5518|Gibberella zeae (related: Fusarium graminearum)|Unaffected pathogenicity	0	945	1923.67	1187	1055
OPF_4946	gnl|BL_ORD_ID|996	PHI:1187|(Sc Dbf2/Dbf20)|I1RWG6|5518|Gibberella zeae (related: Fusarium graminearum)|Reduced virulence	0	544	1136.71	685	601
OPF_4949	gnl|BL_ORD_ID|1198	PHI:1393|GzC2H056|I1RU69|5518|Gibberella zeae (related: Fusarium graminearum)|Unaffected pathogenicity	1.14897e-10	55	61.6178	184	76
OPF_4952	gnl|BL_ORD_ID|1384	PHI:1580|GzOB020|I1RM35|5518|Gibberella zeae (related: Fusarium graminearum)|Unaffected pathogenicity	1.40568e-147	241	424.476	390	292
OPF_4954	gnl|BL_ORD_ID|2208	PHI:2484|Ste11|B6VCT9|40559|Botrytis cinerea (related: Botryotinia fuckeliana)|Loss of pathogenicity	6.80669e-11	36	58.9214	108	62
OPF_4957	gnl|BL_ORD_ID|1331	PHI:1526|GzHOMEL036|I1S0J3|5518|Gibberella zeae (related: Fusarium graminearum)|Unaffected pathogenicity	3.82072e-14	35	74.3294	125	68
OPF_4959	gnl|BL_ORD_ID|36	PHI:55|PKS1|AAB08104|TX:5016|Cochliobolus heterostrophus|Reduced virulence	4.64554e-18	71	82.4185	219	102
OPF_4961	gnl|BL_ORD_ID|1964	PHI:2199|MoRgs8|XP_001405673|148305|Magnaporthe oryzae (related: Magnaporthe grisea)|Unaffected pathogenicity	0	283	559.681	565	382
OPF_4963	gnl|BL_ORD_ID|2265	PHI:2547|ESF1|Q4WHH1|746128|Aspergillus fumigatus|Mixed outcome	4.72309e-117	233	363.614	540	330
OPF_4965	gnl|BL_ORD_ID|2047	PHI:2297|tmpL|B0YAP6|746128|Aspergillus fumigatus|Reduced virulence	0	500	914.064	997	651
OPF_4966	gnl|BL_ORD_ID|1357	PHI:1553|GzMyb017|I1S7F8|5518|Gibberella zeae (related: Fusarium graminearum)|Reduced virulence	0	346	672.159	409	371
OPF_4970	gnl|BL_ORD_ID|1065	PHI:1260|FGSG_13944|I1RUC7|5518|Gibberella zeae (related: Fusarium graminearum)|Unaffected pathogenicity	1.50287e-14	63	74.3294	193	100
OPF_4972	gnl|BL_ORD_ID|942	PHI:1133|Lmepi|B9DR51|5022|Leptosphaeria maculans|Loss of pathogenicity	0	258	518.85	385	298
OPF_4973	gnl|BL_ORD_ID|301	PHI:355|GzmetE||TX:5518|Fusarium graminearum|Reduced virulence	0	337	702.975	466	380
OPF_4974	gnl|BL_ORD_ID|1259	PHI:1454|GzAra002|I1RCI0|5518|Gibberella zeae (related: Fusarium graminearum)|Unaffected pathogenicity	5.36366e-39	96	150.984	277	153
OPF_4980	gnl|BL_ORD_ID|2267	PHI:2549|MAK5|Q4WMS3|746128|Aspergillus fumigatus|Mixed outcome	6.9069e-47	143	176.022	460	219
OPF_4981	gnl|BL_ORD_ID|1079	PHI:1274|FGSG_02488|I1RME6|5518|Gibberella zeae (related: Fusarium graminearum)|Unaffected pathogenicity	2.62059e-09	109	56.9954	464	186
OPF_4982	gnl|BL_ORD_ID|1812	PHI:2022|BUF1|MGG_02252|148305|Magnaporthe oryzae (related: Magnaporthe grisea)|Loss of pathogenicity	4.54494e-09	58	53.9138	200	90
OPF_4984	gnl|BL_ORD_ID|1263	PHI:1458|GzAra006|Q4I7F9|5518|Gibberella zeae (related: Fusarium graminearum)|Unaffected pathogenicity	1.63877e-42	126	160.999	424	194
OPF_4987	gnl|BL_ORD_ID|227	PHI:273|SPT3|AAD33888|TX:5476|Candida albicans|Loss of pathogenicity	8.5055e-97	163	290.812	310	206
OPF_4988	gnl|BL_ORD_ID|1478	PHI:1678|GzGRF|I1RMC1|5518|Gibberella zeae (related: Fusarium graminearum)|Unaffected pathogenicity	7.28909e-122	188	379.022	310	233
OPF_4991	gnl|BL_ORD_ID|1756	PHI:1958|GzZC273|I1RMD1|5518|Gibberella zeae (related: Fusarium graminearum)|Unaffected pathogenicity	5.65106e-171	282	511.146	534	338
OPF_4997	gnl|BL_ORD_ID|1305	PHI:1500|GzHMG032|I1S2F2|5518|Gibberella zeae (related: Fusarium graminearum)|Unaffected pathogenicity	2.77262e-26	236	114.005	993	421
OPF_4998	gnl|BL_ORD_ID|1926	PHI:2155|MoPEX7|B8Q8Z5|148305|Magnaporthe oryzae (related: Magnaporthe grisea)|Loss of pathogenicity	0	252	531.561	342	289
OPF_5001	gnl|BL_ORD_ID|1569	PHI:1769|GzZC084|I1RXB2|5518|Gibberella zeae (related: Fusarium graminearum)|Unaffected pathogenicity	2.46007e-10	69	60.077	279	115
OPF_5004	gnl|BL_ORD_ID|2080	PHI:2334|BcNma|E2GL14|40559|Botrytis cinerea|Reduced virulence	0	715	1493.02	997	840
OPF_5006	gnl|BL_ORD_ID|1074	PHI:1269|FGSG_02838|I1RFK9|5518|Gibberella zeae (related: Fusarium graminearum)|Unaffected pathogenicity	5.00357e-22	52	92.4337	151	88
OPF_5009	gnl|BL_ORD_ID|1219	PHI:1414|GzC2H081|I1RZL0|5518|Gibberella zeae (related: Fusarium graminearum)|Unaffected pathogenicity	4.766e-10	32	59.6918	82	45
OPF_5011	gnl|BL_ORD_ID|1356	PHI:1552|GzMyb016|I1S0N5|5518|Gibberella zeae (related: Fusarium graminearum)|Unaffected pathogenicity	6.63621e-20	47	92.8189	130	78
OPF_5015	gnl|BL_ORD_ID|1840	PHI:2058|LHS1|MGG_06648.5|148305|Magnaporthe oryzae (related: Magnaporthe grisea)|Reduced virulence	8.27795e-26	114	110.538	445	197
OPF_5017	gnl|BL_ORD_ID|1182	PHI:1377|GzC2H040|I1RQ34|5518|Gibberella zeae (related: Fusarium graminearum)|Unaffected pathogenicity	8.76493e-174	320	514.227	431	351
OPF_5028	gnl|BL_ORD_ID|1329	PHI:1524|GzHOMEL033|I1RZF2|5518|Gibberella zeae (related: Fusarium graminearum)|Unaffected pathogenicity	2.99246e-151	236	446.047	472	320
OPF_5036	gnl|BL_ORD_ID|1712	PHI:1914|GzZC229|I1RQ27|5518|Gibberella zeae (related: Fusarium graminearum)|Unaffected pathogenicity	0	418	726.087	914	563
OPF_5041	gnl|BL_ORD_ID|1355	PHI:1551|GzMyb015|I1RZG7|5518|Gibberella zeae (related: Fusarium graminearum)|Unaffected pathogenicity	0	560	1123.23	780	662
OPF_5043	gnl|BL_ORD_ID|1874	PHI:2094|Yvc1|MGG_09828|148305|Magnaporthe oryzae (related: Magnaporthe grisea)|Mixed outcome	6.68781e-17	70	82.8037	327	147
OPF_5049	gnl|BL_ORD_ID|1260	PHI:1455|GzAra003|I1RKU6|5518|Gibberella zeae (related: Fusarium graminearum)|Unaffected pathogenicity	6.41937e-11	66	60.4622	284	112
OPF_5054	gnl|BL_ORD_ID|719	PHI:824|GyrA|BAC98434|TX:337|Burkholderia glumae|Sensitive to chemical	7.64193e-17	88	83.5741	353	164
OPF_5057	gnl|BL_ORD_ID|2121	PHI:2382|Upa2|Q6QIY0|5270|Ustilago maydis|Unaffected pathogenicity	0	266	574.704	305	286
OPF_5058	gnl|BL_ORD_ID|970	PHI:1161|MgMfs1|A4ZGP3|54734|Mycosphaerella graminicola (related: Zymoseptoria triticii)|Sensitive to chemical	2.18847e-31	132	128.642	526	229
OPF_5065	gnl|BL_ORD_ID|1139	PHI:1334|GzbZIP016|I1RZI7|5518|Gibberella zeae (related: Fusarium graminearum)|Reduced virulence	8.28878e-58	146	188.348	303	184
OPF_5068	gnl|BL_ORD_ID|910	PHI:1046|CTB5|ABK64182|TX:29003|Cercospora nicotianae|Reduced virulence	3.05349e-30	71	120.168	202	108
OPF_5072	gnl|BL_ORD_ID|2121	PHI:2382|Upa2|Q6QIY0|5270|Ustilago maydis|Unaffected pathogenicity	2.30794e-68	102	219.935	172	130
OPF_5080	gnl|BL_ORD_ID|288	PHI:339|CLPT1|CAC41973|TX:290576|Colletotrichum lindemuthianum|Reduced virulence	5.14386e-24	46	95.5153	118	74
OPF_5081	gnl|BL_ORD_ID|209	PHI:255|FUM1 (related: FUM5)|AAD43562|TX:5127|Gibberella moniliformis|Unaffected pathogenicity	0	1017	1708.73	2583	1455
OPF_5083	gnl|BL_ORD_ID|744	PHI:853|YAP1|EAK83313|TX:5270|Ustilago maydis|Reduced virulence	7.32613e-07	32	46.595	104	47
OPF_5090	gnl|BL_ORD_ID|1356	PHI:1552|GzMyb016|I1S0N5|5518|Gibberella zeae (related: Fusarium graminearum)|Unaffected pathogenicity	1.81491e-24	59	108.612	143	87
OPF_5099	gnl|BL_ORD_ID|684	PHI:789|MGG_04116|EDJ99418|TX:318829|Magnaporthe oryzae|Reduced virulence	7.42268e-117	180	392.889	284	222
OPF_5101	gnl|BL_ORD_ID|288	PHI:339|CLPT1|CAC41973|TX:290576|Colletotrichum lindemuthianum|Reduced virulence	3.8918e-11	46	56.225	174	75
OPF_5102	gnl|BL_ORD_ID|403	PHI:469|TOXG|AAD47837|TX:5017|Cochliobolus carbonum|Reduced virulence	2.80818e-98	159	298.516	335	222
OPF_5108	gnl|BL_ORD_ID|1475	PHI:1675|GzDHHC003|Q4I8B6|5518|Gibberella zeae (related: Fusarium graminearum)|Unaffected pathogenicity	4.60484e-07	47	49.6766	160	69
OPF_5109	gnl|BL_ORD_ID|2039	PHI:2284|Msb2|J9N257|5507|Fusarium oxysporum|Reduced virulence	1.40657e-37	111	151.369	312	155
OPF_5112	gnl|BL_ORD_ID|983	PHI:1174|HDF3|I1RNQ2|5518|Gibberella zeae (related: Fusarium graminearum)|Reduced virulence	0	585	897.886	1189	719
OPF_5120	gnl|BL_ORD_ID|471	PHI:541|LIP1|AAU87359|TX:332648|Botrytis cinerea|Unaffected pathogenicity	6.91668e-40	154	149.828	494	217
OPF_5123	gnl|BL_ORD_ID|338	PHI:397|LAC2|AAV64894|TX:5207|Cryptococcus neoformans|Unaffected pathogenicity	9.29221e-25	138	105.916	609	232
OPF_5124	gnl|BL_ORD_ID|442	PHI:510|CaNAG3|EAK93097|TX:5476|Candida albicans|Reduced virulence	2.21106e-15	97	75.485	423	170
OPF_5131	gnl|BL_ORD_ID|2247	PHI:2529|ERG10|Q4WCL5|746128|Aspergillus fumigatus|Lethal	2.33951e-103	187	329.717	393	259
OPF_5133	gnl|BL_ORD_ID|1263	PHI:1458|GzAra006|Q4I7F9|5518|Gibberella zeae (related: Fusarium graminearum)|Unaffected pathogenicity	5.25022e-37	128	145.591	451	213
OPF_5136	gnl|BL_ORD_ID|399	PHI:465|KIN2|AAB63337|TX:5270|Ustilago maydis|Reduced virulence	0	529	971.459	983	681
OPF_5140	gnl|BL_ORD_ID|1418	PHI:1616|GzssDB001|I1RE55|5518|Gibberella zeae (related: Fusarium graminearum)|Unaffected pathogenicity	1.26269e-36	110	145.206	390	196
OPF_5147	gnl|BL_ORD_ID|2075	PHI:2329|CTB4|A0ST42|29003|Cercospora nicotianae|Reduced virulence	1.45776e-61	153	209.534	456	230
OPF_5149	gnl|BL_ORD_ID|1551	PHI:1751|GzZC066|I1RZ96|5518|Gibberella zeae (related: Fusarium graminearum)|Unaffected pathogenicity	1.95607e-72	175	238.81	431	227
OPF_5152	gnl|BL_ORD_ID|1449	PHI:1649|GzWing021|I1RZ94|5518|Gibberella zeae (related: Fusarium graminearum)|Unaffected pathogenicity	4.15659e-132	206	377.867	288	236
OPF_5153	gnl|BL_ORD_ID|2184	PHI:2455|CRE1|J9MZK9|59765|Fusarium oxysporum f. sp. Lycopersici|Unaffected pathogenicity	2.60983e-169	288	482.641	432	309
OPF_5154	gnl|BL_ORD_ID|2262	PHI:2544|PAB1|Q4WK03|746128|Aspergillus fumigatus|Mixed outcome	1.24088e-09	61	55.8398	275	115
OPF_5160	gnl|BL_ORD_ID|360	PHI:423|VAD1|AAV41010|TX:5207|Cryptococcus neoformans|Reduced virulence	5.16067e-87	149	276.944	366	214
OPF_5166	gnl|BL_ORD_ID|1122	PHI:1317|GzBrom002|I1RQE9|5518|Gibberella zeae (related: Fusarium graminearum)|Reduced virulence	5.44686e-07	19	48.1358	45	28
OPF_5168	gnl|BL_ORD_ID|74	PHI:101|ALB1|AAC39471|TX:5085|Aspergillus fumigatus|Reduced virulence	1.21356e-121	310	426.402	985	462
OPF_5169	gnl|BL_ORD_ID|804	PHI:922|um03615||TX:5270|Ustilago maydis|Unaffected pathogenicity	7.34881e-31	169	125.946	695	280
OPF_5170	gnl|BL_ORD_ID|1423	PHI:1621|GzRUM1|I1RP98|5518|Gibberella zeae (related: Fusarium graminearum)|Unaffected pathogenicity	0	1157	2286.15	1742	1339
OPF_5174	gnl|BL_ORD_ID|2115	PHI:2376|DEP2|D2E9W7|29001|Alternaria brassicicola|Mixed outcome	4.92825e-49	127	174.481	409	201
OPF_5175	gnl|BL_ORD_ID|687	PHI:792|MGG_09250|EDJ97946|TX:318829|Magnaporthe oryzae|Reduced virulence	1.85501e-58	137	210.305	391	195
OPF_5176	gnl|BL_ORD_ID|1810	PHI:2020|Tup1|XP_759427|5270|Ustilago maydis|Mixed outcome	8.5243e-19	96	90.1225	339	155
OPF_5177	gnl|BL_ORD_ID|1180	PHI:1375|GzC2H038|I1RPA0|5518|Gibberella zeae (related: Fusarium graminearum)|Unaffected pathogenicity	0	343	702.975	506	405
OPF_5180	gnl|BL_ORD_ID|611	PHI:693|GCS1|AAX55972|TX:5207|Cryptococcus neoformans|Loss of pathogenicity	4.06395e-54	132	188.734	454	212
OPF_5182	gnl|BL_ORD_ID|261	PHI:310|MgAtr4|AAK15314|TX:54734|Mycosphaerella graminicola|Reduced virulence	0	805	1639.4	1440	1032
OPF_5184	gnl|BL_ORD_ID|911	PHI:1047|CTB6|ABK64183|TX:29003|Cercospora nicotianae|Reduced virulence	1.75853e-16	95	77.411	389	151
OPF_5186	gnl|BL_ORD_ID|679	PHI:784|MGG_00056|EDK03390|TX:318829|Magnaporthe oryzae|Reduced virulence	3.21524e-14	60	70.0922	205	101
OPF_5190	gnl|BL_ORD_ID|1440	PHI:1640|GzWing012|I1RPI0|5518|Gibberella zeae (related: Fusarium graminearum)|Unaffected pathogenicity	7.21763e-63	155	213.386	401	212
OPF_5191	gnl|BL_ORD_ID|1535	PHI:1735|GzZC050|I1S6X4|5518|Gibberella zeae (related: Fusarium graminearum)|Unaffected pathogenicity	6.94615e-115	194	364.77	355	250
OPF_5193	gnl|BL_ORD_ID|1495	PHI:1695|GzZC010|I1S2I3|5518|Gibberella zeae (related: Fusarium graminearum)|Unaffected pathogenicity	0	383	720.694	616	455
OPF_5195	gnl|BL_ORD_ID|110	PHI:144|CHT42|AAC05829|TX:29875|Trichoderma virens|Reduced virulence	3.35204e-134	191	394.045	390	263
OPF_5198	gnl|BL_ORD_ID|2100	PHI:2357|CYP52X1|E2EAF6|475271|Beauveria bassiana|Reduced virulence	7.7794e-11	55	61.6178	199	82
OPF_5199	gnl|BL_ORD_ID|469	PHI:538|FRT1|AAU87358|TX:40559|Botrytis cinerea|Unaffected pathogenicity	4.81853e-42	140	158.303	509	224
OPF_5201	gnl|BL_ORD_ID|1305	PHI:1500|GzHMG032|I1S2F2|5518|Gibberella zeae (related: Fusarium graminearum)|Unaffected pathogenicity	0	1039	2073.52	1483	1211
OPF_5202	gnl|BL_ORD_ID|1871	PHI:2091|MgATG5|EF486491|148305|Magnaporthe oryzae (related: Magnaporthe grisea)|Loss of pathogenicity	5.36482e-90	150	270.396	255	179
OPF_5217	gnl|BL_ORD_ID|167	PHI:211|CaTUP1|AAB63195|TX:5476|Candida albicans|Reduced virulence	7.24233e-15	66	73.9442	239	105
OPF_5221	gnl|BL_ORD_ID|1261	PHI:1456|GzAra004|I1RN15|5518|Gibberella zeae (related: Fusarium graminearum)|Unaffected pathogenicity	2.58352e-78	164	277.715	493	244
OPF_5231	gnl|BL_ORD_ID|126	PHI:167|CHIP3|AAF00024|TX:5457|Colletotrichum gloeosporioides|Unaffected pathogenicity	6.95693e-57	170	198.749	555	254
OPF_5232	gnl|BL_ORD_ID|1011	PHI:1203|(Sc Yck1/2/3)|I1S050|5518|Gibberella zeae (related: Fusarium graminearum)|Reduced virulence	0	415	865.144	454	427
OPF_5233	gnl|BL_ORD_ID|972	PHI:1163|ERB1 (enhanced branching 1)|I1S042|5518|Gibberella zeae (related: Fusarium graminearum)|Reduced virulence	0	627	1010.36	1132	753
OPF_5234	gnl|BL_ORD_ID|1330	PHI:1525|GzHOMEL035|Q4HY90|5518|Gibberella zeae (related: Fusarium graminearum)|Unaffected pathogenicity	0	327	608.986	522	391
OPF_5236	gnl|BL_ORD_ID|1572	PHI:1772|GzZC087|I1S053|5518|Gibberella zeae (related: Fusarium graminearum)|Reduced virulence	5.18491e-161	278	474.167	510	309
OPF_5238	gnl|BL_ORD_ID|119	PHI:160|AMT|AAF01762|TX:5599|Alternaria alternata|Loss of pathogenicity	0	1043	1365.13	3370	1611
OPF_5240	gnl|BL_ORD_ID|2233	PHI:2514|PFS2|Q4X1Y0|746128|Aspergillus fumigatus|Lethal	3.88124e-15	67	74.7146	211	102
OPF_5241	gnl|BL_ORD_ID|793	PHI:911|um11451||TX:5270|Ustilago maydis|Reduced virulence	6.10972e-07	81	47.7506	342	153
OPF_5242	gnl|BL_ORD_ID|2189	PHI:2464|HsvA|Q58PW8|552|Erwinia amylovora|Mixed outcome	8.26389e-66	135	213.386	365	188
OPF_5249	gnl|BL_ORD_ID|1965	PHI:2200|MoSLN1|G4MV04|148305|Magnaporthe oryzae (related: Magnaporthe grisea)|Loss of pathogenicity	0	644	1070.46	1160	806
OPF_5252	gnl|BL_ORD_ID|1030	PHI:1224|FGSG_09150|Q4IB89|5518|Gibberella zeae (related: Fusarium graminearum)|Lethal	0	1385	2692.53	2285	1704
OPF_5257	gnl|BL_ORD_ID|351	PHI:413|MPD1|AAT84078|TX:13684|Stagonospora nodorum|Unaffected pathogenicity	2.4639e-20	92	89.3521	376	150
OPF_5269	gnl|BL_ORD_ID|1804	PHI:2009|HOS4|EDK06449|148305|Magnaporthe oryzae (related: Magnaporthe grisea)|Unaffected pathogenicity	2.19898e-09	38	57.7658	105	57
OPF_5277	gnl|BL_ORD_ID|1826	PHI:2042|ABC3|Q3Y5V5|148305|Magnaporthe oryzae (related: Magnaporthe grisea)|Loss of pathogenicity	2.68306e-45	120	175.252	403	213
OPF_5278	gnl|BL_ORD_ID|994	PHI:1185|(Sc Swe1)|I1S0J9|5518|Gibberella zeae (related: Fusarium graminearum)|Reduced virulence	0	595	1016.91	1095	732
OPF_5281	gnl|BL_ORD_ID|182	PHI:226|PEX6|AAK16738|TX:5462|Colletotrichum lagenarium|Loss of pathogenicity	1.11178e-73	183	261.536	512	272
OPF_5287	gnl|BL_ORD_ID|2213	PHI:2491|FgPTC1|I1RJS9|5518|Gibberella zeae (related: Fusarium graminearum)|Reduced virulence	3.46047e-26	92	109.768	302	137
OPF_5288	gnl|BL_ORD_ID|370	PHI:434|GEL2|EAL88984|TX:5085|Aspergillus fumigatus|Reduced virulence	8.79801e-87	137	274.248	286	185
OPF_5289	gnl|BL_ORD_ID|2068	PHI:2322|SidH|Q4WF54|746128|Aspergillus fumigatus|Reduced virulence	1.68076e-13	59	66.2402	239	107
OPF_5290	gnl|BL_ORD_ID|234	PHI:280|CCN1|AAG36938|TX:5207|Cryptococcus neoformans|Reduced virulence	1.56366e-13	57	71.633	235	105
OPF_5294	gnl|BL_ORD_ID|631	PHI:714|PKS4 (related: ZEA1)|ABB90283|TX:5518|Fusarium graminearum|Unaffected pathogenicity	0	768	983.4	2450	1201
OPF_5295	gnl|BL_ORD_ID|223	PHI:269|RAS2|AAO19639|TX:5270|Ustilago maydis|Loss of pathogenicity	3.91459e-95	131	278.1	191	156
OPF_5305	gnl|BL_ORD_ID|1934	PHI:2169|Conserved hypothetical protein|MGG_06188|148305|Magnaporthe oryzae (related: Magnaporthe grisea)|Reduced virulence	1.59374e-116	220	353.984	480	280
OPF_5310	gnl|BL_ORD_ID|918	PHI:1055|CgCHSIII|AAL23718|TX:31870|Colletotrichum graminicola|Unaffected pathogenicity	0	740	1510.74	919	798
OPF_5319	gnl|BL_ORD_ID|1405	PHI:1603|GzOB044|I1S0A1|5518|Gibberella zeae (related: Fusarium graminearum)|Unaffected pathogenicity	0	416	883.634	547	475
OPF_5320	gnl|BL_ORD_ID|1018	PHI:1210|FGSG_01058|I1S077|5518|Gibberella zeae (related: Fusarium graminearum)|Reduced virulence	0	837	1466.44	1378	992
OPF_5321	gnl|BL_ORD_ID|36	PHI:55|PKS1|AAB08104|TX:5016|Cochliobolus heterostrophus|Reduced virulence	4.00321e-18	70	82.8037	231	107
OPF_5327	gnl|BL_ORD_ID|360	PHI:423|VAD1|AAV41010|TX:5207|Cryptococcus neoformans|Reduced virulence	7.1177e-60	120	208.764	377	211
OPF_5336	gnl|BL_ORD_ID|443	PHI:511|CaNAG4|EAK93098|TX:5476|Candida albicans|Reduced virulence	1.72595e-14	74	72.7886	296	125
OPF_5343	gnl|BL_ORD_ID|474	PHI:544|BCMFS1|AAF64435|TX:332648|Botrytis cinerea|Unaffected pathogenicity	1.36005e-32	128	129.413	503	218
OPF_5351	gnl|BL_ORD_ID|1283	PHI:1478|GzHMG010|I1RCP3|5518|Gibberella zeae (related: Fusarium graminearum)|Unaffected pathogenicity	1.58571e-28	81	119.398	214	114
OPF_5353	gnl|BL_ORD_ID|1358	PHI:1554|GzMyb018|I1RC64|5518|Gibberella zeae (related: Fusarium graminearum)|Unaffected pathogenicity	4.99209e-17	56	78.9518	162	87
OPF_5355	gnl|BL_ORD_ID|1484	PHI:1684|GzRad002|I1RK66|5518|Gibberella zeae (related: Fusarium graminearum)|Unaffected pathogenicity	5.41589e-70	109	224.942	183	132
OPF_5359	gnl|BL_ORD_ID|285	PHI:336|CHS2|AAT77182|TX:5507|Fusarium oxysporum|Reduced virulence	0	720	1466.83	981	808
OPF_5361	gnl|BL_ORD_ID|2127	PHI:2388|Chi2|0|5530|Metarhizium anisopliae|Mixed outcome	8.85391e-33	97	124.405	299	143
OPF_5363	gnl|BL_ORD_ID|1377	PHI:1573|GzOB013|I1RFJ2|5518|Gibberella zeae (related: Fusarium graminearum)|Lethal	0	690	1387.86	924	776
OPF_5364	gnl|BL_ORD_ID|288	PHI:339|CLPT1|CAC41973|TX:290576|Colletotrichum lindemuthianum|Reduced virulence	9.66488e-28	62	103.99	190	96
OPF_5366	gnl|BL_ORD_ID|680	PHI:785|MGG_04128|EDJ99431|TX:318829|Magnaporthe oryzae|Reduced virulence	0	350	734.947	517	421
OPF_5374	gnl|BL_ORD_ID|1438	PHI:1637|GzWing009|Q4IEV4|5518|Gibberella zeae (related: Fusarium graminearum)|Lethal	0	376	744.962	512	419
OPF_5387	gnl|BL_ORD_ID|701	PHI:806|MGG_04137|EDJ99440|TX:318829|Magnaporthe oryzae|Reduced virulence	2.36971e-94	142	281.567	251	182
OPF_5390	gnl|BL_ORD_ID|2240	PHI:2521|GUS1|Q4WEM7|746128|Aspergillus fumigatus|Lethal	1.02051e-70	160	242.276	491	251
OPF_5392	gnl|BL_ORD_ID|1874	PHI:2094|Yvc1|MGG_09828|148305|Magnaporthe oryzae (related: Magnaporthe grisea)|Mixed outcome	0	367	768.074	630	468
OPF_5393	gnl|BL_ORD_ID|950	PHI:1141|raxB|B2SRG1|360094|Xanthomonas oryzae|Partially lost Ax21 (synonym: AvrXa21) activity	2.83816e-10	53	61.2326	194	91
OPF_5398	gnl|BL_ORD_ID|2014	PHI:2257|Pbl1|Q0UHM8|13684|Phaeosphaeria nodorum (related: Stagonospora nodorum)|Unaffected pathogenicity	7.95582e-113	188	335.88	350	237
OPF_5410	gnl|BL_ORD_ID|1098	PHI:1293|GzAPSES001|I1RK32|5518|Gibberella zeae (related: Fusarium graminearum)|Reduced virulence	0	570	1105.89	852	654
OPF_5411	gnl|BL_ORD_ID|1631	PHI:1833|GzZC148|I1RK16|5518|Gibberella zeae (related: Fusarium graminearum)|Unaffected pathogenicity	0	457	900.582	641	507
OPF_5415	gnl|BL_ORD_ID|1462	PHI:1662|GzCCHC002|I1REJ1|5518|Gibberella zeae (related: Fusarium graminearum)|Unaffected pathogenicity	1.99261e-40	120	154.451	465	213
OPF_5417	gnl|BL_ORD_ID|2141	PHI:2403|CSN1|A9QUB2|169388|Fusarium solani|Mixed outcome	2.55161e-81	129	249.21	254	172
OPF_5418	gnl|BL_ORD_ID|2026	PHI:2269|Mdh1|0|13684|Phaeosphaeria nodorum (related: Stagonospora nodorum)|Unaffected pathogenicity	3.97661e-39	86	137.887	255	135
OPF_5426	gnl|BL_ORD_ID|1483	PHI:1683|GzRad001|I1RK33|5518|Gibberella zeae (related: Fusarium graminearum)|Lethal	0	450	850.507	697	537
OPF_5427	gnl|BL_ORD_ID|443	PHI:511|CaNAG4|EAK93098|TX:5476|Candida albicans|Reduced virulence	3.28921e-07	110	49.6766	533	199
OPF_5429	gnl|BL_ORD_ID|758	PHI:874|MGG_00435|EDK02952|TX:318829|Magnaporthe oryzae|Loss of pathogenicity	3.80487e-12	78	64.3142	295	123
OPF_5436	gnl|BL_ORD_ID|2257	PHI:2539|CDS1|Q4WJ71|746128|Aspergillus fumigatus|Mixed outcome	0	287	605.905	429	347
OPF_5437	gnl|BL_ORD_ID|330	PHI:387|UGD1|AAK95561|TX:5207|Cryptococcus neoformans|Loss of pathogenicity	1.12581e-151	228	447.973	461	309
OPF_5450	gnl|BL_ORD_ID|1241	PHI:1436|GzC2H105|I1SA30|5518|Gibberella zeae (related: Fusarium graminearum)|Reduced virulence	6.71744e-47	85	166.392	183	110
OPF_5465	gnl|BL_ORD_ID|1337	PHI:1533|GzLam002|I1S0F5|5518|Gibberella zeae (related: Fusarium graminearum)|Reduced virulence	6.95114e-82	116	240.35	150	134
OPF_5471	gnl|BL_ORD_ID|413	PHI:479|MEP1|AAQ07436|TX:199306|Coccidioides posadasii|Reduced virulence	2.55318e-50	79	166.392	193	113
OPF_5477	gnl|BL_ORD_ID|1356	PHI:1552|GzMyb016|I1S0N5|5518|Gibberella zeae (related: Fusarium graminearum)|Unaffected pathogenicity	4.03277e-97	194	337.806	513	298
OPF_5479	gnl|BL_ORD_ID|1419	PHI:1617|GzssDB002|I1S0G0|5518|Gibberella zeae (related: Fusarium graminearum)|Unaffected pathogenicity	1.64736e-44	79	143.665	149	98
OPF_5481	gnl|BL_ORD_ID|745	PHI:854|um01947|EAK82380|TX:5270|Ustilago maydis|Reduced virulence	8.06344e-14	65	70.8626	208	90
OPF_5483	gnl|BL_ORD_ID|1810	PHI:2020|Tup1|XP_759427|5270|Ustilago maydis|Mixed outcome	1.94128e-34	89	130.183	279	141
OPF_5485	gnl|BL_ORD_ID|1810	PHI:2020|Tup1|XP_759427|5270|Ustilago maydis|Mixed outcome	1.77587e-06	22	42.3578	67	37
OPF_5486	gnl|BL_ORD_ID|1356	PHI:1552|GzMyb016|I1S0N5|5518|Gibberella zeae (related: Fusarium graminearum)|Unaffected pathogenicity	1.27198e-70	132	256.914	311	193
OPF_5488	gnl|BL_ORD_ID|376	PHI:440|PMR1|CAB87245|TX:5476|Candida albicans|Reduced virulence	3.33593e-90	272	310.071	938	432
OPF_5490	gnl|BL_ORD_ID|399	PHI:465|KIN2|AAB63337|TX:5270|Ustilago maydis|Reduced virulence	4.06389e-64	152	235.343	364	204
OPF_5491	gnl|BL_ORD_ID|105	PHI:139|CAP10|BAC76819|TX:5207|Cryptococcus neoformans|Reduced virulence	7.16207e-18	47	79.7221	145	72
OPF_5495	gnl|BL_ORD_ID|1057	PHI:1252|FGSG_12132|I1RP15|5518|Gibberella zeae (related: Fusarium graminearum)|Unaffected pathogenicity	0	531	926.776	845	638
OPF_5500	gnl|BL_ORD_ID|1075	PHI:1270|FGSG_06420|I1RHA1|5518|Gibberella zeae (related: Fusarium graminearum)|Unaffected pathogenicity	2.24661e-58	104	194.512	277	157
OPF_5502	gnl|BL_ORD_ID|1234	PHI:1429|GzC2H097|I1S7I6|5518|Gibberella zeae (related: Fusarium graminearum)|Unaffected pathogenicity	0	421	813.913	673	506
OPF_5504	gnl|BL_ORD_ID|374	PHI:438|BcBOT1 (related: CND5)|AAQ16576|TX:40559|Botrytis cinerea|Reduced virulence	1.31166e-24	59	104.76	188	99
OPF_5506	gnl|BL_ORD_ID|594	PHI:668|GNO1|AAP41027|TX:178876|Cryptococcus neoformans|Reduced virulence	0	257	536.184	377	306
OPF_5507	gnl|BL_ORD_ID|374	PHI:438|BcBOT1 (related: CND5)|AAQ16576|TX:40559|Botrytis cinerea|Reduced virulence	2.40997e-10	39	55.8398	158	70
OPF_5509	gnl|BL_ORD_ID|1031	PHI:1225|FGSG_12132|I1RP25|5518|Gibberella zeae (related: Fusarium graminearum)|Lethal	0	754	1365.9	1283	901
OPF_5513	gnl|BL_ORD_ID|2239	PHI:2520|LYS4|Q4WUL6 |746128|Aspergillus fumigatus|Lethal	1.278e-36	138	147.132	473	213
OPF_5515	gnl|BL_ORD_ID|712	PHI:817|MGG_12252|EDK03444|TX:318829|Magnaporthe oryzae|Reduced virulence	7.31176e-09	40	54.6842	163	81
OPF_5523	gnl|BL_ORD_ID|42	PHI:61|BGL2|AAA21151|TX:5476|Candida albicans|Reduced virulence	7.6483e-16	77	74.7146	275	124
OPF_5530	gnl|BL_ORD_ID|374	PHI:438|BcBOT1 (related: CND5)|AAQ16576|TX:40559|Botrytis cinerea|Reduced virulence	7.08703e-29	133	117.087	514	212
OPF_5534	gnl|BL_ORD_ID|2023	PHI:2266|Ptr2|0|13684|Phaeosphaeria nodorum (related: Stagonospora nodorum)|Unaffected pathogenicity	1.32364e-128	215	394.045	575	342
OPF_5537	gnl|BL_ORD_ID|94	PHI:127|SAP6|CAA82924|TX:5476|Candida albicans|Reduced virulence	3.55102e-44	133	159.844	414	198
OPF_5544	gnl|BL_ORD_ID|1207	PHI:1402|GzC2H065|I1RWB8|5518|Gibberella zeae (related: Fusarium graminearum)|Unaffected pathogenicity	0	362	568.54	864	481
OPF_5554	gnl|BL_ORD_ID|374	PHI:438|BcBOT1 (related: CND5)|AAQ16576|TX:40559|Botrytis cinerea|Reduced virulence	1.8328e-27	120	114.775	486	203
OPF_5557	gnl|BL_ORD_ID|506	PHI:577|NoxB|BAE72682|TX:35717|Epichloe festucae|Wild-type mutualism	2.66043e-12	49	67.0106	190	82
OPF_5562	gnl|BL_ORD_ID|471	PHI:541|LIP1|AAU87359|TX:332648|Botrytis cinerea|Unaffected pathogenicity	0	269	528.865	548	357
OPF_5563	gnl|BL_ORD_ID|1448	PHI:1648|GzWing020|I1RWP1|5518|Gibberella zeae (related: Fusarium graminearum)|Reduced virulence	0	1779	3539.97	2408	2057
OPF_5564	gnl|BL_ORD_ID|1814	PHI:2027|TGL1-1|G4NJL1|148305|Magnaporthe oryzae (related: Magnaporthe grisea)|Unaffected pathogenicity	0	362	766.533	538	440
OPF_5565	gnl|BL_ORD_ID|991	PHI:1182|(Sc Mec1)|I1S8Y9|5518|Gibberella zeae (related: Fusarium graminearum)|Reduced virulence	0	1502	2964.48	2519	1872
OPF_5568	gnl|BL_ORD_ID|2082	PHI:2337|SUR7|Q5A4M8|5476|Candida albicans|Reduced virulence	1.67322e-13	61	66.6254	257	114
OPF_5570	gnl|BL_ORD_ID|1190	PHI:1385|GzC2H048|I1RSF7|5518|Gibberella zeae (related: Fusarium graminearum)|Unaffected pathogenicity	9.93658e-85	172	292.738	415	252
OPF_5573	gnl|BL_ORD_ID|2276	PHI:2558|DUR31|Q59P00|5476|Candida albicans|Reduced virulence	4.10133e-09	35	56.225	125	61
OPF_5574	gnl|BL_ORD_ID|999	PHI:1190|(Sc Pbs2)|I1RWL6|5518|Gibberella zeae (related: Fusarium graminearum)|Reduced virulence	0	419	795.038	643	488
OPF_5576	gnl|BL_ORD_ID|2056	PHI:2309|BcatrB|Q9UW03|40559|Botrytis cinerea|Reduced virulence	4.62737e-51	166	189.504	598	275
OPF_5577	gnl|BL_ORD_ID|153	PHI:197|ALO1|AAC98913|TX:5476|Candida albicans|Reduced virulence	4.74881e-89	204	286.574	610	286
OPF_5578	gnl|BL_ORD_ID|616	PHI:698|CtxA|AAF94614|TX:243277|Vibrio cholerae|Reduced virulence	3.07641e-20	49	84.7297	127	71
OPF_5582	gnl|BL_ORD_ID|2127	PHI:2388|Chi2|0|5530|Metarhizium anisopliae|Mixed outcome	7.91885e-35	108	133.265	336	156
OPF_5585	gnl|BL_ORD_ID|1810	PHI:2020|Tup1|XP_759427|5270|Ustilago maydis|Mixed outcome	5.95943e-06	37	47.7506	140	63
OPF_5588	gnl|BL_ORD_ID|601	PHI:675|ROM2|AAW45289|TX:192011|Cryptococcus neoformans|Increased virulence (Hypervirulence)	4.65846e-68	215	250.366	857	382
OPF_5591	gnl|BL_ORD_ID|1838	PHI:2055|PPT1|Q1L5B8|31870|Colletotrichum graminicola (related: Glomerella graminicola)|Loss of pathogenicity	2.59595e-64	143	207.994	356	190
OPF_5592	gnl|BL_ORD_ID|164	PHI:208|CaNAG5|BAB43816|TX:5476|Candida albicans|Reduced virulence	1.90667e-15	107	77.0258	486	205
OPF_5601	gnl|BL_ORD_ID|1335	PHI:1530|Gzsnd|I1RWP4|5518|Gibberella zeae (related: Fusarium graminearum)|Unaffected pathogenicity	0	709	1498.03	885	808
OPF_5602	gnl|BL_ORD_ID|1885	PHI:2106|"1-phosphatidylinositol-4,5-bisphosphate phosphodiesterase delta 1 "|MGG_05332|148305|Magnaporthe oryzae (related: Magnaporthe grisea)|Reduced virulence	4.35636e-125	261	390.963	722	367
OPF_5604	gnl|BL_ORD_ID|1428	PHI:1627|GzTF2S002|I1RW90|5518|Gibberella zeae (related: Fusarium graminearum)|Unaffected pathogenicity	5.20685e-70	95	206.068	110	102
OPF_5606	gnl|BL_ORD_ID|203	PHI:249|CYP1|AAG13968|TX:318829|Magnaporthe oryzae|Reduced virulence	2.77363e-37	74	127.487	160	93
OPF_5613	gnl|BL_ORD_ID|2132	PHI:2393|Related to O-methylsterigmatocystin oxidoreductase|I1R980|5518|Gibberella zeae (related: Fusarium graminearum)|Increased virulence (Hypervirulence)	5.75189e-67	142	223.402	461	233
OPF_5616	gnl|BL_ORD_ID|667	PHI:769|CPSOD1|CAC50073|TX:5111|Claviceps purpurea|Unaffected pathogenicity	4.13123e-85	120	248.825	154	135
OPF_5623	gnl|BL_ORD_ID|36	PHI:55|PKS1|AAB08104|TX:5016|Cochliobolus heterostrophus|Reduced virulence	0	502	830.861	1325	726
OPF_5626	gnl|BL_ORD_ID|1892	PHI:2115|Annexin A7|MGG_06847|148305|Magnaporthe oryzae (related: Magnaporthe grisea)|Loss of pathogenicity	3.51889e-14	81	72.7886	330	145
OPF_5627	gnl|BL_ORD_ID|1040	PHI:1235|FGSG_04416|I1RWQ2|5518|Gibberella zeae (related: Fusarium graminearum)|Lethal	0	350	699.893	372	355
OPF_5631	gnl|BL_ORD_ID|1394	PHI:1591|GzOB031|I1RWQ7|5518|Gibberella zeae (related: Fusarium graminearum)|Reduced virulence	6.47464e-135	248	398.667	497	298
OPF_5636	gnl|BL_ORD_ID|970	PHI:1161|MgMfs1|A4ZGP3|54734|Mycosphaerella graminicola (related: Zymoseptoria triticii)|Sensitive to chemical	3.63602e-40	122	151.754	433	204
OPF_5637	gnl|BL_ORD_ID|2062	PHI:2315|ChLae1|G4XKY9|5016|Cochliobolus heterostrophus|Mixed outcome	4.69219e-51	105	173.711	294	158
OPF_5638	gnl|BL_ORD_ID|913	PHI:1049|CTB2|ABK64180|TX:29003|Cercospora nicotianae|Reduced virulence	3.94186e-48	125	172.17	464	218
OPF_5641	gnl|BL_ORD_ID|110	PHI:144|CHT42|AAC05829|TX:29875|Trichoderma virens|Reduced virulence	1.04614e-19	79	87.4261	313	127
OPF_5642	gnl|BL_ORD_ID|758	PHI:874|MGG_00435|EDK02952|TX:318829|Magnaporthe oryzae|Loss of pathogenicity	1.02759e-20	89	93.9745	309	140
OPF_5643	gnl|BL_ORD_ID|1383	PHI:1579|GzOB019|I1RM25|5518|Gibberella zeae (related: Fusarium graminearum)|Unaffected pathogenicity	4.03777e-88	222	311.227	778	369
OPF_5648	gnl|BL_ORD_ID|1084	PHI:1279|FGSG_12132|I1RU59|5518|Gibberella zeae (related: Fusarium graminearum)|Unaffected pathogenicity	1.41612e-36	152	144.436	537	234
OPF_5658	gnl|BL_ORD_ID|2262	PHI:2544|PAB1|Q4WK03|746128|Aspergillus fumigatus|Mixed outcome	1.78449e-16	48	81.2629	165	80
OPF_5660	gnl|BL_ORD_ID|1447	PHI:1647|GzWing019|I1RWA9|5518|Gibberella zeae (related: Fusarium graminearum)|Reduced virulence	0	972	1899.02	1268	1071
OPF_5662	gnl|BL_ORD_ID|474	PHI:544|BCMFS1|AAF64435|TX:332648|Botrytis cinerea|Unaffected pathogenicity	2.79084e-39	132	148.673	550	236
OPF_5666	gnl|BL_ORD_ID|1074	PHI:1269|FGSG_02838|I1RFK9|5518|Gibberella zeae (related: Fusarium graminearum)|Unaffected pathogenicity	3.46845e-97	162	300.442	422	250
OPF_5668	gnl|BL_ORD_ID|1195	PHI:1390|GzC2H053|I1RU53|5518|Gibberella zeae (related: Fusarium graminearum)|Unaffected pathogenicity	3.86157e-06	29	47.7506	77	38
OPF_5674	gnl|BL_ORD_ID|948	PHI:1139|raxQ|B2SI02|360094|Xanthomonas oryzae|Partially lost Ax21 (synonym: AvrXa21) activity	2.99653e-17	37	81.2629	93	58
OPF_5677	gnl|BL_ORD_ID|1081	PHI:1276|FGSG_00132|I1RXS5|5518|Gibberella zeae (related: Fusarium graminearum)|Unaffected pathogenicity	7.58405e-93	271	315.849	957	442
OPF_5684	gnl|BL_ORD_ID|1596	PHI:1797|GzZC112|I1RSR1|5518|Gibberella zeae (related: Fusarium graminearum)|Unaffected pathogenicity	1.3749e-175	301	529.25	606	370
OPF_5694	gnl|BL_ORD_ID|334	PHI:392|CaMNT2|CAA61538|TX:5476|Candida albicans|Reduced virulence	3.48279e-91	129	286.189	296	194
OPF_5696	gnl|BL_ORD_ID|2100	PHI:2357|CYP52X1|E2EAF6|475271|Beauveria bassiana|Reduced virulence	7.88082e-148	225	435.647	515	321
OPF_5698	gnl|BL_ORD_ID|1810	PHI:2020|Tup1|XP_759427|5270|Ustilago maydis|Mixed outcome	6.88688e-10	34	59.3066	117	62
OPF_5702	gnl|BL_ORD_ID|777	PHI:893|MGG_02986|EDK01543|TX:318829|Magnaporthe oryzae|Reduced virulence	1.55766e-71	185	259.225	644	314
OPF_5705	gnl|BL_ORD_ID|1849	PHI:2067|ABC4|MGG_00937|148305|Magnaporthe oryzae (related: Magnaporthe grisea)|Loss of pathogenicity	6.707e-11	50	60.077	186	89
OPF_5712	gnl|BL_ORD_ID|1716	PHI:1918|GzZC233|I1RT69|5518|Gibberella zeae (related: Fusarium graminearum)|Unaffected pathogenicity	0	352	565.844	858	478
OPF_5716	gnl|BL_ORD_ID|1713	PHI:1915|GzZC230|I1RSL0|5518|Gibberella zeae (related: Fusarium graminearum)|Reduced virulence	0	427	740.339	653	479
OPF_5719	gnl|BL_ORD_ID|399	PHI:465|KIN2|AAB63337|TX:5270|Ustilago maydis|Reduced virulence	2.60861e-58	130	207.994	341	188
OPF_5720	gnl|BL_ORD_ID|1198	PHI:1393|GzC2H056|I1RU69|5518|Gibberella zeae (related: Fusarium graminearum)|Unaffected pathogenicity	2.9046e-08	28	53.9138	87	42
OPF_5724	gnl|BL_ORD_ID|1383	PHI:1579|GzOB019|I1RM25|5518|Gibberella zeae (related: Fusarium graminearum)|Unaffected pathogenicity	1.5941e-43	140	171.4	467	215
OPF_5728	gnl|BL_ORD_ID|343	PHI:404|PTH11|AAD30436|TX:318829|Magnaporthe oryzae|Reduced virulence	5.21584e-20	70	89.7373	244	118
OPF_5736	gnl|BL_ORD_ID|287	PHI:338|CLB2|AAP94020|TX:5270|Ustilago maydis|Reduced virulence	5.12892e-80	126	266.544	258	176
OPF_5738	gnl|BL_ORD_ID|714	PHI:819|MGG_07061|EDK03750|TX:318829|Magnaporthe oryzae|Reduced virulence	1.78245e-119	221	370.933	671	368
OPF_5740	gnl|BL_ORD_ID|1824	PHI:2038|Mir1|MGG_02370|148305|Magnaporthe oryzae (related: Magnaporthe grisea)|Unaffected pathogenicity	3.65205e-12	78	64.6994	287	126
OPF_5749	gnl|BL_ORD_ID|1698	PHI:1900|GzZC215|I1RND0|5518|Gibberella zeae (related: Fusarium graminearum)|Unaffected pathogenicity	0	452	857.055	806	558
OPF_5751	gnl|BL_ORD_ID|1270	PHI:1465|GzCCAAT005|I1RNC6|5518|Gibberella zeae (related: Fusarium graminearum)|Unaffected pathogenicity	4.43083e-51	99	183.726	121	110
OPF_5753	gnl|BL_ORD_ID|288	PHI:339|CLPT1|CAC41973|TX:290576|Colletotrichum lindemuthianum|Reduced virulence	6.89814e-34	67	120.939	202	104
OPF_5755	gnl|BL_ORD_ID|270	PHI:320|SSN6|AAL54912|TX:5476|Candida albicans|Reduced virulence	2.71816e-08	41	54.299	161	65
OPF_5765	gnl|BL_ORD_ID|1961	PHI:2196|MoRgs5|XP_363151|148305|Magnaporthe oryzae (related: Magnaporthe grisea)|Unaffected pathogenicity	6.16013e-26	67	111.309	228	112
OPF_5771	gnl|BL_ORD_ID|2298	PHI:2601|Asc1|P83774|746128|Aspergillus fumigatus|Mixed outcome	1.70409e-10	42	58.5362	152	67
OPF_5772	gnl|BL_ORD_ID|374	PHI:438|BcBOT1 (related: CND5)|AAQ16576|TX:40559|Botrytis cinerea|Reduced virulence	4.60033e-15	107	74.3294	482	179
OPF_5774	gnl|BL_ORD_ID|110	PHI:144|CHT42|AAC05829|TX:29875|Trichoderma virens|Reduced virulence	9.24935e-20	72	87.4261	310	132
OPF_5776	gnl|BL_ORD_ID|1350	PHI:1546|GzMyb010|Q4IB96|5518|Gibberella zeae (related: Fusarium graminearum)|Lethal	0	714	1137.87	1494	903
OPF_5782	gnl|BL_ORD_ID|630	PHI:713|PKS13 (related: ZEA2)|ABB90282|TX:5518|Fusarium graminearum|Unaffected pathogenicity	1.77174e-10	87	62.003	338	132
OPF_5783	gnl|BL_ORD_ID|437	PHI:505|MIP1|AAA17543|TX:4932|Saccharomyces cerevisiae|Reduced virulence	0	495	969.918	1037	675
OPF_5792	gnl|BL_ORD_ID|685	PHI:790|MGG_07259|EDK03989|TX:318829|Magnaporthe oryzae|Reduced virulence	2.92204e-84	195	266.544	488	256
OPF_5793	gnl|BL_ORD_ID|783	PHI:901|um01886||TX:5270|Ustilago maydis|Unaffected pathogenicity	1.12413e-55	136	197.978	435	212
OPF_5794	gnl|BL_ORD_ID|1140	PHI:1335|GzbZIP017|I1S0C0|5518|Gibberella zeae (related: Fusarium graminearum)|Reduced virulence	0	357	615.15	562	403
OPF_5796	gnl|BL_ORD_ID|1468	PHI:1668|GzCCHC008|I1S0C1|5518|Gibberella zeae (related: Fusarium graminearum)|Unaffected pathogenicity	6.14348e-180	248	515.768	426	303
OPF_5800	gnl|BL_ORD_ID|1810	PHI:2020|Tup1|XP_759427|5270|Ustilago maydis|Mixed outcome	1.13347e-09	53	58.151	196	92
OPF_5804	gnl|BL_ORD_ID|1430	PHI:1629|GzWing001|I1RAH2|5518|Gibberella zeae (related: Fusarium graminearum)|Unaffected pathogenicity	1.34105e-28	54	110.923	135	83
OPF_5811	gnl|BL_ORD_ID|520	PHI:591|ORP1|AAK51698|TX:318829|Magnaporthe oryzae|Loss of pathogenicity	2.91648e-44	95	166.007	235	131
OPF_5824	gnl|BL_ORD_ID|1847	PHI:2065|MSTU1|Q4R1B9|148305|Magnaporthe oryzae (related: Magnaporthe grisea)|Loss of pathogenicity	0	349	547.74	652	425
OPF_5826	gnl|BL_ORD_ID|1216	PHI:1411|GzC2H078|I1RZ11|5518|Gibberella zeae (related: Fusarium graminearum)|Lethal	1.92731e-72	139	232.261	239	183
OPF_5827	gnl|BL_ORD_ID|114	PHI:153|OSM1|AAF09475|TX:318829|Magnaporthe oryzae|Unaffected pathogenicity	0	295	615.15	330	308
OPF_5838	gnl|BL_ORD_ID|1425	PHI:1623|GzJUM005|I1S9T2|5518|Gibberella zeae (related: Fusarium graminearum)|Unaffected pathogenicity	3.67256e-163	261	472.241	500	328
OPF_5844	gnl|BL_ORD_ID|337	PHI:395|FGA2|BAD44729|TX:5507|Fusarium oxysporum|Loss of pathogenicity	0	315	671.389	355	337
OPF_5845	gnl|BL_ORD_ID|1844	PHI:2062|Gph1|XP_363893|148305|Magnaporthe oryzae (related: Magnaporthe grisea)|Mixed outcome	0	686	1444.1	878	769
OPF_5846	gnl|BL_ORD_ID|1820	PHI:2034|MFP1|G4MZY1|148305|Magnaporthe oryzae (related: Magnaporthe grisea)|Reduced virulence	0	687	1394.79	921	787
OPF_5847	gnl|BL_ORD_ID|334	PHI:392|CaMNT2|CAA61538|TX:5476|Candida albicans|Reduced virulence	2.03472e-79	124	253.447	302	173
OPF_5851	gnl|BL_ORD_ID|2239	PHI:2520|LYS4|Q4WUL6 |746128|Aspergillus fumigatus|Lethal	5.69148e-51	191	187.963	694	293
OPF_5853	gnl|BL_ORD_ID|1593	PHI:1793|GzZC108|I1RWT7|5518|Gibberella zeae (related: Fusarium graminearum)|Reduced virulence	5.06394e-09	22	56.225	55	34
OPF_5854	gnl|BL_ORD_ID|1810	PHI:2020|Tup1|XP_759427|5270|Ustilago maydis|Mixed outcome	5.91881e-14	68	72.0182	278	117
OPF_5857	gnl|BL_ORD_ID|436	PHI:504|LEU2|CAA42366|TX:4932|Saccharomyces cerevisiae|Reduced virulence	6.79611e-29	103	113.235	361	169
OPF_5859	gnl|BL_ORD_ID|2234	PHI:2515|ALG7|Q4X146|746128|Aspergillus fumigatus|Lethal	0	297	605.134	472	359
OPF_5860	gnl|BL_ORD_ID|970	PHI:1161|MgMfs1|A4ZGP3|54734|Mycosphaerella graminicola (related: Zymoseptoria triticii)|Sensitive to chemical	7.14353e-169	253	494.197	570	357
OPF_5861	gnl|BL_ORD_ID|793	PHI:911|um11451||TX:5270|Ustilago maydis|Reduced virulence	6.52284e-23	99	96.2857	379	156
OPF_5866	gnl|BL_ORD_ID|2291	PHI:2594|SET3|Q59ZX1|746128|Aspergillus fumigatus|Mixed outcome	2.32591e-10	42	61.2326	163	85
OPF_5873	gnl|BL_ORD_ID|1939	PHI:2174|NMR2|MGG_02860|148305|Magnaporthe oryzae (related: Magnaporthe grisea)|Reduced virulence	3.48037e-09	39	52.7582	119	59
OPF_5875	gnl|BL_ORD_ID|371	PHI:435|VMA7|EAL02110|TX:5476|Candida albicans|Loss of pathogenicity	1.07744e-45	68	146.747	115	87
OPF_5876	gnl|BL_ORD_ID|2278	PHI:2560|CNB1|Q6FLU4|5478|Candida glabrata|Reduced virulence	3.39845e-20	63	82.4185	178	99
OPF_5881	gnl|BL_ORD_ID|775	PHI:891|MGG_01748|EDK04531|TX:318829|Magnaporthe oryzae|Reduced virulence	4.04503e-128	322	409.453	957	467
OPF_5884	gnl|BL_ORD_ID|2262	PHI:2544|PAB1|Q4WK03|746128|Aspergillus fumigatus|Mixed outcome	1.84331e-07	27	49.2914	85	46
OPF_5888	gnl|BL_ORD_ID|42	PHI:61|BGL2|AAA21151|TX:5476|Candida albicans|Reduced virulence	2.61269e-11	72	61.6178	274	118
OPF_5891	gnl|BL_ORD_ID|1269	PHI:1464|GzCCAAT004|I1RMV4|5518|Gibberella zeae (related: Fusarium graminearum)|Reduced virulence	4.65828e-75	110	224.557	186	137
OPF_5892	gnl|BL_ORD_ID|641	PHI:734|FOW2|BAE98264|TX:5507|Fusarium oxysporum|Loss of pathogenicity	0	419	876.7	534	475
OPF_5894	gnl|BL_ORD_ID|1420	PHI:1618|GzFET5|Q4IQT8|5518|Gibberella zeae (related: Fusarium graminearum)|Unaffected pathogenicity	4.50899e-08	35	48.9062	122	55
OPF_5895	gnl|BL_ORD_ID|1420	PHI:1618|GzFET5|Q4IQT8|5518|Gibberella zeae (related: Fusarium graminearum)|Unaffected pathogenicity	4.89856e-25	49	95.9005	127	72
OPF_5897	gnl|BL_ORD_ID|1028	PHI:1222|FGSG_00132|I1RMV6|5518|Gibberella zeae (related: Fusarium graminearum)|Lethal	0	1098	2276.9	1541	1278
OPF_5898	gnl|BL_ORD_ID|317	PHI:372|PKR1|AAG30146|TX:5207|Cryptococcus neoformans|Increased virulence (Hypervirulence)	1.72271e-07	51	52.373	210	84
OPF_502	gnl|BL_ORD_ID|2213	PHI:2491|FgPTC1|I1RJS9|5518|Gibberella zeae (related: Fusarium graminearum)|Reduced virulence	1.01286e-16	53	79.7221	153	82
OPF_504	gnl|BL_ORD_ID|1150	PHI:1345|GzC2H005|I1RAW2|5518|Gibberella zeae (related: Fusarium graminearum)|Unaffected pathogenicity	1.91136e-06	19	47.7506	33	22
OPF_507	gnl|BL_ORD_ID|2288	PHI:2570|CYB2|Q6FM61|5478|Candida glabrata|Reduced virulence	3.2116e-07	23	48.9062	53	32
OPF_509	gnl|BL_ORD_ID|2255	PHI:2537|TRR1|Q4WQJ0|746128|Aspergillus fumigatus|Mixed outcome	9.29112e-06	40	44.669	144	66
OPF_510	gnl|BL_ORD_ID|2262	PHI:2544|PAB1|Q4WK03|746128|Aspergillus fumigatus|Mixed outcome	1.04311e-14	51	73.9442	173	89
OPF_514	gnl|BL_ORD_ID|705	PHI:810|MGG_02436|EDJ98604|TX:318829|Magnaporthe oryzae|Reduced virulence	5.84868e-10	36	51.6026	99	53
OPF_521	gnl|BL_ORD_ID|1260	PHI:1455|GzAra003|I1RKU6|5518|Gibberella zeae (related: Fusarium graminearum)|Unaffected pathogenicity	4.31995e-15	80	73.9442	330	146
OPF_522	gnl|BL_ORD_ID|338	PHI:397|LAC2|AAV64894|TX:5207|Cryptococcus neoformans|Unaffected pathogenicity	6.26003e-67	170	229.95	538	244
OPF_535	gnl|BL_ORD_ID|1289	PHI:1484|GzHMG016|I1RMG1|5518|Gibberella zeae (related: Fusarium graminearum)|Unaffected pathogenicity	3.42073e-125	264	385.956	678	355
OPF_539	gnl|BL_ORD_ID|2213	PHI:2491|FgPTC1|I1RJS9|5518|Gibberella zeae (related: Fusarium graminearum)|Reduced virulence	2.1462e-09	46	56.9954	143	65
OPF_540	gnl|BL_ORD_ID|419	PHI:485|FTR1|AAF69680|TX:5476|Candida albicans|Loss of pathogenicity	6.9298e-108	159	324.709	318	221
OPF_544	gnl|BL_ORD_ID|766	PHI:882|MGG_04985|EDJ95433|TX:318829|Magnaporthe oryzae|Reduced virulence	4.04851e-34	94	137.117	345	158
OPF_549	gnl|BL_ORD_ID|1416	PHI:1614|GzSART1|I1RQD8|5518|Gibberella zeae (related: Fusarium graminearum)|Unaffected pathogenicity	0	387	661.374	661	494
OPF_551	gnl|BL_ORD_ID|2288	PHI:2570|CYB2|Q6FM61|5478|Candida glabrata|Reduced virulence	7.50965e-39	105	145.206	385	181
OPF_560	gnl|BL_ORD_ID|2245	PHI:2527|SEC31|Q4X0M4|746128|Aspergillus fumigatus|Mixed outcome	0	644	1163.29	1294	839
OPF_569	gnl|BL_ORD_ID|2262	PHI:2544|PAB1|Q4WK03|746128|Aspergillus fumigatus|Mixed outcome	6.78288e-07	28	44.669	89	41
OPF_573	gnl|BL_ORD_ID|2013	PHI:2256|Xdh1|Q0UA24|13684|Phaeosphaeria nodorum (related: Stagonospora nodorum)|Unaffected pathogenicity	2.31452e-33	96	125.561	339	160
OPF_576	gnl|BL_ORD_ID|1212	PHI:1407|GzC2H071|I1RX64|5518|Gibberella zeae (related: Fusarium graminearum)|Lethal	8.38254e-22	106	96.2857	413	172
OPF_580	gnl|BL_ORD_ID|1115	PHI:1310|GzbHLH011|I1RQC1|5518|Gibberella zeae (related: Fusarium graminearum)|Unaffected pathogenicity	2.25875e-44	113	159.844	285	154
OPF_582	gnl|BL_ORD_ID|224	PHI:270|RHO1|BAA24262|TX:5476|Candida albicans|Loss of pathogenicity	8.52214e-71	102	217.624	171	129
OPF_589	gnl|BL_ORD_ID|382	PHI:446|TBL1||TX:5518|Fusarium graminearum|Reduced virulence	0	406	762.296	684	481
OPF_595	gnl|BL_ORD_ID|100	PHI:133|AKT1|BAA36588|TX:5599|Alternaria alternata|Loss of pathogenicity	3.39471e-15	116	75.8702	508	195
OPF_597	gnl|BL_ORD_ID|1342	PHI:1538|GzMyb002|I1RA07|5518|Gibberella zeae (related: Fusarium graminearum)|Reduced virulence	0	484	780.4	866	592
OPF_598	gnl|BL_ORD_ID|1786	PHI:1989|GzZC304|I1R9Z6|5518|Gibberella zeae (related: Fusarium graminearum)|Unaffected pathogenicity	0	252	524.628	464	328
OPF_600	gnl|BL_ORD_ID|270	PHI:320|SSN6|AAL54912|TX:5476|Candida albicans|Reduced virulence	1.84443e-131	218	439.884	396	273
OPF_5901	gnl|BL_ORD_ID|240	PHI:286|CLC-A|AAO73005|TX:5207|Cryptococcus neoformans|Reduced virulence	0	378	736.102	738	519
OPF_5910	gnl|BL_ORD_ID|1254	PHI:1449|GzGATA007|I1RYV4|5518|Gibberella zeae (related: Fusarium graminearum)|Unaffected pathogenicity	9.81004e-165	310	481.871	560	376
OPF_5911	gnl|BL_ORD_ID|1462	PHI:1662|GzCCHC002|I1REJ1|5518|Gibberella zeae (related: Fusarium graminearum)|Unaffected pathogenicity	1.57175e-29	113	120.939	470	198
OPF_5925	gnl|BL_ORD_ID|2081	PHI:2336|NIA1|O00101|13684|Stagonospora nodorum (related: Phaeosphaeria nodorum)|Unaffected pathogenicity	8.701e-25	71	103.219	247	123
OPF_5928	gnl|BL_ORD_ID|1334	PHI:1529|Gzscp|I1RS41|5518|Gibberella zeae (related: Fusarium graminearum)|Reduced virulence	0	910	1729.53	1257	1033
OPF_5930	gnl|BL_ORD_ID|1443	PHI:1643|GzWing015|I1RS37|5518|Gibberella zeae (related: Fusarium graminearum)|Reduced virulence	0	395	592.423	763	494
OPF_5931	gnl|BL_ORD_ID|1946	PHI:2181|MoDUO1|XP_365782|148305|Magnaporthe oryzae (related: Magnaporthe grisea)|Reduced virulence	5.60031e-38	73	131.724	128	90
OPF_5932	gnl|BL_ORD_ID|1055	PHI:1250|FGSG_12887|I1RS33|5518|Gibberella zeae (related: Fusarium graminearum)|Unaffected pathogenicity	0	333	617.461	632	421
OPF_5937	gnl|BL_ORD_ID|1471	PHI:1671|GzCCHC011|Q4HWE2|5518|Gibberella zeae (related: Fusarium graminearum)|Reduced virulence	3.09373e-138	276	450.284	750	395
OPF_5938	gnl|BL_ORD_ID|1019	PHI:1211|FGSG_06970|I1RRQ8|5518|Gibberella zeae (related: Fusarium graminearum)|Reduced virulence	0	320	657.136	462	366
OPF_5942	gnl|BL_ORD_ID|167	PHI:211|CaTUP1|AAB63195|TX:5476|Candida albicans|Reduced virulence	3.59341e-12	70	65.855	261	111
OPF_5951	gnl|BL_ORD_ID|1615	PHI:1816|GzZC131|I1RRS3|5518|Gibberella zeae (related: Fusarium graminearum)|Unaffected pathogenicity	0	607	1169.45	855	690
OPF_5954	gnl|BL_ORD_ID|1263	PHI:1458|GzAra006|Q4I7F9|5518|Gibberella zeae (related: Fusarium graminearum)|Unaffected pathogenicity	1.12182e-77	155	264.618	458	249
OPF_5956	gnl|BL_ORD_ID|1262	PHI:1457|GzAra005|I1RRR9|5518|Gibberella zeae (related: Fusarium graminearum)|Unaffected pathogenicity	0	334	679.863	558	440
OPF_5960	gnl|BL_ORD_ID|1370	PHI:1566|GzOB006|I1RC95|5518|Gibberella zeae (related: Fusarium graminearum)|Lethal	3.06778e-48	96	176.407	249	142
OPF_5962	gnl|BL_ORD_ID|1911	PHI:2134|MoHox5|MGG_07437|148305|Magnaporthe oryzae (related: Magnaporthe grisea)|reduced virulence	3.12293e-91	204	296.975	460	266
OPF_5967	gnl|BL_ORD_ID|283	PHI:334|CGB1|AAO25585|TX:5016|Cochliobolus heterostrophus|Loss of pathogenicity	3.16762e-07	74	48.9062	287	112
OPF_5969	gnl|BL_ORD_ID|1810	PHI:2020|Tup1|XP_759427|5270|Ustilago maydis|Mixed outcome	2.0691e-08	79	54.6842	322	129
OPF_5971	gnl|BL_ORD_ID|221	PHI:267|MLT1|AAD51594|TX:5476|Candida albicans|Reduced virulence	1.41755e-109	223	379.407	612	346
OPF_5975	gnl|BL_ORD_ID|1238	PHI:1433|GzC2H102|I1S8E5|5518|Gibberella zeae (related: Fusarium graminearum)|Unaffected pathogenicity	3.87304e-84	128	266.544	202	154
OPF_5976	gnl|BL_ORD_ID|1824	PHI:2038|Mir1|MGG_02370|148305|Magnaporthe oryzae (related: Magnaporthe grisea)|Unaffected pathogenicity	1.55054e-07	56	48.9062	228	90
OPF_5978	gnl|BL_ORD_ID|1008	PHI:1200|(Gsk3)|I1RT36|5518|Gibberella zeae (related: Fusarium graminearum)|Reduced virulence	0	372	779.63	394	385
OPF_5984	gnl|BL_ORD_ID|724	PHI:831|ERG2|CAA80454|TX:318829|Magnaporthe oryzae|chemistry target - phenotype unknown	1.64933e-92	127	271.937	210	159
OPF_5989	gnl|BL_ORD_ID|2243	PHI:2525|TOM40|Q4WDL0|746128|Aspergillus fumigatus|Lethal	2.07017e-140	191	404.445	348	255
OPF_5992	gnl|BL_ORD_ID|1023	PHI:1216|FGSG_06420|I1RT48|5518|Gibberella zeae (related: Fusarium graminearum)|Reduced virulence	0	476	967.222	649	548
OPF_5997	gnl|BL_ORD_ID|2262	PHI:2544|PAB1|Q4WK03|746128|Aspergillus fumigatus|Mixed outcome	1.08944e-28	69	115.546	218	113
OPF_5999	gnl|BL_ORD_ID|1408	PHI:1606|GzOB047|I1S8E2|5518|Gibberella zeae (related: Fusarium graminearum)|Reduced virulence	4.82281e-111	163	318.546	209	182
OPF_6009	gnl|BL_ORD_ID|1220	PHI:1415|GzC2H082|I1RZZ5|5518|Gibberella zeae (related: Fusarium graminearum)|Unaffected pathogenicity	2.97733e-146	348	459.529	990	499
OPF_6010	gnl|BL_ORD_ID|1356	PHI:1552|GzMyb016|I1S0N5|5518|Gibberella zeae (related: Fusarium graminearum)|Unaffected pathogenicity	0	948	1875.14	1124	1023
OPF_6015	gnl|BL_ORD_ID|1485	PHI:1685|GzRad003|I1S5Z3|5518|Gibberella zeae (related: Fusarium graminearum)|Unaffected pathogenicity	4.32058e-10	57	57.7658	204	86
OPF_6018	gnl|BL_ORD_ID|2135	PHI:2396|GzSYN2|I1RZS5|5518|Gibberella zeae (related: Fusarium graminearum)|Reduced virulence	3.67322e-138	194	395.201	283	231
OPF_6019	gnl|BL_ORD_ID|1450	PHI:1650|GzWing022|I1S006|5518|Gibberella zeae (related: Fusarium graminearum)|Lethal	4.17681e-174	338	531.176	627	396
OPF_6022	gnl|BL_ORD_ID|1480	PHI:1680|GzMIZ002|I1S004|5518|Gibberella zeae (related: Fusarium graminearum)|Unaffected pathogenicity	4.07156e-83	145	293.123	348	199
OPF_6025	gnl|BL_ORD_ID|616	PHI:698|CtxA|AAF94614|TX:243277|Vibrio cholerae|Reduced virulence	7.06613e-11	48	59.3066	148	72
OPF_6029	gnl|BL_ORD_ID|105	PHI:139|CAP10|BAC76819|TX:5207|Cryptococcus neoformans|Reduced virulence	2.19519e-14	43	69.3218	148	71
OPF_6041	gnl|BL_ORD_ID|319	PHI:375|REN1|BAC55015|TX:5507|Fusarium oxysporum|Unaffected pathogenicity	0	502	965.296	746	579
OPF_6042	gnl|BL_ORD_ID|1810	PHI:2020|Tup1|XP_759427|5270|Ustilago maydis|Mixed outcome	5.18973e-09	31	54.299	122	65
OPF_6043	gnl|BL_ORD_ID|525	PHI:598|THIOL|ABB55459|TX:5022|Leptosphaeria maculans|Reduced virulence	8.3421e-75	152	252.677	356	208
OPF_6046	gnl|BL_ORD_ID|1365	PHI:1561|GzOB001|I1R9W2|5518|Gibberella zeae (related: Fusarium graminearum)|Unaffected pathogenicity	5.66002e-124	188	357.066	291	235
OPF_6049	gnl|BL_ORD_ID|1122	PHI:1317|GzBrom002|I1RQE9|5518|Gibberella zeae (related: Fusarium graminearum)|Reduced virulence	5.13981e-15	40	73.9442	105	63
OPF_6051	gnl|BL_ORD_ID|1810	PHI:2020|Tup1|XP_759427|5270|Ustilago maydis|Mixed outcome	1.97636e-10	37	61.2326	157	76
OPF_6060	gnl|BL_ORD_ID|1824	PHI:2038|Mir1|MGG_02370|148305|Magnaporthe oryzae (related: Magnaporthe grisea)|Unaffected pathogenicity	1.67864e-06	40	46.595	154	68
OPF_6063	gnl|BL_ORD_ID|12	PHI:19|NMT|AAA17547|TX:5207|Cryptococcus neoformans|Reduced virulence	2.81508e-144	228	426.402	492	310
OPF_6070	gnl|BL_ORD_ID|2288	PHI:2570|CYB2|Q6FM61|5478|Candida glabrata|Reduced virulence	7.64166e-07	19	46.595	45	30
OPF_6078	gnl|BL_ORD_ID|2278	PHI:2560|CNB1|Q6FLU4|5478|Candida glabrata|Reduced virulence	1.53329e-07	41	49.2914	122	63
OPF_6079	gnl|BL_ORD_ID|1886	PHI:2107|Zinc-regulated transporter 2|MGG_05905|148305|Magnaporthe oryzae (related: Magnaporthe grisea)|Mixed outcome	3.12214e-138	230	414.846	413	280
OPF_6087	gnl|BL_ORD_ID|863	PHI:981|hopI1|AAL84247|TX:59511|Pseudomonas syringae|Effector (plant avirulence determinant)	5.55877e-11	30	61.2326	62	40
OPF_6089	gnl|BL_ORD_ID|1894	PHI:2117|SPM1|P58371|148305|Magnaporthe oryzae (related: Magnaporthe grisea)|Reduced virulence	2.57277e-41	130	152.14	421	197
OPF_6100	gnl|BL_ORD_ID|186	PHI:231|RPK1|AAK31209|TX:5462|Colletotrichum lagenarium|Loss of pathogenicity	2.45103e-09	34	57.7658	108	49
OPF_6107	gnl|BL_ORD_ID|1640	PHI:1842|GzZC157|I1RBA2|5518|Gibberella zeae (related: Fusarium graminearum)|Unaffected pathogenicity	0	394	773.467	670	482
OPF_6108	gnl|BL_ORD_ID|804	PHI:922|um03615||TX:5270|Ustilago maydis|Unaffected pathogenicity	1.30288e-30	172	124.79	671	275
OPF_6111	gnl|BL_ORD_ID|2067	PHI:2321|SidI|Q4WR83|746128|Aspergillus fumigatus|Reduced virulence	1.21089e-30	131	123.635	506	214
OPF_6112	gnl|BL_ORD_ID|1741	PHI:1943|GzZC258|I1RY79|5518|Gibberella zeae (related: Fusarium graminearum)|Unaffected pathogenicity	0	525	1003.05	892	622
OPF_6116	gnl|BL_ORD_ID|910	PHI:1046|CTB5|ABK64182|TX:29003|Cercospora nicotianae|Reduced virulence	3.49829e-12	46	64.6994	171	77
OPF_6127	gnl|BL_ORD_ID|335	PHI:393|CpCOT1|CAH04535|TX:5111|Claviceps purpurea|Loss of pathogenicity	0	555	1100.5	678	582
OPF_6131	gnl|BL_ORD_ID|942	PHI:1133|Lmepi|B9DR51|5022|Leptosphaeria maculans|Loss of pathogenicity	2.47104e-09	76	55.4546	280	114
OPF_6136	gnl|BL_ORD_ID|1485	PHI:1685|GzRad003|I1S5Z3|5518|Gibberella zeae (related: Fusarium graminearum)|Unaffected pathogenicity	1.35342e-13	61	69.3218	214	98
OPF_6137	gnl|BL_ORD_ID|2232	PHI:2513|GFA1|E9R5E2|746128|Aspergillus fumigatus|Mixed outcome	0	594	1220.3	702	645
OPF_6140	gnl|BL_ORD_ID|1370	PHI:1566|GzOB006|I1RC95|5518|Gibberella zeae (related: Fusarium graminearum)|Lethal	0	373	759.985	391	386
OPF_6145	gnl|BL_ORD_ID|1358	PHI:1554|GzMyb018|I1RC64|5518|Gibberella zeae (related: Fusarium graminearum)|Unaffected pathogenicity	0	427	884.789	686	518
OPF_6148	gnl|BL_ORD_ID|1731	PHI:1933|GzZC248|I1RC73|5518|Gibberella zeae (related: Fusarium graminearum)|Reduced virulence	3.18172e-168	256	484.182	484	322
OPF_6150	gnl|BL_ORD_ID|1108	PHI:1303|GzbHLH004|I1RC70|5518|Gibberella zeae (related: Fusarium graminearum)|Unaffected pathogenicity	0	339	626.706	506	390
OPF_6152	gnl|BL_ORD_ID|379	PHI:443|CBL1||TX:5518|Fusarium graminearum|Reduced virulence	5.27861e-76	141	243.817	367	211
OPF_6153	gnl|BL_ORD_ID|698	PHI:803|MGG_04629|EDJ95969|TX:318829|Magnaporthe oryzae|Reduced virulence	0	544	875.544	1161	718
OPF_6155	gnl|BL_ORD_ID|751	PHI:862|ClaSSD1|BAE66713|TX:5462|Colletotrichum lagenarium|Loss of pathogenicity	2.68632e-61	209	223.016	778	346
OPF_6157	gnl|BL_ORD_ID|1267	PHI:1462|GzCCAAT002|I1RC79|5518|Gibberella zeae (related: Fusarium graminearum)|Reduced virulence	5.04709e-62	89	200.675	109	104
OPF_6159	gnl|BL_ORD_ID|1418	PHI:1616|GzssDB001|I1RE55|5518|Gibberella zeae (related: Fusarium graminearum)|Unaffected pathogenicity	2.16223e-29	108	122.479	357	161
OPF_6160	gnl|BL_ORD_ID|681	PHI:786|MGG_04538|EDK05615|TX:318829|Magnaporthe oryzae|Reduced virulence	1.04318e-17	66	80.1073	203	96
OPF_6164	gnl|BL_ORD_ID|1812	PHI:2022|BUF1|MGG_02252|148305|Magnaporthe oryzae (related: Magnaporthe grisea)|Loss of pathogenicity	1.73778e-83	132	252.677	264	174
OPF_6169	gnl|BL_ORD_ID|696	PHI:801|MGG_04621|EDJ95977|TX:318829|Magnaporthe oryzae|Reduced virulence	4.86017e-166	280	489.574	561	349
OPF_6175	gnl|BL_ORD_ID|1025	PHI:1219|FGSG_05549|I1RC35|5518|Gibberella zeae (related: Fusarium graminearum)|Lethal	0	501	840.491	902	596
OPF_6176	gnl|BL_ORD_ID|2095	PHI:2351|AMT1|XP_381310|5518|Gibberella zeae (related: Fusarium graminearum)|Reduced virulence	0	281	612.453	345	312
OPF_6182	gnl|BL_ORD_ID|151	PHI:195|VPS34|CAA70254|TX:5476|Candida albicans|Loss of pathogenicity	7.53607e-22	76	100.138	311	133
OPF_6187	gnl|BL_ORD_ID|39	PHI:58|SCD1|BAA13009|TX:5462|Colletotrichum lagenarium|Reduced virulence	1.29952e-67	93	205.682	175	120
OPF_6193	gnl|BL_ORD_ID|338	PHI:397|LAC2|AAV64894|TX:5207|Cryptococcus neoformans|Unaffected pathogenicity	1.55435e-79	183	264.618	618	284
OPF_6194	gnl|BL_ORD_ID|2262	PHI:2544|PAB1|Q4WK03|746128|Aspergillus fumigatus|Mixed outcome	1.1999e-08	28	53.1434	76	46
OPF_6196	gnl|BL_ORD_ID|1928	PHI:2158|MoCMK1|EU 984498|148305|Magnaporthe oryzae (related: Magnaporthe grisea)|Reduced virulence	3.29227e-09	51	53.9138	183	82
OPF_6203	gnl|BL_ORD_ID|1006	PHI:1198|(Sc Ssk2/Ssk22)|I1RA81|5518|Gibberella zeae (related: Fusarium graminearum)|Reduced virulence	3.95077e-08	42	51.2174	126	61
OPF_6208	gnl|BL_ORD_ID|1258	PHI:1453|GzAra001|I1RA50|5518|Gibberella zeae (related: Fusarium graminearum)|Lethal	0	395	698.353	684	481
OPF_6210	gnl|BL_ORD_ID|1865	PHI:2085|Moatg11|MGG_04486|148305|Magnaporthe oryzae (related: Magnaporthe grisea)|Unaffected pathogenicity	0	689	1246.88	1348	939
OPF_6211	gnl|BL_ORD_ID|381	PHI:445|NOS1||TX:5518|Fusarium graminearum|Reduced virulence	0	391	820.461	464	429
OPF_6219	gnl|BL_ORD_ID|2230	PHI:2511|Pes1|Q4WT66|746128|Aspergillus fumigatus|Reduced virulence	0	701	1066.22	2167	1090
OPF_6223	gnl|BL_ORD_ID|351	PHI:413|MPD1|AAT84078|TX:13684|Stagonospora nodorum|Unaffected pathogenicity	2.05759e-23	101	99.3673	390	160
OPF_6235	gnl|BL_ORD_ID|347	PHI:409|BbCHIT1|AAN41259|TX:176275|Beauveria bassiana|Increased virulence (Hypervirulence)	1.0648e-06	60	46.595	270	109
OPF_6239	gnl|BL_ORD_ID|926	PHI:1071|Gas1|CAF05793|TX:5270|Ustilago maydis|Loss of pathogenicity	0	383	736.487	935	545
OPF_6250	gnl|BL_ORD_ID|135	PHI:178|pabaA|AAD31929|TX:5085|Aspergillus fumigatus|Reduced virulence	4.36808e-55	190	206.838	596	276
OPF_6254	gnl|BL_ORD_ID|2002	PHI:2240|Srt1|Q4PBY9|5270|Ustilago maydis|reduced virulence	1.04911e-21	115	95.5153	494	202
OPF_6262	gnl|BL_ORD_ID|1877	PHI:2097|Neo1|MGG_04066|148305|Magnaporthe oryzae (related: Magnaporthe grisea)|Loss of pathogenicity	0	934	1816.97	1305	1053
OPF_6263	gnl|BL_ORD_ID|1331	PHI:1526|GzHOMEL036|I1S0J3|5518|Gibberella zeae (related: Fusarium graminearum)|Unaffected pathogenicity	0	658	1362.82	901	752
OPF_6264	gnl|BL_ORD_ID|374	PHI:438|BcBOT1 (related: CND5)|AAQ16576|TX:40559|Botrytis cinerea|Reduced virulence	9.94506e-38	122	142.895	492	228
OPF_6265	gnl|BL_ORD_ID|1855	PHI:2075|Moatg7|MGG_07297|148305|Magnaporthe oryzae (related: Magnaporthe grisea)|Loss of pathogenicity	0	442	927.932	695	541
OPF_6278	gnl|BL_ORD_ID|1982	PHI:2218|drf1|XP_757288|5270|Ustilago maydis|Reduced virulence	7.18477e-20	143	93.9745	562	246
OPF_6282	gnl|BL_ORD_ID|2244	PHI:2526|LUC7|Q4WMR3|746128|Aspergillus fumigatus|Lethal	7.83167e-111	152	322.783	239	186
OPF_6291	gnl|BL_ORD_ID|1172	PHI:1367|GzC2H028|I1RK94|5518|Gibberella zeae (related: Fusarium graminearum)|Unaffected pathogenicity	7.25566e-128	219	382.489	397	269
OPF_6293	gnl|BL_ORD_ID|141	PHI:184|RBT4|AAG09789|TX:5476|Candida albicans|Reduced virulence	8.24601e-22	51	87.8113	142	79
OPF_6295	gnl|BL_ORD_ID|252	PHI:300|FGB1|AAO91808|TX:5507|Fusarium oxysporum|Reduced virulence	0	343	711.835	381	353
OPF_6296	gnl|BL_ORD_ID|5	PHI:12|HTS1|AAA33023|TX:5017|Cochliobolus carbonum|Loss of pathogenicity	8.90534e-07	74	49.2914	320	129
OPF_6300	gnl|BL_ORD_ID|1898	PHI:2121|MST50p|MGG_05199|148305|Magnaporthe oryzae (related: Magnaporthe grisea)|Loss of pathogenicity	1.25636e-179	269	509.99	389	303
OPF_6301	gnl|BL_ORD_ID|1163	PHI:1358|GzC2H018|I1RG87|5518|Gibberella zeae (related: Fusarium graminearum)|Unaffected pathogenicity	0	666	1168.68	1155	804
OPF_6302	gnl|BL_ORD_ID|2006	PHI:2248|Als1|Q1L2E2|13684|Phaeosphaeria nodorum (related: Stagonospora nodorum)|Mixed outcome	6.84143e-41	124	155.221	436	202
OPF_6304	gnl|BL_ORD_ID|156	PHI:200|ARG1|BAB40769|TX:5507|Fusarium oxysporum|Reduced virulence	0	291	623.624	463	360
OPF_6309	gnl|BL_ORD_ID|1700	PHI:1902|GzZC217|I1RJS7|5518|Gibberella zeae (related: Fusarium graminearum)|Unaffected pathogenicity	0	706	1368.6	1093	796
OPF_6310	gnl|BL_ORD_ID|1945	PHI:2180|MoTea4|G4N7A0|148305|Magnaporthe oryzae (related: Magnaporthe grisea)|Loss of pathogenicity	3.66189e-154	328	476.863	707	435
OPF_6311	gnl|BL_ORD_ID|971	PHI:1162|BDM1|I1RJS3|5518|Gibberella zeae (related: Fusarium graminearum)|Mixed outcome	7.85234e-108	159	314.309	250	188
OPF_6314	gnl|BL_ORD_ID|2213	PHI:2491|FgPTC1|I1RJS9|5518|Gibberella zeae (related: Fusarium graminearum)|Reduced virulence	0	362	662.914	556	423
OPF_6322	gnl|BL_ORD_ID|1263	PHI:1458|GzAra006|Q4I7F9|5518|Gibberella zeae (related: Fusarium graminearum)|Unaffected pathogenicity	2.47891e-79	158	262.307	454	241
OPF_6323	gnl|BL_ORD_ID|1171	PHI:1366|GzCON7|I1RJV1|5518|Gibberella zeae (related: Fusarium graminearum)|Reduced virulence	5.04339e-179	292	507.294	412	317
OPF_6326	gnl|BL_ORD_ID|1219	PHI:1414|GzC2H081|I1RZL0|5518|Gibberella zeae (related: Fusarium graminearum)|Unaffected pathogenicity	2.21536e-12	38	65.855	91	56
OPF_6327	gnl|BL_ORD_ID|1159	PHI:1354|GzC2H014|I1RCM9|5518|Gibberella zeae (related: Fusarium graminearum)|Reduced virulence	0	310	556.214	550	383
OPF_6328	gnl|BL_ORD_ID|307	PHI:361|KRE5|EAL01265|TX:5476|Candida albicans|Reduced virulence	1.01577e-170	434	551.977	1519	714
OPF_6333	gnl|BL_ORD_ID|507	PHI:578|NoxR|BAF36501|TX:35717|Epichloe festucae|Enhanced antagonism	0	388	743.036	518	440
OPF_6334	gnl|BL_ORD_ID|36	PHI:55|PKS1|AAB08104|TX:5016|Cochliobolus heterostrophus|Reduced virulence	0	816	946.806	2693	1254
OPF_6343	gnl|BL_ORD_ID|2251	PHI:2533|FKS1|Q4WLT4|746128|Aspergillus fumigatus|Lethal	0	1438	2891.29	1954	1614
OPF_6344	gnl|BL_ORD_ID|343	PHI:404|PTH11|AAD30436|TX:318829|Magnaporthe oryzae|Reduced virulence	9.88486e-10	56	56.9954	211	91
OPF_6347	gnl|BL_ORD_ID|2006	PHI:2248|Als1|Q1L2E2|13684|Phaeosphaeria nodorum (related: Stagonospora nodorum)|Mixed outcome	1.14529e-15	68	76.6406	271	118
OPF_6348	gnl|BL_ORD_ID|1202	PHI:1397|GzC2H060|I1RUQ2|5518|Gibberella zeae (related: Fusarium graminearum)|Unaffected pathogenicity	2.35846e-38	53	124.79	84	69
OPF_6349	gnl|BL_ORD_ID|711	PHI:816|MGG_04582|EDJ95999|TX:318829|Magnaporthe oryzae|Reduced virulence	8.69023e-25	70	102.834	267	117
OPF_6351	gnl|BL_ORD_ID|1252	PHI:1447|GzGATA005|I1RUP1|5518|Gibberella zeae (related: Fusarium graminearum)|Unaffected pathogenicity	0	690	1294.26	1020	788
OPF_6353	gnl|BL_ORD_ID|167	PHI:211|CaTUP1|AAB63195|TX:5476|Candida albicans|Reduced virulence	9.546e-18	64	85.1149	232	102
OPF_6357	gnl|BL_ORD_ID|155	PHI:199|AOX1|AAF82788|TX:5499|Cladosporium fulvum|Reduced virulence	5.95934e-115	241	359.762	670	352
OPF_6359	gnl|BL_ORD_ID|694	PHI:799|MGG_03530|EDJ94565|TX:318829|Magnaporthe oryzae|Reduced virulence	0	422	709.523	812	517
OPF_6360	gnl|BL_ORD_ID|2240	PHI:2521|GUS1|Q4WEM7|746128|Aspergillus fumigatus|Lethal	4.96194e-10	64	59.3066	253	112
OPF_6361	gnl|BL_ORD_ID|1298	PHI:1493|GzHMG025|I1RUP7|5518|Gibberella zeae (related: Fusarium graminearum)|Unaffected pathogenicity	6.98804e-137	219	416.387	379	270
OPF_6365	gnl|BL_ORD_ID|234	PHI:280|CCN1|AAG36938|TX:5207|Cryptococcus neoformans|Reduced virulence	1.46998e-07	74	51.9878	363	151
OPF_6366	gnl|BL_ORD_ID|1331	PHI:1526|GzHOMEL036|I1S0J3|5518|Gibberella zeae (related: Fusarium graminearum)|Unaffected pathogenicity	9.8353e-70	179	246.128	589	287
OPF_6391	gnl|BL_ORD_ID|1356	PHI:1552|GzMyb016|I1S0N5|5518|Gibberella zeae (related: Fusarium graminearum)|Unaffected pathogenicity	1.86132e-13	67	72.4034	272	113
OPF_6395	gnl|BL_ORD_ID|1193	PHI:1388|GzC2H051|I1RT91|5518|Gibberella zeae (related: Fusarium graminearum)|Unaffected pathogenicity	1.31765e-150	219	428.713	340	262
OPF_6404	gnl|BL_ORD_ID|2115	PHI:2376|DEP2|D2E9W7|29001|Alternaria brassicicola|Mixed outcome	7.1513e-57	134	196.438	410	203
OPF_6406	gnl|BL_ORD_ID|1955	PHI:2190|MoCYP51A|G4MRP8|148305|Magnaporthe oryzae (related: Magnaporthe grisea)|Reduced virulence	5.60946e-06	42	45.8246	176	75
OPF_6408	gnl|BL_ORD_ID|1810	PHI:2020|Tup1|XP_759427|5270|Ustilago maydis|Mixed outcome	2.30392e-28	71	119.013	295	144
OPF_6411	gnl|BL_ORD_ID|1092	PHI:1287|FGSG_13944|I1RT82|5518|Gibberella zeae (related: Fusarium graminearum)|Unaffected pathogenicity	0	330	680.248	449	383
OPF_6417	gnl|BL_ORD_ID|804	PHI:922|um03615||TX:5270|Ustilago maydis|Unaffected pathogenicity	5.65982e-46	162	169.859	606	252
OPF_6422	gnl|BL_ORD_ID|1308	PHI:1503|GzHMG035|I1S828|5518|Gibberella zeae (related: Fusarium graminearum)|Unaffected pathogenicity	1.65525e-08	67	54.299	313	124
OPF_6424	gnl|BL_ORD_ID|1297	PHI:1492|GzHMG024|Q4I5U9|5518|Gibberella zeae (related: Fusarium graminearum)|Unaffected pathogenicity	0	376	738.799	473	415
OPF_6425	gnl|BL_ORD_ID|1126	PHI:1321|ZEB2|I1RFC6|5518|Gibberella zeae (related: Fusarium graminearum)|Unaffected pathogenicity	1.25027e-07	22	47.3654	44	29
OPF_6426	gnl|BL_ORD_ID|2003	PHI:2244|Sep-03|gi|46099354|5270|Ustilago maydis|Unaffected pathogenicity	3.88665e-73	130	233.417	368	206
OPF_6427	gnl|BL_ORD_ID|2121	PHI:2382|Upa2|Q6QIY0|5270|Ustilago maydis|Unaffected pathogenicity	1.49771e-57	116	193.356	306	165
OPF_6431	gnl|BL_ORD_ID|1412	PHI:1610|GzP53L003|I1RSN1|5518|Gibberella zeae (related: Fusarium graminearum)|Unaffected pathogenicity	4.77435e-14	58	67.0106	162	76
OPF_6433	gnl|BL_ORD_ID|2253	PHI:2535|ERG11B |E9QY26|746128|Aspergillus fumigatus|Mixed outcome	5.04504e-09	67	56.225	313	120
OPF_6435	gnl|BL_ORD_ID|1955	PHI:2190|MoCYP51A|G4MRP8|148305|Magnaporthe oryzae (related: Magnaporthe grisea)|Reduced virulence	2.7989e-12	55	65.855	208	97
OPF_6436	gnl|BL_ORD_ID|1887	PHI:2109|CNB|MGG_06933|148305|Magnaporthe oryzae (related: Magnaporthe grisea)|Mixed outcome	4.78253e-118	167	333.183	174	170
OPF_6450	gnl|BL_ORD_ID|74	PHI:101|ALB1|AAC39471|TX:5085|Aspergillus fumigatus|Reduced virulence	0	930	1702.95	2172	1299
OPF_6451	gnl|BL_ORD_ID|2003	PHI:2244|Sep-03|gi|46099354|5270|Ustilago maydis|Unaffected pathogenicity	1.35675e-29	94	116.316	357	164
OPF_6452	gnl|BL_ORD_ID|1074	PHI:1269|FGSG_02838|I1RFK9|5518|Gibberella zeae (related: Fusarium graminearum)|Unaffected pathogenicity	1.72529e-89	165	288.115	414	235
OPF_6453	gnl|BL_ORD_ID|1354	PHI:1550|GzMyb014|I1RWN5|5518|Gibberella zeae (related: Fusarium graminearum)|Unaffected pathogenicity	1.32621e-89	223	292.738	541	283
OPF_6457	gnl|BL_ORD_ID|1948	PHI:2183|CPXB|EHA48040.1|148305|Magnaporthe oryzae (related: Magnaporthe grisea)|Unaffected pathogenicity	0	460	906.746	752	552
OPF_6458	gnl|BL_ORD_ID|2075	PHI:2329|CTB4|A0ST42|29003|Cercospora nicotianae|Reduced virulence	6.26511e-73	174	241.891	499	255
OPF_6468	gnl|BL_ORD_ID|2068	PHI:2322|SidH|Q4WF54|746128|Aspergillus fumigatus|Reduced virulence	2.66364e-22	60	88.9669	168	81
OPF_6469	gnl|BL_ORD_ID|43	PHI:62|caRSR1|AAB81286|TX:5476|Candida albicans|Reduced virulence	6.20609e-50	75	160.229	132	99
OPF_6473	gnl|BL_ORD_ID|1898	PHI:2121|MST50p|MGG_05199|148305|Magnaporthe oryzae (related: Magnaporthe grisea)|Loss of pathogenicity	4.31492e-35	62	122.865	92	75
OPF_6481	gnl|BL_ORD_ID|783	PHI:901|um01886||TX:5270|Ustilago maydis|Unaffected pathogenicity	5.43793e-36	126	140.969	477	201
OPF_6672	gnl|BL_ORD_ID|1274	PHI:1469|GzHMG001|I1R9Z0|5518|Gibberella zeae (related: Fusarium graminearum)|Unaffected pathogenicity	7.22391e-37	102	147.902	219	122
OPF_6721	gnl|BL_ORD_ID|377	PHI:441|BTP1|CAE55153|TX:40559|Botrytis cinerea|Reduced virulence	2.37953e-12	71	67.3958	314	126
OPF_6747	gnl|BL_ORD_ID|616	PHI:698|CtxA|AAF94614|TX:243277|Vibrio cholerae|Reduced virulence	4.47455e-10	54	58.5362	196	81
OPF_601	gnl|BL_ORD_ID|1341	PHI:1537|MYT1|I1RA01|5518|Gibberella zeae (related: Fusarium graminearum)|Unaffected pathogenicity	5.98916e-98	188	295.434	339	209
OPF_607	gnl|BL_ORD_ID|286	PHI:337|CHS7|AAT77184|TX:5507|Fusarium oxysporum|Reduced virulence	0	271	581.252	334	303
OPF_612	gnl|BL_ORD_ID|2140	PHI:2401|CaRING1|G0T3B3|456327|Xanthomonas campestris pv vesicatoria|Mixed outcome	2.6611e-09	24	54.299	44	31
OPF_614	gnl|BL_ORD_ID|374	PHI:438|BcBOT1 (related: CND5)|AAQ16576|TX:40559|Botrytis cinerea|Reduced virulence	3.39471e-56	140	195.667	501	237
OPF_624	gnl|BL_ORD_ID|1356	PHI:1552|GzMyb016|I1S0N5|5518|Gibberella zeae (related: Fusarium graminearum)|Unaffected pathogenicity	1.15714e-20	93	95.5153	334	149
OPF_628	gnl|BL_ORD_ID|1810	PHI:2020|Tup1|XP_759427|5270|Ustilago maydis|Mixed outcome	4.65182e-12	69	66.6254	287	120
OPF_629	gnl|BL_ORD_ID|2267	PHI:2549|MAK5|Q4WMS3|746128|Aspergillus fumigatus|Mixed outcome	1.13294e-34	127	137.502	476	201
OPF_633	gnl|BL_ORD_ID|1320	PHI:1515|GzHOMEL009|I1RG67|5518|Gibberella zeae (related: Fusarium graminearum)|Unaffected pathogenicity	1.79009e-70	149	224.172	352	191
OPF_634	gnl|BL_ORD_ID|295	PHI:346|CRU1|AAN10186|TX:5270|Ustilago maydis|Reduced virulence	4.85817e-10	49	58.5362	187	81
OPF_641	gnl|BL_ORD_ID|1083	PHI:1278|FGSG_09150|I1S453|5518|Gibberella zeae (related: Fusarium graminearum)|Unaffected pathogenicity	8.90048e-26	88	110.153	296	142
OPF_643	gnl|BL_ORD_ID|334	PHI:392|CaMNT2|CAA61538|TX:5476|Candida albicans|Reduced virulence	1.56059e-82	136	266.159	323	183
OPF_645	gnl|BL_ORD_ID|51	PHI:72|SAP2|AAM21050|TX:5476|Candida albicans|Reduced virulence	8.79681e-31	124	120.168	410	187
OPF_647	gnl|BL_ORD_ID|1866	PHI:2086|Moatg24|MGG_03638|148305|Magnaporthe oryzae (related: Magnaporthe grisea)|Unaffected pathogenicity	7.86174e-11	57	62.003	195	82
OPF_648	gnl|BL_ORD_ID|1348	PHI:1544|GzMyb008|I1RG68|5518|Gibberella zeae (related: Fusarium graminearum)|Unaffected pathogenicity	6.03984e-64	140	201.06	198	147
OPF_652	gnl|BL_ORD_ID|374	PHI:438|BcBOT1 (related: CND5)|AAQ16576|TX:40559|Botrytis cinerea|Reduced virulence	3.062e-13	58	68.5514	225	96
OPF_653	gnl|BL_ORD_ID|2012	PHI:2255|Abd1|Q0U2A0|13684|Phaeosphaeria nodorum (related: Stagonospora nodorum)|Unaffected pathogenicity	2.39237e-90	168	278.1	369	219
OPF_656	gnl|BL_ORD_ID|469	PHI:538|FRT1|AAU87358|TX:40559|Botrytis cinerea|Unaffected pathogenicity	0	328	601.282	606	410
OPF_661	gnl|BL_ORD_ID|1039	PHI:1234|FGSG_07812|I1RV69|5518|Gibberella zeae (related: Fusarium graminearum)|Lethal	0	2111	4351.97	2442	2239
OPF_662	gnl|BL_ORD_ID|1203	PHI:1398|GzC2H061|I1RV65|5518|Gibberella zeae (related: Fusarium graminearum)|Unaffected pathogenicity	0	498	748.429	833	588
OPF_663	gnl|BL_ORD_ID|1462	PHI:1662|GzCCHC002|I1REJ1|5518|Gibberella zeae (related: Fusarium graminearum)|Unaffected pathogenicity	2.57816e-39	118	151.369	464	218
OPF_670	gnl|BL_ORD_ID|2002	PHI:2240|Srt1|Q4PBY9|5270|Ustilago maydis|reduced virulence	1.14597e-42	139	158.303	531	247
OPF_671	gnl|BL_ORD_ID|469	PHI:538|FRT1|AAU87358|TX:40559|Botrytis cinerea|Unaffected pathogenicity	3.88005e-18	106	86.2705	430	185
OPF_674	gnl|BL_ORD_ID|1462	PHI:1662|GzCCHC002|I1REJ1|5518|Gibberella zeae (related: Fusarium graminearum)|Unaffected pathogenicity	2.13259e-27	102	113.62	385	180
OPF_677	gnl|BL_ORD_ID|469	PHI:538|FRT1|AAU87358|TX:40559|Botrytis cinerea|Unaffected pathogenicity	3.42204e-25	99	106.301	451	199
OPF_681	gnl|BL_ORD_ID|376	PHI:440|PMR1|CAB87245|TX:5476|Candida albicans|Reduced virulence	1.60721e-93	287	318.931	1052	474
OPF_685	gnl|BL_ORD_ID|469	PHI:538|FRT1|AAU87358|TX:40559|Botrytis cinerea|Unaffected pathogenicity	1.09379e-39	135	150.214	496	228
OPF_692	gnl|BL_ORD_ID|755	PHI:871|MGG_12656|EDK01997|TX:318829|Magnaporthe oryzae|Reduced virulence	2.47657e-08	21	48.9062	34	29
OPF_693	gnl|BL_ORD_ID|755	PHI:871|MGG_12656|EDK01997|TX:318829|Magnaporthe oryzae|Reduced virulence	5.42143e-06	25	41.2022	71	38
OPF_700	gnl|BL_ORD_ID|2100	PHI:2357|CYP52X1|E2EAF6|475271|Beauveria bassiana|Reduced virulence	1.4571e-82	186	266.929	512	262
OPF_6972	gnl|BL_ORD_ID|695	PHI:800|MGG_13324|EDK00897|TX:318829|Magnaporthe oryzae|Reduced virulence	6.95845e-09	64	55.8398	267	104
OPF_7054	gnl|BL_ORD_ID|616	PHI:698|CtxA|AAF94614|TX:243277|Vibrio cholerae|Reduced virulence	2.04668e-17	66	78.9518	189	91
OPF_7176	gnl|BL_ORD_ID|290	PHI:341|CPK1|BAD04044|TX:5462|Colletotrichum lagenarium|Loss of pathogenicity	0	339	619.002	563	385
OPF_7842	gnl|BL_ORD_ID|760	PHI:876|MGG_11671|EDK03349|TX:318829|Magnaporthe oryzae|Reduced virulence	6.25068e-43	164	168.318	642	262
OPF_7893	gnl|BL_ORD_ID|377	PHI:441|BTP1|CAE55153|TX:40559|Botrytis cinerea|Reduced virulence	6.12637e-09	65	53.9138	305	127
OPF_705	gnl|BL_ORD_ID|333	PHI:391|ABC2|BAC67162|TX:318829|Magnaporthe oryzae|Unaffected pathogenicity	0	794	1603.96	1465	1044
OPF_712	gnl|BL_ORD_ID|2067	PHI:2321|SidI|Q4WR83|746128|Aspergillus fumigatus|Reduced virulence	1.37979e-26	105	113.235	368	164
OPF_713	gnl|BL_ORD_ID|59	PHI:81|MAC1|AAB66482|TX:318829|Magnaporthe oryzae|Reduced virulence	1.18424e-15	130	78.9518	532	212
OPF_722	gnl|BL_ORD_ID|525	PHI:598|THIOL|ABB55459|TX:5022|Leptosphaeria maculans|Reduced virulence	6.72632e-118	187	348.977	351	235
OPF_724	gnl|BL_ORD_ID|1849	PHI:2067|ABC4|MGG_00937|148305|Magnaporthe oryzae (related: Magnaporthe grisea)|Loss of pathogenicity	0	718	1276.54	1685	1007
OPF_731	gnl|BL_ORD_ID|1824	PHI:2038|Mir1|MGG_02370|148305|Magnaporthe oryzae (related: Magnaporthe grisea)|Unaffected pathogenicity	5.36278e-07	62	47.3654	270	118
OPF_739	gnl|BL_ORD_ID|99	PHI:132|ABC1|AAB86640|TX:318829|Magnaporthe oryzae|Reduced virulence	0	1012	2047.71	1499	1175
OPF_743	gnl|BL_ORD_ID|1590	PHI:1790|GzZC105|I1RVT7|5518|Gibberella zeae (related: Fusarium graminearum)|Lethal	0	412	756.518	807	510
OPF_750	gnl|BL_ORD_ID|1244	PHI:1439|GzNot001|I1RW22|5518|Gibberella zeae (related: Fusarium graminearum)|Lethal	0	1517	3072.72	2195	1799
OPF_754	gnl|BL_ORD_ID|987	PHI:1178|(Sc Cdc28)|I1RW16|5518|Gibberella zeae (related: Fusarium graminearum)|Reduced virulence	0	280	582.793	333	301
OPF_756	gnl|BL_ORD_ID|1358	PHI:1554|GzMyb018|I1RC64|5518|Gibberella zeae (related: Fusarium graminearum)|Unaffected pathogenicity	2.99729e-11	62	64.6994	199	94
OPF_757	gnl|BL_ORD_ID|1860	PHI:2080|Moatg13|MGG_00454|148305|Magnaporthe oryzae (related: Magnaporthe grisea)|Reduced virulence	0	468	684.1	991	608
OPF_759	gnl|BL_ORD_ID|199	PHI:244|CLAP1|AAN62846|TX:290576|Colletotrichum lindemuthianum|Loss of pathogenicity	6.5205e-95	285	328.176	963	447
OPF_760	gnl|BL_ORD_ID|1589	PHI:1789|GzZC104|I1RVU7|5518|Gibberella zeae (related: Fusarium graminearum)|Unaffected pathogenicity	0	416	790.801	744	531
OPF_761	gnl|BL_ORD_ID|526	PHI:599|TCO1|ABD49452|TX:5207|Cryptococcus neoformans|Reduced virulence	1.8939e-30	85	128.257	246	123
OPF_765	gnl|BL_ORD_ID|1917	PHI:2141|CDC15|XP_001406795|148305|Magnaporthe oryzae (related: Magnaporthe grisea)|Loss of pathogenicity	0	603	1033.48	1018	688
OPF_767	gnl|BL_ORD_ID|1356	PHI:1552|GzMyb016|I1S0N5|5518|Gibberella zeae (related: Fusarium graminearum)|Unaffected pathogenicity	3.78531e-28	92	120.168	349	159
OPF_768	gnl|BL_ORD_ID|906	PHI:1036|Rac|CAO82105|TX:5111|Claviceps purpurea|Loss of pathogenicity	3.87648e-06	47	45.0542	179	81
OPF_772	gnl|BL_ORD_ID|1252	PHI:1447|GzGATA005|I1RUP1|5518|Gibberella zeae (related: Fusarium graminearum)|Unaffected pathogenicity	2.73717e-36	66	135.191	155	98
OPF_775	gnl|BL_ORD_ID|783	PHI:901|um01886||TX:5270|Ustilago maydis|Unaffected pathogenicity	1.05194e-35	141	139.428	516	208
OPF_778	gnl|BL_ORD_ID|266	PHI:316|PiGPB1|AAP55639|TX:4787|Phytophthora infestans|Reduced virulence	1.69271e-08	28	53.5286	74	41
OPF_783	gnl|BL_ORD_ID|1479	PHI:1679|GzMIZ001|I1RW03|5518|Gibberella zeae (related: Fusarium graminearum)|Unaffected pathogenicity	8.52599e-93	166	284.263	374	230
OPF_787	gnl|BL_ORD_ID|167	PHI:211|CaTUP1|AAB63195|TX:5476|Candida albicans|Reduced virulence	1.94187e-06	19	47.3654	47	30
OPF_793	gnl|BL_ORD_ID|1206	PHI:1401|GzC2H064|I1RVY6|5518|Gibberella zeae (related: Fusarium graminearum)|Unaffected pathogenicity	1.26964e-127	217	403.29	434	292
OPF_796	gnl|BL_ORD_ID|1206	PHI:1401|GzC2H064|I1RVY6|5518|Gibberella zeae (related: Fusarium graminearum)|Unaffected pathogenicity	7.09596e-20	36	80.8777	56	39
OPF_797	gnl|BL_ORD_ID|2262	PHI:2544|PAB1|Q4WK03|746128|Aspergillus fumigatus|Mixed outcome	0	423	766.918	615	485
OPF_798	gnl|BL_ORD_ID|1117	PHI:1312|GzbHLH013|I1RVV8|5518|Gibberella zeae (related: Fusarium graminearum)|Unaffected pathogenicity	6.09794e-136	226	431.795	426	291
OPF_799	gnl|BL_ORD_ID|162	PHI:206|CaNAG1|BAB43821|TX:5476|Candida albicans|Reduced virulence	3.86077e-74	120	231.106	246	163
OPF_800	gnl|BL_ORD_ID|2280	PHI:2562|Cwt1|Q59M50|5476|Candida albicans|Reduced virulence	8.11838e-19	64	87.4261	272	114
OPF_7946	gnl|BL_ORD_ID|760	PHI:876|MGG_11671|EDK03349|TX:318829|Magnaporthe oryzae|Reduced virulence	5.66071e-14	56	66.2402	129	65
OPF_8123	gnl|BL_ORD_ID|648	PHI:747|um00445|Not available|TX:5270|Ustilago maydis|Unaffected pathogenicity	2.9746e-31	86	116.701	231	120
OPF_8153	gnl|BL_ORD_ID|1233	PHI:1428|GzC2H096|I1S5D9|5518|Gibberella zeae (related: Fusarium graminearum)|Unaffected pathogenicity	3.80467e-14	62	68.1662	221	87
OPF_8202	gnl|BL_ORD_ID|616	PHI:698|CtxA|AAF94614|TX:243277|Vibrio cholerae|Reduced virulence	6.88815e-06	50	45.0542	179	75
OPF_8495	gnl|BL_ORD_ID|377	PHI:441|BTP1|CAE55153|TX:40559|Botrytis cinerea|Reduced virulence	1.43692e-11	58	64.3142	245	115
OPF_8567	gnl|BL_ORD_ID|1454	PHI:1654|GzWing027|I1S4Q8|5518|Gibberella zeae (related: Fusarium graminearum)|Unaffected pathogenicity	3.77397e-20	40	88.9669	71	51
OPF_8603	gnl|BL_ORD_ID|755	PHI:871|MGG_12656|EDK01997|TX:318829|Magnaporthe oryzae|Reduced virulence	7.33421e-08	27	46.595	73	36
OPF_8654	gnl|BL_ORD_ID|616	PHI:698|CtxA|AAF94614|TX:243277|Vibrio cholerae|Reduced virulence	1.75902e-06	44	46.595	144	66
OPF_8805	gnl|BL_ORD_ID|413	PHI:479|MEP1|AAQ07436|TX:199306|Coccidioides posadasii|Reduced virulence	8.62831e-40	84	145.591	227	127
OPF_801	gnl|BL_ORD_ID|2016	PHI:2259|AAR1|G8DNT1|45130|Cochliobolus sativus|Reduced virulence	4.86709e-10	95	60.8474	329	142
OPF_802	gnl|BL_ORD_ID|148	PHI:191|TOM1|AAB08446|TX:39703|Septoria lycopersici|Unaffected pathogenicity	2.65342e-10	65	61.2326	263	113
OPF_803	gnl|BL_ORD_ID|273	PHI:323|VFGLU1|AAO63562|TX:93591|Verticillium fungicola|Reduced virulence	4.85287e-09	38	55.8398	134	64
OPF_807	gnl|BL_ORD_ID|804	PHI:922|um03615||TX:5270|Ustilago maydis|Unaffected pathogenicity	1.74118e-57	190	204.912	619	285
OPF_808	gnl|BL_ORD_ID|1208	PHI:1403|GzC2H066|I1RWF1|5518|Gibberella zeae (related: Fusarium graminearum)|Reduced virulence	3.08532e-71	136	232.261	188	154
OPF_814	gnl|BL_ORD_ID|164	PHI:208|CaNAG5|BAB43816|TX:5476|Candida albicans|Reduced virulence	1.07455e-28	120	116.316	522	221
OPF_817	gnl|BL_ORD_ID|163	PHI:207|CaNAG2|BAB43813|TX:5476|Candida albicans|Reduced virulence	4.64217e-90	164	279.641	421	245
OPF_819	gnl|BL_ORD_ID|1413	PHI:1611|GzP53L004|I1RVV2|5518|Gibberella zeae (related: Fusarium graminearum)|Unaffected pathogenicity	0	304	609.372	527	383
OPF_821	gnl|BL_ORD_ID|2288	PHI:2570|CYB2|Q6FM61|5478|Candida glabrata|Reduced virulence	7.71789e-07	20	48.1358	51	32
OPF_826	gnl|BL_ORD_ID|1813	PHI:2025|HDL1|G4MQZ9|148305|Magnaporthe oryzae (related: Magnaporthe grisea)|Unaffected pathogenicity	5.06131e-07	33	50.447	131	60
OPF_828	gnl|BL_ORD_ID|970	PHI:1161|MgMfs1|A4ZGP3|54734|Mycosphaerella graminicola (related: Zymoseptoria triticii)|Sensitive to chemical	1.5764e-157	233	464.151	545	348
OPF_831	gnl|BL_ORD_ID|1881	PHI:2101|Vacuolar calcium ion transporter|MGG_11454|148305|Magnaporthe oryzae (related: Magnaporthe grisea)|Unaffected pathogenicity	1.29213e-178	283	511.531	470	342
OPF_832	gnl|BL_ORD_ID|1396	PHI:1593|GzOB033|I1RWS6|5518|Gibberella zeae (related: Fusarium graminearum)|Unaffected pathogenicity	6.07841e-46	83	166.392	185	110
OPF_833	gnl|BL_ORD_ID|1047	PHI:1242|FGSG_02838|I1RWG2|5518|Gibberella zeae (related: Fusarium graminearum)|Unaffected pathogenicity	3.03917e-54	102	178.333	193	129
OPF_834	gnl|BL_ORD_ID|435	PHI:503|COX15|AAB64668|TX:4932|Saccharomyces cerevisiae|Reduced virulence	1.32241e-122	207	373.629	434	274
OPF_838	gnl|BL_ORD_ID|1136	PHI:1331|GzbZIP013|I1RWW4|5518|Gibberella zeae (related: Fusarium graminearum)|Unaffected pathogenicity	1.34646e-166	310	486.493	581	376
OPF_844	gnl|BL_ORD_ID|1395	PHI:1592|GzOB032|I1RWS0|5518|Gibberella zeae (related: Fusarium graminearum)|Unaffected pathogenicity	7.18684e-49	124	167.162	392	175
OPF_848	gnl|BL_ORD_ID|2261	PHI:2543|GCD6|Q4WLS1|746128|Aspergillus fumigatus|Mixed outcome	5.85478e-10	89	58.151	417	160
OPF_853	gnl|BL_ORD_ID|1983	PHI:2219|don1|XP_758565|5270|Ustilago maydis|Reduced virulence	7.01245e-07	24	49.6766	68	30
OPF_854	gnl|BL_ORD_ID|1593	PHI:1793|GzZC108|I1RWT7|5518|Gibberella zeae (related: Fusarium graminearum)|Reduced virulence	0	644	1185.63	866	710
OPF_855	gnl|BL_ORD_ID|2067	PHI:2321|SidI|Q4WR83|746128|Aspergillus fumigatus|Reduced virulence	4.24579e-17	123	82.0333	517	201
OPF_858	gnl|BL_ORD_ID|948	PHI:1139|raxQ|B2SI02|360094|Xanthomonas oryzae|Partially lost Ax21 (synonym: AvrXa21) activity	1.66258e-40	110	157.147	331	172
OPF_859	gnl|BL_ORD_ID|1015	PHI:1207|(Sc Kin1/Kin2)|I1RY42|5518|Gibberella zeae (related: Fusarium graminearum)|Reduced virulence	0	668	1290.02	954	764
OPF_861	gnl|BL_ORD_ID|1960	PHI:2195|MoRgs4|XP_368254|148305|Magnaporthe oryzae (related: Magnaporthe grisea)|Mixed outcome	0	787	1441.4	1258	955
OPF_867	gnl|BL_ORD_ID|1126	PHI:1321|ZEB2|I1RFC6|5518|Gibberella zeae (related: Fusarium graminearum)|Unaffected pathogenicity	2.81246e-07	19	48.1358	38	30
OPF_876	gnl|BL_ORD_ID|1089	PHI:1284|FGSG_13509|I1RI73|5518|Gibberella zeae (related: Fusarium graminearum)|Unaffected pathogenicity	2.17533e-16	53	79.337	175	84
OPF_881	gnl|BL_ORD_ID|1138	PHI:1333|GzbZIP015|I1RY51|5518|Gibberella zeae (related: Fusarium graminearum)|Unaffected pathogenicity	8.85095e-55	103	183.341	183	131
OPF_888	gnl|BL_ORD_ID|2081	PHI:2336|NIA1|O00101|13684|Stagonospora nodorum (related: Phaeosphaeria nodorum)|Unaffected pathogenicity	1.50772e-28	109	117.857	379	164
OPF_890	gnl|BL_ORD_ID|2246	PHI:2528|SLY1|Q4WYU7|746128|Aspergillus fumigatus|Lethal	1.73461e-16	94	80.4925	428	179
OPF_891	gnl|BL_ORD_ID|2117	PHI:2378|DEP4|D2E9W9|29001|Alternaria brassicicola|Mixed outcome	2.3581e-08	53	54.299	171	79
OPF_896	gnl|BL_ORD_ID|1031	PHI:1225|FGSG_12132|I1RP25|5518|Gibberella zeae (related: Fusarium graminearum)|Lethal	5.99455e-07	24	49.6766	82	45
OPF_898	gnl|BL_ORD_ID|1826	PHI:2042|ABC3|Q3Y5V5|148305|Magnaporthe oryzae (related: Magnaporthe grisea)|Loss of pathogenicity	4.70904e-152	405	495.352	1400	670
OPF_8956	gnl|BL_ORD_ID|402	PHI:468|EPA1|AAQ82691|TX:5478|Candida glabrata|Reduced virulence	1.51118e-09	50	57.3806	179	67
OPF_9099	gnl|BL_ORD_ID|422	PHI:488|IRS4|EAK93583|TX:5476|Candida albicans|Reduced virulence	1.57088e-10	44	59.6918	168	85
OPF_9201	gnl|BL_ORD_ID|631	PHI:714|PKS4 (related: ZEA1)|ABB90283|TX:5518|Fusarium graminearum|Unaffected pathogenicity	2.93589e-62	132	220.32	333	191
OPF_9443	gnl|BL_ORD_ID|616	PHI:698|CtxA|AAF94614|TX:243277|Vibrio cholerae|Reduced virulence	5.30058e-07	43	49.6766	193	81
OPF_9591	gnl|BL_ORD_ID|616	PHI:698|CtxA|AAF94614|TX:243277|Vibrio cholerae|Reduced virulence	5.97498e-09	50	54.299	167	70
OPF_9703	gnl|BL_ORD_ID|157	PHI:201|AVR-Pita (related: AVR2-YAMO)|AAK00131|TX:318829|Magnaporthe oryzae|Effector (plant avirulence determinant)	1.80542e-08	46	52.7582	178	79
OPF_9719	gnl|BL_ORD_ID|616	PHI:698|CtxA|AAF94614|TX:243277|Vibrio cholerae|Reduced virulence	3.08369e-07	58	49.2914	196	72
OPF_9738	gnl|BL_ORD_ID|188	PHI:233|TOXE|AAD13811|TX:5017|Cochliobolus carbonum|Reduced virulence	3.83163e-07	22	49.2914	50	32
OPF_9803	gnl|BL_ORD_ID|1468	PHI:1668|GzCCHC008|I1S0C1|5518|Gibberella zeae (related: Fusarium graminearum)|Unaffected pathogenicity	1.33241e-06	27	47.7506	65	33
OPF_9836	gnl|BL_ORD_ID|1221	PHI:1416|GzC2H083|I1S0D8|5518|Gibberella zeae (related: Fusarium graminearum)|Unaffected pathogenicity	1.16386e-13	53	68.1662	190	70
OPF_3	gnl|BL_ORD_ID|1739	PHI:1941|GzZC256|I1RGD9|5518|Gibberella zeae (related: Fusarium graminearum)|Unaffected pathogenicity	0	439	788.489	726	498
OPF_7	gnl|BL_ORD_ID|1001	PHI:1193|(Sc Sky1)|I1RGD6|5518|Gibberella zeae (related: Fusarium graminearum)|Reduced virulence	0	456	922.539	512	483
OPF_9	gnl|BL_ORD_ID|1165	PHI:1360|GzC2H020|I1RGE3|5518|Gibberella zeae (related: Fusarium graminearum)|Unaffected pathogenicity	0	354	582.408	646	417
OPF_10	gnl|BL_ORD_ID|74	PHI:101|ALB1|AAC39471|TX:5085|Aspergillus fumigatus|Reduced virulence	0	808	1498.41	1882	1169
OPF_12	gnl|BL_ORD_ID|711	PHI:816|MGG_04582|EDJ95999|TX:318829|Magnaporthe oryzae|Reduced virulence	1.32619e-12	63	67.3958	222	90
OPF_16	gnl|BL_ORD_ID|2002	PHI:2240|Srt1|Q4PBY9|5270|Ustilago maydis|reduced virulence	4.31819e-47	138	171.4	489	234
OPF_17	gnl|BL_ORD_ID|1810	PHI:2020|Tup1|XP_759427|5270|Ustilago maydis|Mixed outcome	6.417e-10	70	57.3806	273	115
OPF_18	gnl|BL_ORD_ID|1164	PHI:1359|GzC2H019|I1RGC9|5518|Gibberella zeae (related: Fusarium graminearum)|Unaffected pathogenicity	3.18967e-44	93	143.665	156	108
OPF_22	gnl|BL_ORD_ID|1460	PHI:1660|GzCCCH004|I1S4C9|5518|Gibberella zeae (related: Fusarium graminearum)|Unaffected pathogenicity	1.01334e-45	135	177.563	410	210
OPF_24	gnl|BL_ORD_ID|1944	PHI:2179|Moplaa|F8SM03|148305|Magnaporthe oryzae (related: Magnaporthe grisea)|Reduced virulence	0	331	596.275	795	473
OPF_30	gnl|BL_ORD_ID|209	PHI:255|FUM1 (related: FUM5)|AAD43562|TX:5127|Gibberella moniliformis|Unaffected pathogenicity	0	1031	1801.18	2579	1513
OPF_31	gnl|BL_ORD_ID|36	PHI:55|PKS1|AAB08104|TX:5016|Cochliobolus heterostrophus|Reduced virulence	0	491	837.025	1257	708
OPF_33	gnl|BL_ORD_ID|2016	PHI:2259|AAR1|G8DNT1|45130|Cochliobolus sativus|Reduced virulence	0	634	1248.8	1187	815
OPF_34	gnl|BL_ORD_ID|50	PHI:71|ECP2|CAA78401|TX:5499|Cladosporium fulvum|Effector (plant avirulence determinant)	3.12287e-08	31	47.3654	95	43
OPF_35	gnl|BL_ORD_ID|1849	PHI:2067|ABC4|MGG_00937|148305|Magnaporthe oryzae (related: Magnaporthe grisea)|Loss of pathogenicity	0	567	780.4	1708	853
OPF_36	gnl|BL_ORD_ID|1826	PHI:2042|ABC3|Q3Y5V5|148305|Magnaporthe oryzae (related: Magnaporthe grisea)|Loss of pathogenicity	0	485	756.518	1349	724
OPF_43	gnl|BL_ORD_ID|1141	PHI:1336|GzbZIP018|I1S462|5518|Gibberella zeae (related: Fusarium graminearum)|Unaffected pathogenicity	6.51444e-49	163	174.866	382	211
OPF_53	gnl|BL_ORD_ID|804	PHI:922|um03615||TX:5270|Ustilago maydis|Unaffected pathogenicity	1.00122e-74	207	252.677	645	305
OPF_57	gnl|BL_ORD_ID|1636	PHI:1838|GzZC153|I1RGC8|5518|Gibberella zeae (related: Fusarium graminearum)|Unaffected pathogenicity	0	333	657.136	630	438
OPF_61	gnl|BL_ORD_ID|2013	PHI:2256|Xdh1|Q0UA24|13684|Phaeosphaeria nodorum (related: Stagonospora nodorum)|Unaffected pathogenicity	3.49454e-70	132	225.328	347	194
OPF_63	gnl|BL_ORD_ID|338	PHI:397|LAC2|AAV64894|TX:5207|Cryptococcus neoformans|Unaffected pathogenicity	1.22538e-28	145	118.242	578	237
OPF_64	gnl|BL_ORD_ID|131	PHI:174|GNA1|BAA36496|TX:5476|Candida albicans|Reduced virulence	1.50802e-43	73	145.206	144	92
OPF_66	gnl|BL_ORD_ID|506	PHI:577|NoxB|BAE72682|TX:35717|Epichloe festucae|Wild-type mutualism	5.88418e-09	61	55.8398	296	108
OPF_69	gnl|BL_ORD_ID|374	PHI:438|BcBOT1 (related: CND5)|AAQ16576|TX:40559|Botrytis cinerea|Reduced virulence	8.52388e-22	87	94.3597	344	151
OPF_76	gnl|BL_ORD_ID|199	PHI:244|CLAP1|AAN62846|TX:290576|Colletotrichum lindemuthianum|Loss of pathogenicity	1.02857e-70	252	254.218	901	397
OPF_82	gnl|BL_ORD_ID|2026	PHI:2269|Mdh1|0|13684|Phaeosphaeria nodorum (related: Stagonospora nodorum)|Unaffected pathogenicity	1.78143e-25	80	104.375	272	126
OPF_85	gnl|BL_ORD_ID|2062	PHI:2315|ChLae1|G4XKY9|5016|Cochliobolus heterostrophus|Mixed outcome	2.1347e-38	91	138.272	313	137
OPF_86	gnl|BL_ORD_ID|973	PHI:1164|RRG1|I1RX94|5518|Gibberella zeae (related: Fusarium graminearum)|Reduced virulence	2.00586e-131	244	415.616	457	292
OPF_92	gnl|BL_ORD_ID|804	PHI:922|um03615||TX:5270|Ustilago maydis|Unaffected pathogenicity	3.85373e-64	187	223.402	641	292
OPF_95	gnl|BL_ORD_ID|2132	PHI:2393|Related to O-methylsterigmatocystin oxidoreductase|I1R980|5518|Gibberella zeae (related: Fusarium graminearum)|Increased virulence (Hypervirulence)	6.05661e-17	57	80.1073	183	92
OPF_97	gnl|BL_ORD_ID|77	PHI:105|PLB1|AAC61890|TX:5476|Candida albicans|Reduced virulence	3.07373e-128	218	393.66	573	337
OPF_98	gnl|BL_ORD_ID|1882	PHI:2103|Vacuolar calcium ion transporter|MGG_08710|148305|Magnaporthe oryzae (related: Magnaporthe grisea)|Unaffected pathogenicity	1.96059e-36	105	141.739	244	148
OPF_99	gnl|BL_ORD_ID|2253	PHI:2535|ERG11B |E9QY26|746128|Aspergillus fumigatus|Mixed outcome	9.11978e-09	63	54.299	260	106
OPF_100	gnl|BL_ORD_ID|399	PHI:465|KIN2|AAB63337|TX:5270|Ustilago maydis|Reduced virulence	5.86462e-60	134	220.32	353	195
OPF_901	gnl|BL_ORD_ID|772	PHI:888|MGG_01707|EDK04578|TX:318829|Magnaporthe oryzae|Reduced virulence	3.78206e-133	188	380.948	296	227
OPF_903	gnl|BL_ORD_ID|445	PHI:513|ARN1 (related: SIT1)|EAK97011|TX:5476|Candida albicans|Reduced virulence	3.27593e-50	160	182.185	601	274
OPF_905	gnl|BL_ORD_ID|78	PHI:106|CAT1|AAC39448|TX:5476|Candida albicans|Reduced virulence	2.22605e-155	230	453.366	483	311
OPF_909	gnl|BL_ORD_ID|151	PHI:195|VPS34|CAA70254|TX:5476|Candida albicans|Loss of pathogenicity	3.4849e-171	371	526.168	1064	538
OPF_918	gnl|BL_ORD_ID|1099	PHI:1294|GzAPSES002|I1RMT5|5518|Gibberella zeae (related: Fusarium graminearum)|Unaffected pathogenicity	3.54956e-109	196	330.102	397	259
OPF_920	gnl|BL_ORD_ID|1065	PHI:1260|FGSG_13944|I1RUC7|5518|Gibberella zeae (related: Fusarium graminearum)|Unaffected pathogenicity	3.13497e-23	73	104.375	202	112
OPF_923	gnl|BL_ORD_ID|1321	PHI:1516|GzHOMEL012|I1RMR8|5518|Gibberella zeae (related: Fusarium graminearum)|Lethal	2.93729e-174	288	498.049	423	315
OPF_929	gnl|BL_ORD_ID|1263	PHI:1458|GzAra006|Q4I7F9|5518|Gibberella zeae (related: Fusarium graminearum)|Unaffected pathogenicity	4.94735e-57	150	203.371	455	229
OPF_942	gnl|BL_ORD_ID|1877	PHI:2097|Neo1|MGG_04066|148305|Magnaporthe oryzae (related: Magnaporthe grisea)|Loss of pathogenicity	6.51603e-88	274	311.997	1011	449
OPF_943	gnl|BL_ORD_ID|2291	PHI:2594|SET3|Q59ZX1|746128|Aspergillus fumigatus|Mixed outcome	2.51486e-09	26	56.9954	65	37
OPF_947	gnl|BL_ORD_ID|2026	PHI:2269|Mdh1|0|13684|Phaeosphaeria nodorum (related: Stagonospora nodorum)|Unaffected pathogenicity	8.90308e-46	102	162.925	266	153
OPF_956	gnl|BL_ORD_ID|1660	PHI:1862|GzZC177|I1RL97|5518|Gibberella zeae (related: Fusarium graminearum)|Unaffected pathogenicity	1.91311e-155	257	461.84	560	346
OPF_958	gnl|BL_ORD_ID|1338	PHI:1534|GzMADS001|I1RWM0|5518|Gibberella zeae (related: Fusarium graminearum)|Unaffected pathogenicity	2.44586e-126	191	358.607	233	201
OPF_960	gnl|BL_ORD_ID|1382	PHI:1578|GzOB018|I1RKY2|5518|Gibberella zeae (related: Fusarium graminearum)|Unaffected pathogenicity	0	363	693.73	574	444
OPF_961	gnl|BL_ORD_ID|1143	PHI:1338|GzbZIP020|I1S8Y4|5518|Gibberella zeae (related: Fusarium graminearum)|Unaffected pathogenicity	4.92533e-90	167	273.092	344	203
OPF_962	gnl|BL_ORD_ID|993	PHI:1184|(Sc Gin4-like)|I1RWM5|5518|Gibberella zeae (related: Fusarium graminearum)|Reduced virulence	0	513	906.36	943	643
OPF_965	gnl|BL_ORD_ID|695	PHI:800|MGG_13324|EDK00897|TX:318829|Magnaporthe oryzae|Reduced virulence	5.8194e-10	63	59.3066	241	99
OPF_968	gnl|BL_ORD_ID|2024	PHI:2267|Mls1|0|13684|Phaeosphaeria nodorum (related: Stagonospora nodorum)|Loss of pathogenicity	0	330	711.449	413	368
OPF_970	gnl|BL_ORD_ID|1239	PHI:1434|GzC2H103|I1S8Y5|5518|Gibberella zeae (related: Fusarium graminearum)|Unaffected pathogenicity	1.61978e-46	123	161.77	309	153
OPF_971	gnl|BL_ORD_ID|213	PHI:259|GPI7|AAL83897|TX:5476|Candida albicans|Reduced virulence	4.15032e-46	132	176.407	370	182
OPF_974	gnl|BL_ORD_ID|2210	PHI:2488|Man1|G4ND25|148305|Magnaporthe oryzae (related: Magnaporthe grisea)|Unaffected pathogenicity	2.38659e-65	171	222.631	504	240
OPF_975	gnl|BL_ORD_ID|221	PHI:267|MLT1|AAD51594|TX:5476|Candida albicans|Reduced virulence	0	594	948.347	1650	894
OPF_976	gnl|BL_ORD_ID|701	PHI:806|MGG_04137|EDJ99440|TX:318829|Magnaporthe oryzae|Reduced virulence	5.65002e-09	38	53.5286	156	74
OPF_977	gnl|BL_ORD_ID|1064	PHI:1259|FGSG_03499|I1RNK3|5518|Gibberella zeae (related: Fusarium graminearum)|Unaffected pathogenicity	0	527	865.144	993	637
OPF_984	gnl|BL_ORD_ID|1114	PHI:1309|GzbHLH010|I1RNI6|5518|Gibberella zeae (related: Fusarium graminearum)|Lethal	2.11345e-140	214	400.979	302	237
OPF_9908	gnl|BL_ORD_ID|1045	PHI:1240|FGSG_05586|I1RWQ0|5518|Gibberella zeae (related: Fusarium graminearum)|Unaffected pathogenicity	3.02355e-46	71	152.91	109	87
OPF_9939	gnl|BL_ORD_ID|1045	PHI:1240|FGSG_05586|I1RWQ0|5518|Gibberella zeae (related: Fusarium graminearum)|Unaffected pathogenicity	1.72166e-128	178	369.777	217	198
OPF_9991	gnl|BL_ORD_ID|119	PHI:160|AMT|AAF01762|TX:5599|Alternaria alternata|Loss of pathogenicity	4.98952e-38	134	150.984	476	210
OPF_10020	gnl|BL_ORD_ID|2016	PHI:2259|AAR1|G8DNT1|45130|Cochliobolus sativus|Reduced virulence	2.02485e-15	62	73.1738	203	89
OPF_10109	gnl|BL_ORD_ID|2245	PHI:2527|SEC31|Q4X0M4|746128|Aspergillus fumigatus|Mixed outcome	5.49397e-12	59	65.0846	248	100
OPF_10161	gnl|BL_ORD_ID|616	PHI:698|CtxA|AAF94614|TX:243277|Vibrio cholerae|Reduced virulence	4.89953e-08	62	51.9878	235	90
OPF_10216	gnl|BL_ORD_ID|1281	PHI:1476|GzHMG008|I1RC98|5518|Gibberella zeae (related: Fusarium graminearum)|Unaffected pathogenicity	6.68159e-20	56	85.5001	192	101
OPF_10272	gnl|BL_ORD_ID|209	PHI:255|FUM1 (related: FUM5)|AAD43562|TX:5127|Gibberella moniliformis|Unaffected pathogenicity	4.8365e-14	37	72.0182	89	56
OPF_10453	gnl|BL_ORD_ID|101	PHI:134|AKT2|BAA36589|TX:5599|Alternaria alternata|Loss of pathogenicity	1.06982e-12	39	65.4698	135	70
OPF_10597	gnl|BL_ORD_ID|2024	PHI:2267|Mls1|0|13684|Phaeosphaeria nodorum (related: Stagonospora nodorum)|Loss of pathogenicity	3.02966e-52	81	172.17	119	103
OPF_10617	gnl|BL_ORD_ID|1412	PHI:1610|GzP53L003|I1RSN1|5518|Gibberella zeae (related: Fusarium graminearum)|Unaffected pathogenicity	6.25564e-121	176	361.688	287	217
OPF_10635	gnl|BL_ORD_ID|755	PHI:871|MGG_12656|EDK01997|TX:318829|Magnaporthe oryzae|Reduced virulence	1.57652e-07	21	46.2098	58	36
OPF_10647	gnl|BL_ORD_ID|755	PHI:871|MGG_12656|EDK01997|TX:318829|Magnaporthe oryzae|Reduced virulence	4.52799e-27	58	106.301	155	87
OPF_10674	gnl|BL_ORD_ID|1412	PHI:1610|GzP53L003|I1RSN1|5518|Gibberella zeae (related: Fusarium graminearum)|Unaffected pathogenicity	5.29025e-49	82	163.696	112	94
OPF_10697	gnl|BL_ORD_ID|506	PHI:577|NoxB|BAE72682|TX:35717|Epichloe festucae|Wild-type mutualism	1.00025e-23	38	90.8929	48	44
OPF_1002	gnl|BL_ORD_ID|1070	PHI:1265|FGSG_06970|I1RNH0|5518|Gibberella zeae (related: Fusarium graminearum)|Unaffected pathogenicity	1.3826e-102	162	314.694	323	216
OPF_1007	gnl|BL_ORD_ID|985	PHI:1176|(Sc Atg1)|I1RNG8|5518|Gibberella zeae (related: Fusarium graminearum)|Reduced virulence	0	653	1208.36	967	748
OPF_1011	gnl|BL_ORD_ID|240	PHI:286|CLC-A|AAO73005|TX:5207|Cryptococcus neoformans|Reduced virulence	2.23729e-97	199	324.709	606	342
OPF_1018	gnl|BL_ORD_ID|1810	PHI:2020|Tup1|XP_759427|5270|Ustilago maydis|Mixed outcome	2.61966e-22	73	100.138	312	131
OPF_1021	gnl|BL_ORD_ID|83	PHI:113|MPS1|AAC63682|TX:318829|Magnaporthe oryzae|Loss of pathogenicity	0	364	756.518	421	383
OPF_1024	gnl|BL_ORD_ID|1826	PHI:2042|ABC3|Q3Y5V5|148305|Magnaporthe oryzae (related: Magnaporthe grisea)|Loss of pathogenicity	1.63947e-50	146	189.889	479	244
OPF_1028	gnl|BL_ORD_ID|309	PHI:364|MIT1|EAK95175|TX:5476|Candida albicans|Reduced virulence	3.08695e-39	75	143.665	241	125
OPF_1036	gnl|BL_ORD_ID|1358	PHI:1554|GzMyb018|I1RC64|5518|Gibberella zeae (related: Fusarium graminearum)|Unaffected pathogenicity	7.08158e-23	68	100.523	208	101
OPF_1040	gnl|BL_ORD_ID|2267	PHI:2549|MAK5|Q4WMS3|746128|Aspergillus fumigatus|Mixed outcome	1.18305e-178	310	531.561	617	394
OPF_1046	gnl|BL_ORD_ID|205	PHI:251|FGA1|BAB69488|TX:5507|Fusarium oxysporum|Reduced virulence	0	347	727.628	353	349
OPF_1048	gnl|BL_ORD_ID|1810	PHI:2020|Tup1|XP_759427|5270|Ustilago maydis|Mixed outcome	9.92206e-10	76	59.3066	328	126
OPF_1050	gnl|BL_ORD_ID|804	PHI:922|um03615||TX:5270|Ustilago maydis|Unaffected pathogenicity	8.32084e-46	165	168.703	610	255
OPF_1051	gnl|BL_ORD_ID|1177	PHI:1372|GzC2H035|I1RN03|5518|Gibberella zeae (related: Fusarium graminearum)|Unaffected pathogenicity	4.25902e-69	178	221.09	369	233
OPF_1052	gnl|BL_ORD_ID|2291	PHI:2594|SET3|Q59ZX1|746128|Aspergillus fumigatus|Mixed outcome	1.84181e-07	21	51.9878	52	27
OPF_1053	gnl|BL_ORD_ID|2174	PHI:2441|MgAlg2|F9XJV5|1047171|Mycosphaerella graminicola (related: Zymoseptoria triticii)|Loss of pathogenicity	7.56101e-141	216	415.231	425	277
OPF_1057	gnl|BL_ORD_ID|1261	PHI:1456|GzAra004|I1RN15|5518|Gibberella zeae (related: Fusarium graminearum)|Unaffected pathogenicity	0	347	661.759	631	408
OPF_1059	gnl|BL_ORD_ID|2281	PHI:2563|DPP3|Q5AH74|5476|Candida albicans|Reduced virulence	7.96995e-48	96	162.54	250	144
OPF_1060	gnl|BL_ORD_ID|889	PHI:1010|SID1|XM_385547|TX:5518|Fusarium graminearum|Reduced virulence	0	294	622.854	466	367
OPF_1064	gnl|BL_ORD_ID|1810	PHI:2020|Tup1|XP_759427|5270|Ustilago maydis|Mixed outcome	3.84616e-16	65	80.1073	238	109
OPF_1065	gnl|BL_ORD_ID|119	PHI:160|AMT|AAF01762|TX:5599|Alternaria alternata|Loss of pathogenicity	4.91742e-143	586	503.442	2172	914
OPF_1069	gnl|BL_ORD_ID|76	PHI:104|CaMNT1|CAA67930|TX:5476|Candida albicans|Reduced virulence	2.53822e-26	76	107.071	318	134
OPF_1071	gnl|BL_ORD_ID|997	PHI:1188|(Sc Sak1)|I1RDE5|5518|Gibberella zeae (related: Fusarium graminearum)|Reduced virulence	0	426	672.929	840	511
OPF_1073	gnl|BL_ORD_ID|343	PHI:404|PTH11|AAD30436|TX:318829|Magnaporthe oryzae|Reduced virulence	6.29479e-12	61	63.929	264	119
OPF_1076	gnl|BL_ORD_ID|469	PHI:538|FRT1|AAU87358|TX:40559|Botrytis cinerea|Unaffected pathogenicity	8.25296e-19	81	86.6557	281	135
OPF_1081	gnl|BL_ORD_ID|1273	PHI:1468|GzCCAAT008|Q4HTT1|5518|Gibberella zeae (related: Fusarium graminearum)|Unaffected pathogenicity	2.75143e-27	53	98.2117	77	61
OPF_1083	gnl|BL_ORD_ID|1758	PHI:1960|GzZC275|I1RDE2|5518|Gibberella zeae (related: Fusarium graminearum)|Unaffected pathogenicity	0	577	1035.79	1056	684
OPF_1088	gnl|BL_ORD_ID|863	PHI:981|hopI1|AAL84247|TX:59511|Pseudomonas syringae|Effector (plant avirulence determinant)	9.20508e-07	28	50.0618	65	36
OPF_1094	gnl|BL_ORD_ID|1812	PHI:2022|BUF1|MGG_02252|148305|Magnaporthe oryzae (related: Magnaporthe grisea)|Loss of pathogenicity	9.20625e-11	56	57.7658	207	93
OPF_1098	gnl|BL_ORD_ID|1435	PHI:1634|GzWing006|I1RDI9|5518|Gibberella zeae (related: Fusarium graminearum)|Unaffected pathogenicity	3.73329e-63	89	190.274	127	102
OPF_1103	gnl|BL_ORD_ID|399	PHI:465|KIN2|AAB63337|TX:5270|Ustilago maydis|Reduced virulence	2.9174e-50	126	191.43	402	206
OPF_1104	gnl|BL_ORD_ID|679	PHI:784|MGG_00056|EDK03390|TX:318829|Magnaporthe oryzae|Reduced virulence	2.76201e-24	83	97.0561	267	123
OPF_1106	gnl|BL_ORD_ID|109	PHI:143|CHT|AAA33353|TX:5563|Gloeocercospora sorghi|Unaffected pathogenicity	4.80775e-13	63	66.6254	247	100
OPF_1108	gnl|BL_ORD_ID|691	PHI:796|MGG_02423|EDJ98620|TX:318829|Magnaporthe oryzae|Reduced virulence	2.26456e-95	136	284.648	168	149
OPF_1116	gnl|BL_ORD_ID|2026	PHI:2269|Mdh1|0|13684|Phaeosphaeria nodorum (related: Stagonospora nodorum)|Unaffected pathogenicity	3.25162e-11	79	59.6918	313	135
OPF_1117	gnl|BL_ORD_ID|1750	PHI:1952|GzZC267|I1RDH3|5518|Gibberella zeae (related: Fusarium graminearum)|Unaffected pathogenicity	7.60134e-20	37	82.0333	71	52
OPF_1120	gnl|BL_ORD_ID|911	PHI:1047|CTB6|ABK64183|TX:29003|Cercospora nicotianae|Reduced virulence	1.43223e-16	73	79.7221	265	118
OPF_1122	gnl|BL_ORD_ID|1636	PHI:1838|GzZC153|I1RGC8|5518|Gibberella zeae (related: Fusarium graminearum)|Unaffected pathogenicity	2.05491e-154	269	462.996	658	375
OPF_1123	gnl|BL_ORD_ID|2016	PHI:2259|AAR1|G8DNT1|45130|Cochliobolus sativus|Reduced virulence	3.6019e-18	105	87.0409	383	164
OPF_1125	gnl|BL_ORD_ID|2230	PHI:2511|Pes1|Q4WT66|746128|Aspergillus fumigatus|Reduced virulence	1.81064e-124	243	426.787	579	341
OPF_1137	gnl|BL_ORD_ID|374	PHI:438|BcBOT1 (related: CND5)|AAQ16576|TX:40559|Botrytis cinerea|Reduced virulence	1.4279e-16	111	81.2629	447	191
OPF_1138	gnl|BL_ORD_ID|1812	PHI:2022|BUF1|MGG_02252|148305|Magnaporthe oryzae (related: Magnaporthe grisea)|Loss of pathogenicity	1.0418e-13	72	67.0106	294	121
OPF_1139	gnl|BL_ORD_ID|301	PHI:355|GzmetE||TX:5518|Fusarium graminearum|Reduced virulence	1.07757e-10	66	59.6918	242	102
OPF_1140	gnl|BL_ORD_ID|922	PHI:1061|MgRho3|ABK60346|TX:318829|Magnaporthe oryzae|Loss of pathogenicity	7.32013e-13	59	63.5438	195	88
OPF_1144	gnl|BL_ORD_ID|1884	PHI:2105|Calcium permease |MGG_01381|148305|Magnaporthe oryzae (related: Magnaporthe grisea)|Mixed outcome	0	743	1347.03	1174	841
OPF_1147	gnl|BL_ORD_ID|1429	PHI:1628|FgFSR1|I1RDG9|5518|Gibberella zeae (related: Fusarium graminearum)|Reduced virulence	0	574	1119.38	842	662
OPF_1148	gnl|BL_ORD_ID|471	PHI:541|LIP1|AAU87359|TX:332648|Botrytis cinerea|Unaffected pathogenicity	0	276	538.11	545	359
OPF_1150	gnl|BL_ORD_ID|783	PHI:901|um01886||TX:5270|Ustilago maydis|Unaffected pathogenicity	1.80057e-77	150	252.677	439	233
OPF_1157	gnl|BL_ORD_ID|1894	PHI:2117|SPM1|P58371|148305|Magnaporthe oryzae (related: Magnaporthe grisea)|Reduced virulence	1.04824e-33	112	133.65	312	150
OPF_1158	gnl|BL_ORD_ID|1824	PHI:2038|Mir1|MGG_02370|148305|Magnaporthe oryzae (related: Magnaporthe grisea)|Unaffected pathogenicity	5.94856e-180	255	501.901	306	282
OPF_1160	gnl|BL_ORD_ID|1313	PHI:1508|GzHOME003|I1RNA9|5518|Gibberella zeae (related: Fusarium graminearum)|Unaffected pathogenicity	3.12315e-10	39	60.8474	137	69
OPF_1165	gnl|BL_ORD_ID|756	PHI:872|MGG_03284|EDK00201|TX:318829|Magnaporthe oryzae|Reduced virulence	4.00167e-145	299	446.432	847	421
OPF_1169	gnl|BL_ORD_ID|1370	PHI:1566|GzOB006|I1RC95|5518|Gibberella zeae (related: Fusarium graminearum)|Lethal	1.40058e-106	169	320.472	372	233
OPF_1170	gnl|BL_ORD_ID|765	PHI:881|MGG_04556|EDJ96020|TX:318829|Magnaporthe oryzae|Reduced virulence	8.95895e-30	103	115.161	339	160
OPF_1171	gnl|BL_ORD_ID|1065	PHI:1260|FGSG_13944|I1RUC7|5518|Gibberella zeae (related: Fusarium graminearum)|Unaffected pathogenicity	7.32866e-09	34	55.4546	109	57
OPF_1175	gnl|BL_ORD_ID|1759	PHI:1961|GzZC276|I1RD74|5518|Gibberella zeae (related: Fusarium graminearum)|Unaffected pathogenicity	0	485	858.21	874	593
OPF_1179	gnl|BL_ORD_ID|1868	PHI:2088|Moatg27|MGG_02386|148305|Magnaporthe oryzae (related: Magnaporthe grisea)|Unaffected pathogenicity	7.46184e-89	155	284.263	341	204
OPF_1181	gnl|BL_ORD_ID|1422	PHI:1620|GzJUM002|I1RD69|5518|Gibberella zeae (related: Fusarium graminearum)|Unaffected pathogenicity	0	836	1414.44	1543	1029
OPF_1182	gnl|BL_ORD_ID|1125	PHI:1320|ZIF1|I1RD66|5518|Gibberella zeae (related: Fusarium graminearum)|Reduced virulence	1.61944e-159	307	468.389	567	380
OPF_1183	gnl|BL_ORD_ID|1160	PHI:1355|GzC2H015|I1RD84|5518|Gibberella zeae (related: Fusarium graminearum)|Unaffected pathogenicity	2.1601e-163	255	464.151	377	298
OPF_1184	gnl|BL_ORD_ID|2261	PHI:2543|GCD6|Q4WLS1|746128|Aspergillus fumigatus|Mixed outcome	2.14803e-07	26	50.447	95	52
OPF_1188	gnl|BL_ORD_ID|2280	PHI:2562|Cwt1|Q59M50|5476|Candida albicans|Reduced virulence	6.93124e-67	110	236.884	229	160
OPF_1189	gnl|BL_ORD_ID|631	PHI:714|PKS4 (related: ZEA1)|ABB90283|TX:5518|Fusarium graminearum|Unaffected pathogenicity	3.81754e-145	387	503.056	1197	593
OPF_1190	gnl|BL_ORD_ID|1813	PHI:2025|HDL1|G4MQZ9|148305|Magnaporthe oryzae (related: Magnaporthe grisea)|Unaffected pathogenicity	0	425	821.617	800	527
OPF_1195	gnl|BL_ORD_ID|389	PHI:454|PMT2|EAL01044|TX:5476|Candida albicans|Reduced virulence	0	372	754.207	709	491
OPF_1196	gnl|BL_ORD_ID|2067	PHI:2321|SidI|Q4WR83|746128|Aspergillus fumigatus|Reduced virulence	3.14608e-15	102	75.8702	426	164
OPF_1203	gnl|BL_ORD_ID|1430	PHI:1629|GzWing001|I1RAH2|5518|Gibberella zeae (related: Fusarium graminearum)|Unaffected pathogenicity	1.46586e-13	59	71.633	191	99
OPF_1207	gnl|BL_ORD_ID|1383	PHI:1579|GzOB019|I1RM25|5518|Gibberella zeae (related: Fusarium graminearum)|Unaffected pathogenicity	0	299	574.318	651	429
OPF_1210	gnl|BL_ORD_ID|208	PHI:254|FOW1|BAB85760|TX:5507|Fusarium oxysporum|Reduced virulence	0	267	511.531	303	285
OPF_1214	gnl|BL_ORD_ID|383	PHI:447|MCSA|CAI61947|TX:5085|Aspergillus fumigatus|Reduced virulence	3.64883e-166	252	478.789	462	319
OPF_1215	gnl|BL_ORD_ID|379	PHI:443|CBL1||TX:5518|Fusarium graminearum|Reduced virulence	6.57244e-39	123	144.821	422	191
OPF_1216	gnl|BL_ORD_ID|288	PHI:339|CLPT1|CAC41973|TX:290576|Colletotrichum lindemuthianum|Reduced virulence	3.86182e-33	73	119.013	238	119
OPF_1217	gnl|BL_ORD_ID|413	PHI:479|MEP1|AAQ07436|TX:199306|Coccidioides posadasii|Reduced virulence	9.50199e-20	70	89.7373	253	103
OPF_1220	gnl|BL_ORD_ID|42	PHI:61|BGL2|AAA21151|TX:5476|Candida albicans|Reduced virulence	3.33136e-11	68	60.8474	243	100
OPF_1225	gnl|BL_ORD_ID|1184	PHI:1379|GzC2H042|I1RQS8|5518|Gibberella zeae (related: Fusarium graminearum)|Reduced virulence	0	326	599.742	557	400
OPF_1226	gnl|BL_ORD_ID|429	PHI:496|PPOC|EAL92371|TX:5085|Aspergillus fumigatus|Increased virulence (Hypervirulence)	3.71912e-07	119	50.0618	572	203
OPF_1231	gnl|BL_ORD_ID|1462	PHI:1662|GzCCHC002|I1REJ1|5518|Gibberella zeae (related: Fusarium graminearum)|Unaffected pathogenicity	1.06258e-54	128	198.364	445	224
OPF_1242	gnl|BL_ORD_ID|1331	PHI:1526|GzHOMEL036|I1S0J3|5518|Gibberella zeae (related: Fusarium graminearum)|Unaffected pathogenicity	3.14794e-79	195	279.641	652	318
OPF_1244	gnl|BL_ORD_ID|2109	PHI:2368|bac|Q9P880|40559|Botrytis cinerea|Reduced virulence	3.24164e-12	80	68.9366	294	132
OPF_1245	gnl|BL_ORD_ID|1260	PHI:1455|GzAra003|I1RKU6|5518|Gibberella zeae (related: Fusarium graminearum)|Unaffected pathogenicity	8.94796e-08	66	50.8322	285	107
OPF_1247	gnl|BL_ORD_ID|948	PHI:1139|raxQ|B2SI02|360094|Xanthomonas oryzae|Partially lost Ax21 (synonym: AvrXa21) activity	7.59514e-27	85	112.849	311	157
OPF_1250	gnl|BL_ORD_ID|1446	PHI:1646|GzWing018|I1RW28|5518|Gibberella zeae (related: Fusarium graminearum)|Reduced virulence	0	594	1026.93	1118	720
OPF_1251	gnl|BL_ORD_ID|804	PHI:922|um03615||TX:5270|Ustilago maydis|Unaffected pathogenicity	9.85231e-34	182	135.191	679	278
OPF_1252	gnl|BL_ORD_ID|377	PHI:441|BTP1|CAE55153|TX:40559|Botrytis cinerea|Reduced virulence	1.58997e-19	97	86.2705	362	164
OPF_1254	gnl|BL_ORD_ID|361	PHI:424|PCK1|EAL19243|TX:5207|Cryptococcus neoformans|Reduced virulence	0	333	707.597	514	408
OPF_1257	gnl|BL_ORD_ID|469	PHI:538|FRT1|AAU87358|TX:40559|Botrytis cinerea|Unaffected pathogenicity	1.43967e-43	150	162.54	524	242
OPF_1265	gnl|BL_ORD_ID|1190	PHI:1385|GzC2H048|I1RSF7|5518|Gibberella zeae (related: Fusarium graminearum)|Unaffected pathogenicity	9.81911e-07	69	50.0618	321	131
OPF_1269	gnl|BL_ORD_ID|2286	PHI:2568|CAP2|Q5AMP9|5476|Candida albicans|Reduced virulence	3.44326e-83	139	253.447	313	191
OPF_1274	gnl|BL_ORD_ID|1434	PHI:1633|GzWing005|I1RC15|5518|Gibberella zeae (related: Fusarium graminearum)|Unaffected pathogenicity	7.84509e-171	233	483.026	332	278
OPF_1279	gnl|BL_ORD_ID|1371	PHI:1567|GzOB007|I1RCB7|5518|Gibberella zeae (related: Fusarium graminearum)|Unaffected pathogenicity	6.9365e-117	154	329.717	170	162
OPF_1284	gnl|BL_ORD_ID|2262	PHI:2544|PAB1|Q4WK03|746128|Aspergillus fumigatus|Mixed outcome	3.81693e-10	34	58.5362	104	51
OPF_1291	gnl|BL_ORD_ID|110	PHI:144|CHT42|AAC05829|TX:29875|Trichoderma virens|Reduced virulence	1.89012e-93	160	293.123	382	219
OPF_1295	gnl|BL_ORD_ID|1311	PHI:1506|GzHOME001|I1RC01|5518|Gibberella zeae (related: Fusarium graminearum)|Unaffected pathogenicity	2.39423e-109	243	338.191	566	309
OPF_1299	gnl|BL_ORD_ID|288	PHI:339|CLPT1|CAC41973|TX:290576|Colletotrichum lindemuthianum|Reduced virulence	1.61931e-21	51	86.6557	163	87
OPF_1300	gnl|BL_ORD_ID|1153	PHI:1348|GzC2H008|I1RC07|5518|Gibberella zeae (related: Fusarium graminearum)|Reduced virulence	0	662	1197.96	881	739
OPF_1311	gnl|BL_ORD_ID|1641	PHI:1843|GzZC158|I1S4X3|5518|Gibberella zeae (related: Fusarium graminearum)|Unaffected pathogenicity	1.85007e-171	298	520.005	668	393
OPF_1313	gnl|BL_ORD_ID|1121	PHI:1316|GzBrom001|I1RBZ7|5518|Gibberella zeae (related: Fusarium graminearum)|Unaffected pathogenicity	3.78431e-44	87	158.688	175	111
OPF_1316	gnl|BL_ORD_ID|551	PHI:624|ssaN|AAO68935|TX:216597|Salmonella enterica|Reduced virulence	1.67611e-34	102	134.806	339	162
OPF_1319	gnl|BL_ORD_ID|1219	PHI:1414|GzC2H081|I1RZL0|5518|Gibberella zeae (related: Fusarium graminearum)|Unaffected pathogenicity	2.32963e-08	29	51.2174	66	38
OPF_1327	gnl|BL_ORD_ID|1048	PHI:1243|FGSG_06420|I1RBW7|5518|Gibberella zeae (related: Fusarium graminearum)|Unaffected pathogenicity	0	381	718.383	762	509
OPF_1329	gnl|BL_ORD_ID|2054	PHI:2305|BcFKBP12||40559|Botrytis cinerea|Mixed outcome	3.17226e-16	43	73.559	106	61
OPF_1333	gnl|BL_ORD_ID|1983	PHI:2219|don1|XP_758565|5270|Ustilago maydis|Reduced virulence	2.73652e-08	66	55.8398	262	105
OPF_1337	gnl|BL_ORD_ID|2100	PHI:2357|CYP52X1|E2EAF6|475271|Beauveria bassiana|Reduced virulence	9.82851e-20	121	89.7373	507	184
OPF_1346	gnl|BL_ORD_ID|143	PHI:186|RIM8|AAD51715|TX:5476|Candida albicans|Reduced virulence	2.35103e-39	164	151.754	659	281
OPF_1349	gnl|BL_ORD_ID|2288	PHI:2570|CYB2|Q6FM61|5478|Candida glabrata|Reduced virulence	3.35619e-97	182	305.834	476	269
OPF_1351	gnl|BL_ORD_ID|1433	PHI:1632|GzWing004|I1RBU0|5518|Gibberella zeae (related: Fusarium graminearum)|Unaffected pathogenicity	0	399	782.326	620	476
OPF_1353	gnl|BL_ORD_ID|398	PHI:464|KIN1|AAB63336|TX:5270|Ustilago maydis|Unaffected pathogenicity	1.44219e-85	207	298.901	547	282
OPF_1355	gnl|BL_ORD_ID|1152	PHI:1347|GzC2H007|I1RBT2|5518|Gibberella zeae (related: Fusarium graminearum)|Reduced virulence	1.06847e-79	120	264.618	188	141
OPF_1357	gnl|BL_ORD_ID|1263	PHI:1458|GzAra006|Q4I7F9|5518|Gibberella zeae (related: Fusarium graminearum)|Unaffected pathogenicity	3.83133e-85	167	292.352	450	243
OPF_1358	gnl|BL_ORD_ID|296	PHI:348|CSH3|EAK92385|TX:5476|Candida albicans|Reduced virulence	3.63298e-15	38	75.0998	117	65
OPF_1360	gnl|BL_ORD_ID|1824	PHI:2038|Mir1|MGG_02370|148305|Magnaporthe oryzae (related: Magnaporthe grisea)|Unaffected pathogenicity	3.65409e-10	79	57.3806	300	118
OPF_1366	gnl|BL_ORD_ID|288	PHI:339|CLPT1|CAC41973|TX:290576|Colletotrichum lindemuthianum|Reduced virulence	4.51692e-07	24	45.8246	84	43
OPF_1374	gnl|BL_ORD_ID|1956	PHI:2191|MoCYP51B |G4MZG5|148305|Magnaporthe oryzae (related: Magnaporthe grisea)|Unaffected pathogenicity	0	366	738.799	541	423
OPF_1387	gnl|BL_ORD_ID|1858	PHI:2078|Moatg10|MGG_14737|148305|Magnaporthe oryzae (related: Magnaporthe grisea)|Loss of pathogenicity	8.42866e-84	123	251.521	244	159
OPF_1395	gnl|BL_ORD_ID|2229	PHI:2510|msdS/AfmsdC|Q6PWQ1|746128|Aspergillus fumigatus|Unaffected pathogenicity	1.04269e-50	158	182.956	513	237
OPF_1401	gnl|BL_ORD_ID|1892	PHI:2115|Annexin A7|MGG_06847|148305|Magnaporthe oryzae (related: Magnaporthe grisea)|Loss of pathogenicity	4.75317e-150	221	434.491	357	264
OPF_1404	gnl|BL_ORD_ID|2270	PHI:2552|NOP4|Q4WNM3|746128|Aspergillus fumigatus|Mixed outcome	2.86431e-16	57	78.9518	204	94
OPF_1405	gnl|BL_ORD_ID|1331	PHI:1526|GzHOMEL036|I1S0J3|5518|Gibberella zeae (related: Fusarium graminearum)|Unaffected pathogenicity	2.38394e-08	36	55.0694	140	64
OPF_1408	gnl|BL_ORD_ID|759	PHI:875|MGG_04587|EDK05593|TX:318829|Magnaporthe oryzae|Loss of pathogenicity	7.09393e-122	240	387.882	721	387
OPF_1409	gnl|BL_ORD_ID|759	PHI:875|MGG_04587|EDK05593|TX:318829|Magnaporthe oryzae|Loss of pathogenicity	2.01984e-71	115	235.728	249	174
OPF_1414	gnl|BL_ORD_ID|340	PHI:399|PMT4|EAK95207|TX:5476|Candida albicans|Reduced virulence	0	352	687.182	743	473
OPF_1415	gnl|BL_ORD_ID|344	PHI:405|PDE1|AAK07740|TX:318829|Magnaporthe oryzae|Reduced virulence	0	757	1427.92	1441	975
OPF_1417	gnl|BL_ORD_ID|1149	PHI:1344|GzC2H004|I1RAQ0|5518|Gibberella zeae (related: Fusarium graminearum)|Unaffected pathogenicity	0	429	713.761	960	578
OPF_1419	gnl|BL_ORD_ID|1231	PHI:1426|GzC2H094|I1S4M4|5518|Gibberella zeae (related: Fusarium graminearum)|Unaffected pathogenicity	1.48142e-127	247	389.423	513	300
OPF_1421	gnl|BL_ORD_ID|390	PHI:455|CAP59|AAC13946|TX:5207|Cryptococcus neoformans|Loss of pathogenicity	1.01375e-17	86	82.0333	317	137
OPF_1423	gnl|BL_ORD_ID|377	PHI:441|BTP1|CAE55153|TX:40559|Botrytis cinerea|Reduced virulence	1.11632e-10	80	59.3066	363	140
OPF_1428	gnl|BL_ORD_ID|1894	PHI:2117|SPM1|P58371|148305|Magnaporthe oryzae (related: Magnaporthe grisea)|Reduced virulence	4.71452e-86	160	271.937	382	220
OPF_1431	gnl|BL_ORD_ID|700	PHI:805|MGG_00124|EDK03309|TX:318829|Magnaporthe oryzae|Reduced virulence	2.50218e-152	442	477.633	1018	550
OPF_1445	gnl|BL_ORD_ID|2069	PHI:2323|mhk1|E9F082|568076|Metarhizium robertsii|Reduced virulence	0	1145	2293.85	1328	1201
OPF_1447	gnl|BL_ORD_ID|1849	PHI:2067|ABC4|MGG_00937|148305|Magnaporthe oryzae (related: Magnaporthe grisea)|Loss of pathogenicity	1.66368e-08	44	54.6842	175	85
OPF_1448	gnl|BL_ORD_ID|1942	PHI:2177|PAS1|MGG_09299|148305|Magnaporthe oryzae (related: Magnaporthe grisea)|Unaffected pathogenicity	0	700	1269.22	1284	875
OPF_1449	gnl|BL_ORD_ID|1294	PHI:1489|GzHMG021|I1RSJ5|5518|Gibberella zeae (related: Fusarium graminearum)|Unaffected pathogenicity	7.70604e-107	217	326.25	429	268
OPF_1455	gnl|BL_ORD_ID|1356	PHI:1552|GzMyb016|I1S0N5|5518|Gibberella zeae (related: Fusarium graminearum)|Unaffected pathogenicity	2.36597e-117	215	398.282	480	301
OPF_1457	gnl|BL_ORD_ID|1390	PHI:1587|GzOB027|I1RSI4|5518|Gibberella zeae (related: Fusarium graminearum)|Unaffected pathogenicity	0	624	1271.53	852	710
OPF_1458	gnl|BL_ORD_ID|1062	PHI:1257|FGSG_13509|I1RSK0|5518|Gibberella zeae (related: Fusarium graminearum)|Unaffected pathogenicity	3.34087e-89	158	296.204	260	191
OPF_1462	gnl|BL_ORD_ID|1898	PHI:2121|MST50p|MGG_05199|148305|Magnaporthe oryzae (related: Magnaporthe grisea)|Loss of pathogenicity	8.58919e-06	22	45.8246	78	42
OPF_1466	gnl|BL_ORD_ID|1271	PHI:1466|GzCCAAT006|I1RSG9|5518|Gibberella zeae (related: Fusarium graminearum)|Unaffected pathogenicity	4.58846e-97	148	283.493	203	162
OPF_1472	gnl|BL_ORD_ID|1715	PHI:1917|GzZC232|I1RSE9|5518|Gibberella zeae (related: Fusarium graminearum)|Reduced virulence	0	465	935.25	671	546
OPF_1474	gnl|BL_ORD_ID|1315	PHI:1510|GzHOME005|I1RSH6|5518|Gibberella zeae (related: Fusarium graminearum)|Unaffected pathogenicity	1.10616e-80	207	261.151	493	273
OPF_1482	gnl|BL_ORD_ID|1389	PHI:1586|GzOB026|I1RSG4|5518|Gibberella zeae (related: Fusarium graminearum)|Unaffected pathogenicity	3.16536e-13	52	61.2326	146	71
OPF_1485	gnl|BL_ORD_ID|1266	PHI:1461|GzCCAAT001|I1RA31|5518|Gibberella zeae (related: Fusarium graminearum)|Unaffected pathogenicity	7.69499e-122	217	354.369	336	252
OPF_1491	gnl|BL_ORD_ID|1189	PHI:1384|GzC2H047|I1RSD5|5518|Gibberella zeae (related: Fusarium graminearum)|Reduced virulence	3.82631e-92	147	273.863	151	151
OPF_1493	gnl|BL_ORD_ID|1482	PHI:1682|GzNF002|I1RSF8|5518|Gibberella zeae (related: Fusarium graminearum)|Unaffected pathogenicity	0	512	1001.12	962	649
OPF_1500	gnl|BL_ORD_ID|1874	PHI:2094|Yvc1|MGG_09828|148305|Magnaporthe oryzae (related: Magnaporthe grisea)|Mixed outcome	5.7357e-16	109	79.7221	501	207
OPF_1505	gnl|BL_ORD_ID|1190	PHI:1385|GzC2H048|I1RSF7|5518|Gibberella zeae (related: Fusarium graminearum)|Unaffected pathogenicity	0	606	1214.13	710	646
OPF_1506	gnl|BL_ORD_ID|298	PHI:352|GLO1|CAD79488|TX:5270|Ustilago maydis|Loss of pathogenicity	1.43357e-45	163	173.711	543	239
OPF_1515	gnl|BL_ORD_ID|1185	PHI:1380|GzC2H043|I1RRG4|5518|Gibberella zeae (related: Fusarium graminearum)|Unaffected pathogenicity	4.07393e-175	270	504.982	505	333
OPF_1522	gnl|BL_ORD_ID|1812	PHI:2022|BUF1|MGG_02252|148305|Magnaporthe oryzae (related: Magnaporthe grisea)|Loss of pathogenicity	7.33386e-06	52	43.8986	210	87
OPF_1525	gnl|BL_ORD_ID|1186	PHI:1381|GzC2H044|I1RRI0|5518|Gibberella zeae (related: Fusarium graminearum)|Unaffected pathogenicity	1.03216e-160	296	505.753	554	376
OPF_1530	gnl|BL_ORD_ID|766	PHI:882|MGG_04985|EDJ95433|TX:318829|Magnaporthe oryzae|Reduced virulence	2.39088e-178	363	536.954	871	483
OPF_1533	gnl|BL_ORD_ID|1013	PHI:1205|(Sc CDC15)|I1RA39|5518|Gibberella zeae (related: Fusarium graminearum)|Reduced virulence	0	551	1029.24	841	636
OPF_1534	gnl|BL_ORD_ID|2233	PHI:2514|PFS2|Q4X1Y0|746128|Aspergillus fumigatus|Lethal	1.55472e-173	269	504.982	495	331
OPF_1536	gnl|BL_ORD_ID|1885	PHI:2106|"1-phosphatidylinositol-4,5-bisphosphate phosphodiesterase delta 1 "|MGG_05332|148305|Magnaporthe oryzae (related: Magnaporthe grisea)|Reduced virulence	5.63551e-171	303	505.753	709	386
OPF_1540	gnl|BL_ORD_ID|1810	PHI:2020|Tup1|XP_759427|5270|Ustilago maydis|Mixed outcome	4.70753e-30	94	124.79	338	150
OPF_1545	gnl|BL_ORD_ID|1237	PHI:1432|GzC2H100|I1S7Z8|5518|Gibberella zeae (related: Fusarium graminearum)|Unaffected pathogenicity	1.40618e-122	212	365.925	349	246
OPF_1546	gnl|BL_ORD_ID|1881	PHI:2101|Vacuolar calcium ion transporter|MGG_11454|148305|Magnaporthe oryzae (related: Magnaporthe grisea)|Unaffected pathogenicity	9.30137e-166	266	480.33	480	341
OPF_1548	gnl|BL_ORD_ID|1370	PHI:1566|GzOB006|I1RC95|5518|Gibberella zeae (related: Fusarium graminearum)|Lethal	1.42252e-50	102	184.496	248	149
OPF_1552	gnl|BL_ORD_ID|1296	PHI:1491|GzHMG023|I1RST1|5518|Gibberella zeae (related: Fusarium graminearum)|Lethal	0	470	909.827	589	520
OPF_1557	gnl|BL_ORD_ID|265	PHI:315|PacC|AAM95700|TX:5507|Fusarium oxysporum|Increased virulence (Hypervirulence)	0	389	671.774	638	446
OPF_1558	gnl|BL_ORD_ID|1676	PHI:1878|GzZC193|I1RPF6|5518|Gibberella zeae (related: Fusarium graminearum)|Unaffected pathogenicity	3.07858e-51	157	189.504	599	251
OPF_1562	gnl|BL_ORD_ID|1249	PHI:1444|GzGATA002|I1RHM1|5518|Gibberella zeae (related: Fusarium graminearum)|Unaffected pathogenicity	2.73698e-12	24	59.3066	51	34
OPF_1563	gnl|BL_ORD_ID|2061	PHI:2314|Sssod1|A7E5X4|5180|Sclerotinia sclerotiorum|Reduced virulence	1.2241e-48	74	153.295	112	84
OPF_1565	gnl|BL_ORD_ID|160	PHI:204|CaCDC35|AAG18428|TX:5476|Candida albicans|Loss of pathogenicity	3.75227e-07	46	50.8322	130	69
OPF_1566	gnl|BL_ORD_ID|1804	PHI:2009|HOS4|EDK06449|148305|Magnaporthe oryzae (related: Magnaporthe grisea)|Unaffected pathogenicity	0	494	711.449	1087	648
OPF_1569	gnl|BL_ORD_ID|2183	PHI:2453|Snt2|D9J222|61369|Fusarium oxysporum f.sp. melonis|Reduced virulence	2.30878e-16	58	81.6481	243	92
OPF_1570	gnl|BL_ORD_ID|1324	PHI:1519|GzHOMEL018|I1RSV8|5518|Gibberella zeae (related: Fusarium graminearum)|Unaffected pathogenicity	4.6015e-128	270	389.037	623	347
OPF_1575	gnl|BL_ORD_ID|2121	PHI:2382|Upa2|Q6QIY0|5270|Ustilago maydis|Unaffected pathogenicity	1.83704e-94	133	285.419	274	187
OPF_1580	gnl|BL_ORD_ID|630	PHI:713|PKS13 (related: ZEA2)|ABB90282|TX:5518|Fusarium graminearum|Unaffected pathogenicity	4.05545e-21	84	96.2857	303	128
OPF_1581	gnl|BL_ORD_ID|1960	PHI:2195|MoRgs4|XP_368254|148305|Magnaporthe oryzae (related: Magnaporthe grisea)|Mixed outcome	2.97927e-06	39	48.1358	164	73
OPF_1585	gnl|BL_ORD_ID|1863	PHI:2083|Moatg17|MGG_07667|148305|Magnaporthe oryzae (related: Magnaporthe grisea)|Loss of pathogenicity	5.53112e-115	200	349.747	441	287
OPF_1590	gnl|BL_ORD_ID|615	PHI:697|ugt51E1|AAM81358|TX:5022|Leptosphaeria maculans|Unaffected pathogenicity	3.03273e-21	95	92.0485	329	148
OPF_1591	gnl|BL_ORD_ID|1760	PHI:1963|GzZC278|I1RR01|5518|Gibberella zeae (related: Fusarium graminearum)|Unaffected pathogenicity	8.67079e-127	232	391.734	460	288
OPF_1601	gnl|BL_ORD_ID|1034	PHI:1228|FGSG_07745|I1RR00|5518|Gibberella zeae (related: Fusarium graminearum)|Lethal	0	372	726.087	550	429
OPF_1604	gnl|BL_ORD_ID|804	PHI:922|um03615||TX:5270|Ustilago maydis|Unaffected pathogenicity	4.32251e-52	185	188.734	618	278
OPF_1609	gnl|BL_ORD_ID|1810	PHI:2020|Tup1|XP_759427|5270|Ustilago maydis|Mixed outcome	2.14499e-22	66	98.9821	221	107
OPF_1613	gnl|BL_ORD_ID|2062	PHI:2315|ChLae1|G4XKY9|5016|Cochliobolus heterostrophus|Mixed outcome	7.93951e-45	100	155.221	299	146
OPF_1617	gnl|BL_ORD_ID|1824	PHI:2038|Mir1|MGG_02370|148305|Magnaporthe oryzae (related: Magnaporthe grisea)|Unaffected pathogenicity	2.23874e-20	77	86.2705	279	121
OPF_1630	gnl|BL_ORD_ID|649	PHI:748|um00446|Not available|TX:5270|Ustilago maydis|Unaffected pathogenicity	0	307	556.984	664	408
OPF_1641	gnl|BL_ORD_ID|1966	PHI:2201|PdeL|D0ERY8|148305|Magnaporthe oryzae (related: Magnaporthe grisea)|Mixed outcome	1.46824e-175	285	507.679	572	359
OPF_1645	gnl|BL_ORD_ID|372	PHI:436|ESS1|AAN03477|TX:5207|Cryptococcus neoformans|Reduced virulence	1.19607e-47	81	154.451	173	114
OPF_1649	gnl|BL_ORD_ID|288	PHI:339|CLPT1|CAC41973|TX:290576|Colletotrichum lindemuthianum|Reduced virulence	2.48382e-07	48	45.8246	183	81
OPF_1652	gnl|BL_ORD_ID|926	PHI:1071|Gas1|CAF05793|TX:5270|Ustilago maydis|Loss of pathogenicity	5.55004e-18	80	85.8853	290	131
OPF_1654	gnl|BL_ORD_ID|266	PHI:316|PiGPB1|AAP55639|TX:4787|Phytophthora infestans|Reduced virulence	7.44368e-20	75	88.9669	308	129
OPF_1655	gnl|BL_ORD_ID|255	PHI:304|GzCPS1|AAP12366|TX:5518|Fusarium graminearum|Reduced virulence	0	1273	2600.08	1558	1397
OPF_1658	gnl|BL_ORD_ID|1035	PHI:1229|FGSG_02153|I1RRB9|5518|Gibberella zeae (related: Fusarium graminearum)|Lethal	4.89582e-180	293	527.324	434	330
OPF_1664	gnl|BL_ORD_ID|1133	PHI:1328|GzbZIP010|I1RRD2|5518|Gibberella zeae (related: Fusarium graminearum)|Reduced virulence	5.47625e-39	98	145.976	227	128
OPF_1666	gnl|BL_ORD_ID|1933	PHI:2168|Hypothetical protein|MGG_11346|148305|Magnaporthe oryzae (related: Magnaporthe grisea)|Reduced virulence	1.58526e-40	168	161.384	601	281
OPF_1669	gnl|BL_ORD_ID|1817	PHI:2030|TGL3-1|G4N492|148305|Magnaporthe oryzae (related: Magnaporthe grisea)|Unaffected pathogenicity	8.04739e-50	169	187.193	629	273
OPF_1682	gnl|BL_ORD_ID|2037	PHI:2282|MeaB|J9MHC1|5507|Fusarium oxysporum|Increased virulence (Hypervirulence)	1.02243e-139	249	405.601	419	295
OPF_1684	gnl|BL_ORD_ID|1980	PHI:2216|PemG1|A0N0D1|148305|Magnaporthe oryzae (related: Magnaporthe grisea)|Effector (plant avirulence determinant)	2.77675e-57	142	188.734	255	170
OPF_1686	gnl|BL_ORD_ID|2059	PHI:2312|THR|O93802|5530|Metarhizium anisopliae|Increased virulence (Hypervirulence)	4.53766e-30	79	112.464	262	137
OPF_1689	gnl|BL_ORD_ID|1219	PHI:1414|GzC2H081|I1RZL0|5518|Gibberella zeae (related: Fusarium graminearum)|Unaffected pathogenicity	1.48632e-13	38	70.4774	84	54
OPF_1690	gnl|BL_ORD_ID|374	PHI:438|BcBOT1 (related: CND5)|AAQ16576|TX:40559|Botrytis cinerea|Reduced virulence	6.91075e-24	108	102.064	473	196
OPF_1695	gnl|BL_ORD_ID|469	PHI:538|FRT1|AAU87358|TX:40559|Botrytis cinerea|Unaffected pathogenicity	2.83995e-21	83	94.3597	325	146
OPF_1696	gnl|BL_ORD_ID|436	PHI:504|LEU2|CAA42366|TX:4932|Saccharomyces cerevisiae|Reduced virulence	1.92282e-118	181	368.237	312	231
OPF_1699	gnl|BL_ORD_ID|2100	PHI:2357|CYP52X1|E2EAF6|475271|Beauveria bassiana|Reduced virulence	2.20054e-17	59	83.5741	188	90
OPF_1701	gnl|BL_ORD_ID|360	PHI:423|VAD1|AAV41010|TX:5207|Cryptococcus neoformans|Reduced virulence	3.18641e-59	125	209.149	362	195
OPF_1703	gnl|BL_ORD_ID|2100	PHI:2357|CYP52X1|E2EAF6|475271|Beauveria bassiana|Reduced virulence	0	289	572.392	524	359
OPF_1706	gnl|BL_ORD_ID|1475	PHI:1675|GzDHHC003|Q4I8B6|5518|Gibberella zeae (related: Fusarium graminearum)|Unaffected pathogenicity	0	497	1068.91	704	595
OPF_1707	gnl|BL_ORD_ID|1196	PHI:1391|GzC2H054|I1RU55|5518|Gibberella zeae (related: Fusarium graminearum)|Unaffected pathogenicity	3.79453e-29	55	117.472	91	69
OPF_1708	gnl|BL_ORD_ID|100	PHI:133|AKT1|BAA36588|TX:5599|Alternaria alternata|Loss of pathogenicity	1.08624e-125	233	382.874	577	327
OPF_1711	gnl|BL_ORD_ID|1916	PHI:2140|MoVam7|XP_001907727.1|148305|Magnaporthe oryzae (related: Magnaporthe grisea)|Loss of pathogenicity	9.80846e-107	190	319.316	386	252
OPF_1713	gnl|BL_ORD_ID|1225	PHI:1420|GzC2H088|I1S172|5518|Gibberella zeae (related: Fusarium graminearum)|Unaffected pathogenicity	2.53546e-08	91	55.4546	388	158
OPF_1716	gnl|BL_ORD_ID|2062	PHI:2315|ChLae1|G4XKY9|5016|Cochliobolus heterostrophus|Mixed outcome	4.78068e-06	42	43.8986	144	70
OPF_1719	gnl|BL_ORD_ID|482	PHI:552|BcLCC2|AAK77953|TX:40559|Botrytis cinerea|Unaffected pathogenicity	7.92052e-102	207	325.479	582	292
OPF_1732	gnl|BL_ORD_ID|2248	PHI:2530|TUB1|Q4WKG5|746128|Aspergillus fumigatus|Mixed outcome	0	316	657.136	450	378
OPF_1737	gnl|BL_ORD_ID|695	PHI:800|MGG_13324|EDK00897|TX:318829|Magnaporthe oryzae|Reduced virulence	0	552	967.992	1166	734
OPF_1739	gnl|BL_ORD_ID|1190	PHI:1385|GzC2H048|I1RSF7|5518|Gibberella zeae (related: Fusarium graminearum)|Unaffected pathogenicity	2.92714e-46	138	181.03	435	215
OPF_1750	gnl|BL_ORD_ID|761	PHI:877|MGG_00383|EDK03005|TX:318829|Magnaporthe oryzae|Reduced virulence	0	324	661.759	389	359
OPF_1751	gnl|BL_ORD_ID|1006	PHI:1198|(Sc Ssk2/Ssk22)|I1RA81|5518|Gibberella zeae (related: Fusarium graminearum)|Reduced virulence	0	987	2085.46	1225	1099
OPF_1754	gnl|BL_ORD_ID|2075	PHI:2329|CTB4|A0ST42|29003|Cercospora nicotianae|Reduced virulence	3.98401e-06	42	46.595	136	66
OPF_1758	gnl|BL_ORD_ID|1810	PHI:2020|Tup1|XP_759427|5270|Ustilago maydis|Mixed outcome	5.1643e-21	65	96.6709	212	108
OPF_1760	gnl|BL_ORD_ID|1820	PHI:2034|MFP1|G4MZY1|148305|Magnaporthe oryzae (related: Magnaporthe grisea)|Reduced virulence	1.06189e-29	91	125.176	299	147
OPF_1767	gnl|BL_ORD_ID|1810	PHI:2020|Tup1|XP_759427|5270|Ustilago maydis|Mixed outcome	5.27303e-34	96	133.265	328	158
OPF_1768	gnl|BL_ORD_ID|1061	PHI:1256|FGSG_02153|I1RAA6|5518|Gibberella zeae (related: Fusarium graminearum)|Unaffected pathogenicity	0	666	1231.08	1189	814
OPF_1770	gnl|BL_ORD_ID|1420	PHI:1618|GzFET5|Q4IQT8|5518|Gibberella zeae (related: Fusarium graminearum)|Unaffected pathogenicity	9.25611e-173	228	481.871	298	259
OPF_1774	gnl|BL_ORD_ID|2026	PHI:2269|Mdh1|0|13684|Phaeosphaeria nodorum (related: Stagonospora nodorum)|Unaffected pathogenicity	1.14119e-14	72	68.9366	271	111
OPF_1780	gnl|BL_ORD_ID|283	PHI:334|CGB1|AAO25585|TX:5016|Cochliobolus heterostrophus|Loss of pathogenicity	2.15744e-09	65	56.225	269	100
OPF_1784	gnl|BL_ORD_ID|2262	PHI:2544|PAB1|Q4WK03|746128|Aspergillus fumigatus|Mixed outcome	6.96611e-10	29	56.6102	96	52
OPF_1786	gnl|BL_ORD_ID|408	PHI:474|CNB1|AAG13937|TX:5207|Cryptococcus neoformans|Loss of pathogenicity	1.0398e-07	48	47.7506	158	70
OPF_1789	gnl|BL_ORD_ID|2100	PHI:2357|CYP52X1|E2EAF6|475271|Beauveria bassiana|Reduced virulence	2.16661e-72	172	241.891	520	267
OPF_1793	gnl|BL_ORD_ID|1383	PHI:1579|GzOB019|I1RM25|5518|Gibberella zeae (related: Fusarium graminearum)|Unaffected pathogenicity	0	383	774.622	815	541
OPF_1796	gnl|BL_ORD_ID|1803	PHI:2008|HST1|EDJ98541|148305|Magnaporthe oryzae (related: Magnaporthe grisea)|Unaffected pathogenicity	2.83419e-14	48	72.4034	151	79
OPF_1800	gnl|BL_ORD_ID|379	PHI:443|CBL1||TX:5518|Fusarium graminearum|Reduced virulence	5.72887e-27	108	108.227	405	175
OPF_1805	gnl|BL_ORD_ID|1046	PHI:1241|FGSG_07816|I1RAE2|5518|Gibberella zeae (related: Fusarium graminearum)|Unaffected pathogenicity	0	375	747.273	514	423
OPF_1806	gnl|BL_ORD_ID|1430	PHI:1629|GzWing001|I1RAH2|5518|Gibberella zeae (related: Fusarium graminearum)|Unaffected pathogenicity	0	582	1202.19	782	661
OPF_1809	gnl|BL_ORD_ID|2005	PHI:2247|Sch1|EAT82552|13684|Phaeosphaeria nodorum (related: Stagonospora nodorum)|Unaffected pathogenicity	2.47063e-11	57	60.8474	188	79
OPF_1811	gnl|BL_ORD_ID|164	PHI:208|CaNAG5|BAB43816|TX:5476|Candida albicans|Reduced virulence	2.10682e-19	101	88.1965	448	197
OPF_1822	gnl|BL_ORD_ID|2288	PHI:2570|CYB2|Q6FM61|5478|Candida glabrata|Reduced virulence	8.36814e-48	123	171.014	396	194
OPF_1826	gnl|BL_ORD_ID|1891	PHI:2114|Calnexin|MGG_01607|148305|Magnaporthe oryzae (related: Magnaporthe grisea)|Loss of pathogenicity	0	396	778.089	581	464
OPF_1828	gnl|BL_ORD_ID|2258	PHI:2540|IPP1|Q4WX65|746128|Aspergillus fumigatus|Mixed outcome	0	239	514.227	314	267
OPF_1829	gnl|BL_ORD_ID|169	PHI:213|CPA1|AAF69795|TX:5207|Cryptococcus neoformans|Reduced virulence	1.24527e-38	68	138.272	127	90
OPF_1830	gnl|BL_ORD_ID|1810	PHI:2020|Tup1|XP_759427|5270|Ustilago maydis|Mixed outcome	6.75795e-23	86	102.449	335	143
OPF_1831	gnl|BL_ORD_ID|1016	PHI:1208|(Sc Sch9)|I1RAE5|5518|Gibberella zeae (related: Fusarium graminearum)|Reduced virulence	0	617	1137.48	904	686
OPF_1833	gnl|BL_ORD_ID|413	PHI:479|MEP1|AAQ07436|TX:199306|Coccidioides posadasii|Reduced virulence	2.65201e-35	82	129.798	258	125
OPF_1835	gnl|BL_ORD_ID|1148	PHI:1343|GzC2H003|I1RAF0|5518|Gibberella zeae (related: Fusarium graminearum)|Reduced virulence	8.78048e-172	245	486.493	365	286
OPF_1843	gnl|BL_ORD_ID|1634	PHI:1836|GzZC151|I1RFH1|5518|Gibberella zeae (related: Fusarium graminearum)|Unaffected pathogenicity	9.52784e-155	254	466.463	610	360
OPF_1844	gnl|BL_ORD_ID|1817	PHI:2030|TGL3-1|G4N492|148305|Magnaporthe oryzae (related: Magnaporthe grisea)|Unaffected pathogenicity	5.4136e-75	175	262.307	539	277
OPF_1850	gnl|BL_ORD_ID|1124	PHI:1319|GzbZIP001|I1RAI5|5518|Gibberella zeae (related: Fusarium graminearum)|Reduced virulence	0	364	678.322	624	454
OPF_1851	gnl|BL_ORD_ID|1366	PHI:1562|GzOB002|I1RAH4|5518|Gibberella zeae (related: Fusarium graminearum)|Lethal	0	751	1495.72	1036	853
OPF_1853	gnl|BL_ORD_ID|1593	PHI:1793|GzZC108|I1RWT7|5518|Gibberella zeae (related: Fusarium graminearum)|Reduced virulence	1.9644e-08	67	54.6842	320	124
OPF_1858	gnl|BL_ORD_ID|376	PHI:440|PMR1|CAB87245|TX:5476|Candida albicans|Reduced virulence	7.31876e-179	304	567	622	399
OPF_1860	gnl|BL_ORD_ID|2263	PHI:2545|TIF35|Q4X1I3|746128|Aspergillus fumigatus|Mixed outcome	2.91949e-07	23	45.4394	61	37
OPF_1862	gnl|BL_ORD_ID|376	PHI:440|PMR1|CAB87245|TX:5476|Candida albicans|Reduced virulence	1.08896e-103	191	330.102	409	250
OPF_1875	gnl|BL_ORD_ID|1105	PHI:1300|GzbHLH001|I1RAL4|5518|Gibberella zeae (related: Fusarium graminearum)|Unaffected pathogenicity	2.19369e-65	189	220.32	428	227
OPF_1879	gnl|BL_ORD_ID|2034	PHI:2279|Conserved hypothetical protein|J9N0G7|5507|Fusarium oxysporum|Unaffected pathogenicity	3.97898e-23	78	93.9745	285	115
OPF_1881	gnl|BL_ORD_ID|1065	PHI:1260|FGSG_13944|I1RUC7|5518|Gibberella zeae (related: Fusarium graminearum)|Unaffected pathogenicity	2.92874e-16	69	82.0333	183	94
OPF_1882	gnl|BL_ORD_ID|1370	PHI:1566|GzOB006|I1RC95|5518|Gibberella zeae (related: Fusarium graminearum)|Lethal	5.99298e-102	146	311.997	320	219
OPF_1890	gnl|BL_ORD_ID|1784	PHI:1987|GzZC302|I1RAP2|5518|Gibberella zeae (related: Fusarium graminearum)|Reduced virulence	0	528	990.719	976	651
OPF_1891	gnl|BL_ORD_ID|1065	PHI:1260|FGSG_13944|I1RUC7|5518|Gibberella zeae (related: Fusarium graminearum)|Unaffected pathogenicity	1.56122e-13	72	71.633	185	101
OPF_1899	gnl|BL_ORD_ID|326	PHI:383|SOD5|EAL00626|TX:5476|Candida albicans|Loss of pathogenicity	3.70991e-23	50	92.4337	145	79
OPF_102	gnl|BL_ORD_ID|482	PHI:552|BcLCC2|AAK77953|TX:40559|Botrytis cinerea|Unaffected pathogenicity	4.00647e-97	207	312.383	626	283
OPF_104	gnl|BL_ORD_ID|1866	PHI:2086|Moatg24|MGG_03638|148305|Magnaporthe oryzae (related: Magnaporthe grisea)|Unaffected pathogenicity	3.93064e-12	39	62.3882	128	60
OPF_109	gnl|BL_ORD_ID|1729	PHI:1931|GzZC246|I1REJ4|5518|Gibberella zeae (related: Fusarium graminearum)|Unaffected pathogenicity	2.91438e-155	266	466.463	601	365
OPF_111	gnl|BL_ORD_ID|386	PHI:451|PMT1|AAC31119|TX:5476|Candida albicans|Loss of pathogenicity	0	326	600.512	768	434
OPF_112	gnl|BL_ORD_ID|482	PHI:552|BcLCC2|AAK77953|TX:40559|Botrytis cinerea|Unaffected pathogenicity	1.75816e-159	249	471.855	552	344
OPF_113	gnl|BL_ORD_ID|1462	PHI:1662|GzCCHC002|I1REJ1|5518|Gibberella zeae (related: Fusarium graminearum)|Unaffected pathogenicity	0	410	765.763	597	430
OPF_114	gnl|BL_ORD_ID|1359	PHI:1555|GzMyb019|I1RDG6|5518|Gibberella zeae (related: Fusarium graminearum)|Unaffected pathogenicity	4.30969e-24	113	102.064	489	209
OPF_116	gnl|BL_ORD_ID|599	PHI:673|Can1|AAZ30050|TX:178876|Cryptococcus neoformans|Unaffected pathogenicity	3.43118e-31	64	113.62	194	99
OPF_118	gnl|BL_ORD_ID|1571	PHI:1771|GzZC086|I1RX74|5518|Gibberella zeae (related: Fusarium graminearum)|Unaffected pathogenicity	2.25048e-112	253	340.117	477	286
OPF_121	gnl|BL_ORD_ID|707	PHI:812|MGG_10702|EDJ94108|TX:318829|Magnaporthe oryzae|Reduced virulence	8.0613e-65	114	213.386	330	188
OPF_122	gnl|BL_ORD_ID|1824	PHI:2038|Mir1|MGG_02370|148305|Magnaporthe oryzae (related: Magnaporthe grisea)|Unaffected pathogenicity	9.00523e-09	53	53.1434	198	79
OPF_128	gnl|BL_ORD_ID|338	PHI:397|LAC2|AAV64894|TX:5207|Cryptococcus neoformans|Unaffected pathogenicity	4.15542e-42	100	160.614	293	145
OPF_129	gnl|BL_ORD_ID|1796	PHI:1999|GzZC314|I1R9E5|5518|Gibberella zeae (related: Fusarium graminearum)|Unaffected pathogenicity	1.61911e-19	100	90.1225	428	158
OPF_130	gnl|BL_ORD_ID|374	PHI:438|BcBOT1 (related: CND5)|AAQ16576|TX:40559|Botrytis cinerea|Reduced virulence	1.901e-16	103	78.9518	495	197
OPF_132	gnl|BL_ORD_ID|1090	PHI:1285|FGSG_10591|I1SAR3|5518|Gibberella zeae (related: Fusarium graminearum)|Unaffected pathogenicity	1.12419e-11	53	61.2326	182	85
OPF_133	gnl|BL_ORD_ID|338	PHI:397|LAC2|AAV64894|TX:5207|Cryptococcus neoformans|Unaffected pathogenicity	7.62924e-14	41	66.6254	110	58
OPF_138	gnl|BL_ORD_ID|415	PHI:481|KLAP1|AAX14039|TX:27357|Colletotrichum acutatum|Loss of pathogenicity	5.60229e-71	166	241.891	395	208
OPF_139	gnl|BL_ORD_ID|1462	PHI:1662|GzCCHC002|I1REJ1|5518|Gibberella zeae (related: Fusarium graminearum)|Unaffected pathogenicity	1.92324e-27	106	117.472	440	198
OPF_140	gnl|BL_ORD_ID|2058	PHI:2311|PKS|F8R4Y0|5530|Metarhizium anisopliae|Increased virulence (Hypervirulence)	5.47446e-09	37	57.7658	117	61
OPF_146	gnl|BL_ORD_ID|433	PHI:501|ADE2|CAA99327|TX:4932|Saccharomyces cerevisiae|Reduced virulence	4.10708e-167	281	490.345	605	370
OPF_147	gnl|BL_ORD_ID|59	PHI:81|MAC1|AAB66482|TX:318829|Magnaporthe oryzae|Reduced virulence	4.74198e-09	33	56.6102	98	49
OPF_151	gnl|BL_ORD_ID|454	PHI:522|GAS1|AAX78216|TX:5507|Fusarium oxysporum|Reduced virulence	0	313	637.876	515	377
OPF_152	gnl|BL_ORD_ID|1224	PHI:1419|GzC2H086|I1S0X7|5518|Gibberella zeae (related: Fusarium graminearum)|Unaffected pathogenicity	1.46559e-147	228	420.239	337	272
OPF_153	gnl|BL_ORD_ID|2117	PHI:2378|DEP4|D2E9W9|29001|Alternaria brassicicola|Mixed outcome	4.13414e-10	56	59.3066	217	87
OPF_157	gnl|BL_ORD_ID|1370	PHI:1566|GzOB006|I1RC95|5518|Gibberella zeae (related: Fusarium graminearum)|Lethal	1.31663e-97	148	299.671	329	223
OPF_158	gnl|BL_ORD_ID|755	PHI:871|MGG_12656|EDK01997|TX:318829|Magnaporthe oryzae|Reduced virulence	1.56115e-09	32	53.1434	93	54
OPF_163	gnl|BL_ORD_ID|118	PHI:159|URA5|AAC62627|TX:5037|Histoplasma capsulatum|Loss of pathogenicity	5.89718e-82	120	246.514	240	168
OPF_165	gnl|BL_ORD_ID|85	PHI:115|PGX1|AAC26146|TX:5017|Cochliobolus carbonum|Unaffected pathogenicity	6.47097e-44	133	158.688	439	199
OPF_168	gnl|BL_ORD_ID|469	PHI:538|FRT1|AAU87358|TX:40559|Botrytis cinerea|Unaffected pathogenicity	9.7368e-38	118	144.05	468	211
OPF_174	gnl|BL_ORD_ID|1263	PHI:1458|GzAra006|Q4I7F9|5518|Gibberella zeae (related: Fusarium graminearum)|Unaffected pathogenicity	1.5498e-10	39	61.2326	152	71
OPF_180	gnl|BL_ORD_ID|357	PHI:420|SOD2|AAS19620|TX:292817|Cryptococcus gattii|Loss of pathogenicity	1.54527e-66	99	205.297	199	133
OPF_182	gnl|BL_ORD_ID|1359	PHI:1555|GzMyb019|I1RDG6|5518|Gibberella zeae (related: Fusarium graminearum)|Unaffected pathogenicity	4.81909e-18	101	84.3445	414	172
OPF_188	gnl|BL_ORD_ID|2246	PHI:2528|SLY1|Q4WYU7|746128|Aspergillus fumigatus|Lethal	0	473	945.651	724	567
OPF_189	gnl|BL_ORD_ID|2202	PHI:2477|CYP1|B8QZV4|5116|Cryphonectria parasitica|Reduced virulence	6.50138e-38	61	132.88	90	72
OPF_191	gnl|BL_ORD_ID|368	PHI:432|FGL1|AAQ23181|TX:5518|Fusarium graminearum|Reduced virulence	5.74354e-27	86	110.153	225	116
OPF_196	gnl|BL_ORD_ID|1245	PHI:1440|GzNot002|I1SA65|5518|Gibberella zeae (related: Fusarium graminearum)|Reduced virulence	0	419	714.146	662	477
OPF_199	gnl|BL_ORD_ID|1222	PHI:1417|GzC2H084|I1S0W0|5518|Gibberella zeae (related: Fusarium graminearum)|Unaffected pathogenicity	9.23558e-40	66	134.035	128	83
OPF_200	gnl|BL_ORD_ID|1223	PHI:1418|GzC2H085|I1S0W9|5518|Gibberella zeae (related: Fusarium graminearum)|Lethal	5.54427e-121	204	354.755	387	240
OPF_1901	gnl|BL_ORD_ID|1568	PHI:1768|GzZC083|I1RAN6|5518|Gibberella zeae (related: Fusarium graminearum)|Unaffected pathogenicity	1.03048e-47	76	154.836	148	97
OPF_1902	gnl|BL_ORD_ID|1785	PHI:1988|GzZC303|I1RAP1|5518|Gibberella zeae (related: Fusarium graminearum)|Unaffected pathogenicity	0	420	853.973	658	519
OPF_1904	gnl|BL_ORD_ID|284	PHI:335|CGRA|AAG28884|TX:5085|Aspergillus fumigatus|Reduced virulence	1.76457e-28	58	105.916	104	75
OPF_1905	gnl|BL_ORD_ID|155	PHI:199|AOX1|AAF82788|TX:5499|Cladosporium fulvum|Reduced virulence	3.03914e-49	185	179.489	649	270
OPF_1912	gnl|BL_ORD_ID|1219	PHI:1414|GzC2H081|I1RZL0|5518|Gibberella zeae (related: Fusarium graminearum)|Unaffected pathogenicity	2.94719e-13	37	68.1662	85	54
OPF_1914	gnl|BL_ORD_ID|1263	PHI:1458|GzAra006|Q4I7F9|5518|Gibberella zeae (related: Fusarium graminearum)|Unaffected pathogenicity	0	548	1049.27	727	632
OPF_1920	gnl|BL_ORD_ID|360	PHI:423|VAD1|AAV41010|TX:5207|Cryptococcus neoformans|Reduced virulence	3.81393e-94	155	295.819	374	230
OPF_1925	gnl|BL_ORD_ID|1196	PHI:1391|GzC2H054|I1RU55|5518|Gibberella zeae (related: Fusarium graminearum)|Unaffected pathogenicity	6.77082e-09	33	55.0694	123	58
OPF_1927	gnl|BL_ORD_ID|1053	PHI:1248|FGSG_03146|I1RRU2|5518|Gibberella zeae (related: Fusarium graminearum)|Unaffected pathogenicity	0	277	541.576	466	326
OPF_1931	gnl|BL_ORD_ID|2093	PHI:2349|VE1 (VEA) (velvet)|G8CYZ6|5518|Gibberella zeae (related: Fusarium graminearum)|Reduced virulence	0	331	546.199	560	393
OPF_1934	gnl|BL_ORD_ID|2183	PHI:2453|Snt2|D9J222|61369|Fusarium oxysporum f.sp. melonis|Reduced virulence	0	858	1615.51	1403	1014
OPF_1936	gnl|BL_ORD_ID|1424	PHI:1622|GzJUM004|I1RRU8|5518|Gibberella zeae (related: Fusarium graminearum)|Unaffected pathogenicity	0	295	640.573	448	359
OPF_1945	gnl|BL_ORD_ID|197	PHI:242|CaTPS2|CAC17748|TX:5476|Candida albicans|Reduced virulence	1.29826e-116	225	377.867	642	351
OPF_1946	gnl|BL_ORD_ID|116	PHI:157|TOXF|AAD45321|TX:5017|Cochliobolus carbonum|Loss of pathogenicity	3.34349e-96	162	293.893	394	221
OPF_1947	gnl|BL_ORD_ID|374	PHI:438|BcBOT1 (related: CND5)|AAQ16576|TX:40559|Botrytis cinerea|Reduced virulence	2.77866e-31	126	123.25	487	209
OPF_1948	gnl|BL_ORD_ID|1885	PHI:2106|"1-phosphatidylinositol-4,5-bisphosphate phosphodiesterase delta 1 "|MGG_05332|148305|Magnaporthe oryzae (related: Magnaporthe grisea)|Reduced virulence	8.36936e-46	145	169.474	457	208
OPF_1949	gnl|BL_ORD_ID|1810	PHI:2020|Tup1|XP_759427|5270|Ustilago maydis|Mixed outcome	1.1466e-28	97	117.472	357	159
OPF_1952	gnl|BL_ORD_ID|1430	PHI:1629|GzWing001|I1RAH2|5518|Gibberella zeae (related: Fusarium graminearum)|Unaffected pathogenicity	8.48696e-87	188	303.908	516	287
OPF_1955	gnl|BL_ORD_ID|469	PHI:538|FRT1|AAU87358|TX:40559|Botrytis cinerea|Unaffected pathogenicity	1.75956e-14	103	73.1738	439	199
OPF_1956	gnl|BL_ORD_ID|167	PHI:211|CaTUP1|AAB63195|TX:5476|Candida albicans|Reduced virulence	5.59504e-12	61	66.2402	256	106
OPF_1960	gnl|BL_ORD_ID|421	PHI:487|MHP1|O94196|148305|Magnaporthe grisea|Reduced virulence	6.23425e-18	33	72.4034	60	42
OPF_1963	gnl|BL_ORD_ID|1096	PHI:1291|TOP1|I1RRX4|5518|Gibberella zeae (related: Fusarium graminearum)|Reduced virulence	0	680	1280.39	919	776
OPF_1966	gnl|BL_ORD_ID|237	PHI:283|CDC24|AAO25556|TX:5476|Candida albicans|Loss of pathogenicity	1.05504e-46	158	178.333	567	261
OPF_1968	gnl|BL_ORD_ID|1308	PHI:1503|GzHMG035|I1S828|5518|Gibberella zeae (related: Fusarium graminearum)|Unaffected pathogenicity	0	471	962.214	689	567
OPF_1969	gnl|BL_ORD_ID|2246	PHI:2528|SLY1|Q4WYU7|746128|Aspergillus fumigatus|Lethal	1.33945e-07	91	51.6026	418	168
OPF_1970	gnl|BL_ORD_ID|1327	PHI:1522|GzHOMEL026|I1RXA5|5518|Gibberella zeae (related: Fusarium graminearum)|Lethal	3.18025e-06	30	44.2838	95	42
OPF_1971	gnl|BL_ORD_ID|910	PHI:1046|CTB5|ABK64182|TX:29003|Cercospora nicotianae|Reduced virulence	9.00761e-47	128	168.318	464	208
OPF_1975	gnl|BL_ORD_ID|1826	PHI:2042|ABC3|Q3Y5V5|148305|Magnaporthe oryzae (related: Magnaporthe grisea)|Loss of pathogenicity	0	590	1096.26	1331	839
OPF_1976	gnl|BL_ORD_ID|992	PHI:1183|(Sc Cmk1/Cmk2)|I1RRX7|5518|Gibberella zeae (related: Fusarium graminearum)|Reduced virulence	0	265	538.88	400	319
OPF_1977	gnl|BL_ORD_ID|1471	PHI:1671|GzCCHC011|Q4HWE2|5518|Gibberella zeae (related: Fusarium graminearum)|Reduced virulence	0	572	1193.72	813	663
OPF_1981	gnl|BL_ORD_ID|1471	PHI:1671|GzCCHC011|Q4HWE2|5518|Gibberella zeae (related: Fusarium graminearum)|Reduced virulence	1.32869e-07	19	44.669	29	23
OPF_1984	gnl|BL_ORD_ID|1986	PHI:2222|Sho1|XP_759303|5270|Ustilago maydis|Mixed outcome	2.35984e-06	23	47.7506	58	39
OPF_1987	gnl|BL_ORD_ID|755	PHI:871|MGG_12656|EDK01997|TX:318829|Magnaporthe oryzae|Reduced virulence	3.60616e-22	68	93.5893	184	96
OPF_1991	gnl|BL_ORD_ID|1810	PHI:2020|Tup1|XP_759427|5270|Ustilago maydis|Mixed outcome	7.93112e-15	62	74.3294	288	117
OPF_1998	gnl|BL_ORD_ID|1381	PHI:1577|GzOB017|I1RK79|5518|Gibberella zeae (related: Fusarium graminearum)|Unaffected pathogenicity	1.09081e-92	124	266.544	147	137
OPF_2005	gnl|BL_ORD_ID|428	PHI:494|PPOA|EAL89712|TX:5085|Aspergillus fumigatus|Increased virulence (Hypervirulence)	0	360	585.104	1066	543
OPF_2018	gnl|BL_ORD_ID|182	PHI:226|PEX6|AAK16738|TX:5462|Colletotrichum lagenarium|Loss of pathogenicity	3.87375e-11	49	62.3882	172	84
OPF_2023	gnl|BL_ORD_ID|1826	PHI:2042|ABC3|Q3Y5V5|148305|Magnaporthe oryzae (related: Magnaporthe grisea)|Loss of pathogenicity	3.26056e-52	110	197.593	275	166
OPF_2025	gnl|BL_ORD_ID|1170	PHI:1365|GzC2H025|I1RJQ4|5518|Gibberella zeae (related: Fusarium graminearum)|Unaffected pathogenicity	9.22346e-61	101	201.06	236	132
OPF_2031	gnl|BL_ORD_ID|1370	PHI:1566|GzOB006|I1RC95|5518|Gibberella zeae (related: Fusarium graminearum)|Lethal	1.40502e-84	153	278.485	390	227
OPF_2036	gnl|BL_ORD_ID|2298	PHI:2601|Asc1|P83774|746128|Aspergillus fumigatus|Mixed outcome	1.30391e-07	26	51.2174	78	41
OPF_2042	gnl|BL_ORD_ID|2098	PHI:2354|AMT2|XP_390894|5518|Gibberella zeae (related: Fusarium graminearum)|Reduced virulence	0	293	580.867	528	380
OPF_2045	gnl|BL_ORD_ID|1043	PHI:1238|FGSG_06970|I1S1V3|5518|Gibberella zeae (related: Fusarium graminearum)|Lethal	0	479	859.366	831	571
OPF_2047	gnl|BL_ORD_ID|793	PHI:911|um11451||TX:5270|Ustilago maydis|Reduced virulence	6.30927e-19	83	83.9593	336	147
OPF_2048	gnl|BL_ORD_ID|1426	PHI:1624|GzJUM006|I1SAP7|5518|Gibberella zeae (related: Fusarium graminearum)|Unaffected pathogenicity	0	426	895.575	594	494
OPF_2050	gnl|BL_ORD_ID|1406	PHI:1604|GzOB045|I1S1V9|5518|Gibberella zeae (related: Fusarium graminearum)|Unaffected pathogenicity	7.06551e-100	142	284.648	145	144
OPF_2053	gnl|BL_ORD_ID|1856	PHI:2076|Moatg8|MGG_01062|148305|Magnaporthe oryzae (related: Magnaporthe grisea)|Loss of pathogenicity	6.92795e-65	98	197.208	111	104
OPF_2057	gnl|BL_ORD_ID|378	PHI:442|MSY1||TX:5518|Fusarium graminearum|Reduced virulence	0	649	1377.46	766	707
OPF_2058	gnl|BL_ORD_ID|755	PHI:871|MGG_12656|EDK01997|TX:318829|Magnaporthe oryzae|Reduced virulence	7.76275e-30	75	115.931	178	96
OPF_2060	gnl|BL_ORD_ID|110	PHI:144|CHT42|AAC05829|TX:29875|Trichoderma virens|Reduced virulence	0	262	560.451	393	329
OPF_2063	gnl|BL_ORD_ID|2236	PHI:2517|TRPS|Q4X0J6|746128|Aspergillus fumigatus|Lethal	8.66797e-143	213	423.705	380	272
OPF_2068	gnl|BL_ORD_ID|1942	PHI:2177|PAS1|MGG_09299|148305|Magnaporthe oryzae (related: Magnaporthe grisea)|Unaffected pathogenicity	6.10405e-62	165	224.172	559	257
OPF_2070	gnl|BL_ORD_ID|1810	PHI:2020|Tup1|XP_759427|5270|Ustilago maydis|Mixed outcome	9.14613e-06	73	46.2098	311	125
OPF_2072	gnl|BL_ORD_ID|1257	PHI:1452|GzHSF003|I1S282|5518|Gibberella zeae (related: Fusarium graminearum)|Unaffected pathogenicity	0	359	616.305	591	414
OPF_2075	gnl|BL_ORD_ID|288	PHI:339|CLPT1|CAC41973|TX:290576|Colletotrichum lindemuthianum|Reduced virulence	9.29373e-80	116	237.654	194	148
OPF_2079	gnl|BL_ORD_ID|1453	PHI:1653|GzWing026|I1S2A0|5518|Gibberella zeae (related: Fusarium graminearum)|Unaffected pathogenicity	6.10863e-54	82	182.956	113	100
OPF_2084	gnl|BL_ORD_ID|269	PHI:319|SQL2|AAO19638|TX:5270|Ustilago maydis|Reduced virulence	6.53794e-96	185	334.339	500	283
OPF_2088	gnl|BL_ORD_ID|1810	PHI:2020|Tup1|XP_759427|5270|Ustilago maydis|Mixed outcome	2.24539e-12	63	65.4698	273	112
OPF_2098	gnl|BL_ORD_ID|2002	PHI:2240|Srt1|Q4PBY9|5270|Ustilago maydis|reduced virulence	3.48702e-31	124	124.79	493	212
OPF_2100	gnl|BL_ORD_ID|2147	PHI:2411|Ss-ggt1|A7F946|5180|Sclerotinia sclerotiorum|Reduced virulence	8.56081e-97	161	305.449	366	223
OPF_2102	gnl|BL_ORD_ID|209	PHI:255|FUM1 (related: FUM5)|AAD43562|TX:5127|Gibberella moniliformis|Unaffected pathogenicity	0	391	607.831	1048	560
OPF_2105	gnl|BL_ORD_ID|615	PHI:697|ugt51E1|AAM81358|TX:5022|Leptosphaeria maculans|Unaffected pathogenicity	1.44177e-29	112	115.931	356	167
OPF_2106	gnl|BL_ORD_ID|1840	PHI:2058|LHS1|MGG_06648.5|148305|Magnaporthe oryzae (related: Magnaporthe grisea)|Reduced virulence	0	533	978.008	952	674
OPF_2113	gnl|BL_ORD_ID|1459	PHI:1659|GzCCCH003|I1S245|5518|Gibberella zeae (related: Fusarium graminearum)|Unaffected pathogenicity	1.3062e-171	248	483.026	308	278
OPF_2115	gnl|BL_ORD_ID|525	PHI:598|THIOL|ABB55459|TX:5022|Leptosphaeria maculans|Reduced virulence	1.61238e-07	48	50.0618	177	71
OPF_2119	gnl|BL_ORD_ID|1782	PHI:1985|GzZC300|I1RAT9|5518|Gibberella zeae (related: Fusarium graminearum)|Unaffected pathogenicity	3.19131e-41	158	159.458	550	250
OPF_2125	gnl|BL_ORD_ID|443	PHI:511|CaNAG4|EAK93098|TX:5476|Candida albicans|Reduced virulence	6.5826e-55	151	195.282	506	245
OPF_2127	gnl|BL_ORD_ID|765	PHI:881|MGG_04556|EDJ96020|TX:318829|Magnaporthe oryzae|Reduced virulence	7.25438e-39	103	141.354	348	161
OPF_2131	gnl|BL_ORD_ID|1065	PHI:1260|FGSG_13944|I1RUC7|5518|Gibberella zeae (related: Fusarium graminearum)|Unaffected pathogenicity	9.97485e-13	65	67.781	192	94
OPF_2132	gnl|BL_ORD_ID|2126	PHI:2387|ACL2|I1RPR1|5518|Gibberella zeae (related: Fusarium graminearum)|Loss of pathogenicity	0	431	890.182	478	453
OPF_2134	gnl|BL_ORD_ID|1383	PHI:1579|GzOB019|I1RM25|5518|Gibberella zeae (related: Fusarium graminearum)|Unaffected pathogenicity	0	332	665.611	651	445
OPF_2141	gnl|BL_ORD_ID|1263	PHI:1458|GzAra006|Q4I7F9|5518|Gibberella zeae (related: Fusarium graminearum)|Unaffected pathogenicity	1.00123e-32	118	132.88	441	199
OPF_2145	gnl|BL_ORD_ID|167	PHI:211|CaTUP1|AAB63195|TX:5476|Candida albicans|Reduced virulence	1.08821e-08	36	53.9138	121	56
OPF_2146	gnl|BL_ORD_ID|783	PHI:901|um01886||TX:5270|Ustilago maydis|Unaffected pathogenicity	1.70386e-92	179	310.457	440	254
OPF_2147	gnl|BL_ORD_ID|110	PHI:144|CHT42|AAC05829|TX:29875|Trichoderma virens|Reduced virulence	8.85989e-15	78	75.485	298	118
OPF_2155	gnl|BL_ORD_ID|1812	PHI:2022|BUF1|MGG_02252|148305|Magnaporthe oryzae (related: Magnaporthe grisea)|Loss of pathogenicity	1.35737e-16	81	75.0998	284	119
OPF_2159	gnl|BL_ORD_ID|269	PHI:319|SQL2|AAO19638|TX:5270|Ustilago maydis|Reduced virulence	3.86151e-16	67	81.6481	235	108
OPF_2166	gnl|BL_ORD_ID|370	PHI:434|GEL2|EAL88984|TX:5085|Aspergillus fumigatus|Reduced virulence	1.02562e-147	218	434.106	436	287
OPF_2167	gnl|BL_ORD_ID|1370	PHI:1566|GzOB006|I1RC95|5518|Gibberella zeae (related: Fusarium graminearum)|Lethal	3.86339e-36	87	139.428	241	134
OPF_2172	gnl|BL_ORD_ID|2125	PHI:2386|ACL1|I1S7N4|5518|Gibberella zeae (related: Fusarium graminearum)|Loss of pathogenicity	0	376	783.482	410	395
OPF_2174	gnl|BL_ORD_ID|2097	PHI:2353|AMT1|XP_381310|5518|Gibberella zeae (related: Fusarium graminearum)|Reduced virulence	0	505	1002.66	755	614
OPF_2176	gnl|BL_ORD_ID|235	PHI:281|CDC10|CAA81090|TX:5476|Candida albicans|Reduced virulence	2.64777e-147	187	421.394	319	253
OPF_2177	gnl|BL_ORD_ID|1303	PHI:1498|GzHMG030|I1S1Y4|5518|Gibberella zeae (related: Fusarium graminearum)|Lethal	9.53064e-67	125	227.639	286	172
OPF_2180	gnl|BL_ORD_ID|1824	PHI:2038|Mir1|MGG_02370|148305|Magnaporthe oryzae (related: Magnaporthe grisea)|Unaffected pathogenicity	2.18107e-06	69	45.4394	291	118
OPF_2187	gnl|BL_ORD_ID|1178	PHI:1373|GzC2H036|I1RN20|5518|Gibberella zeae (related: Fusarium graminearum)|Unaffected pathogenicity	3.12166e-86	184	269.24	341	215
OPF_2194	gnl|BL_ORD_ID|1439	PHI:1638|GzWing010|I1RN27|5518|Gibberella zeae (related: Fusarium graminearum)|Unaffected pathogenicity	0	416	763.837	643	482
OPF_2201	gnl|BL_ORD_ID|1179	PHI:1374|GzC2H037|I1RN37|5518|Gibberella zeae (related: Fusarium graminearum)|Unaffected pathogenicity	0	646	1334.7	812	703
OPF_2202	gnl|BL_ORD_ID|1073	PHI:1268|FGSG_07816|I1RN43|5518|Gibberella zeae (related: Fusarium graminearum)|Unaffected pathogenicity	0	310	611.298	460	364
OPF_2203	gnl|BL_ORD_ID|777	PHI:893|MGG_02986|EDK01543|TX:318829|Magnaporthe oryzae|Reduced virulence	1.96025e-26	135	115.161	513	222
OPF_2205	gnl|BL_ORD_ID|1021	PHI:1214|FGSG_07816|I1RN54|5518|Gibberella zeae (related: Fusarium graminearum)|Reduced virulence	0	690	1285.01	927	739
OPF_2212	gnl|BL_ORD_ID|2262	PHI:2544|PAB1|Q4WK03|746128|Aspergillus fumigatus|Mixed outcome	4.94844e-20	69	90.5077	300	128
OPF_2214	gnl|BL_ORD_ID|1029	PHI:1223|FGSG_12887|I1RN31|5518|Gibberella zeae (related: Fusarium graminearum)|Lethal	0	295	624.009	324	310
OPF_2220	gnl|BL_ORD_ID|1457	PHI:1657|GzCCCH001|I1RF25|5518|Gibberella zeae (related: Fusarium graminearum)|Unaffected pathogenicity	2.78406e-21	144	98.2117	626	252
OPF_2223	gnl|BL_ORD_ID|269	PHI:319|SQL2|AAO19638|TX:5270|Ustilago maydis|Reduced virulence	2.92385e-64	161	236.498	538	266
OPF_2224	gnl|BL_ORD_ID|169	PHI:213|CPA1|AAF69795|TX:5207|Cryptococcus neoformans|Reduced virulence	5.3556e-19	61	82.8037	150	77
OPF_2229	gnl|BL_ORD_ID|167	PHI:211|CaTUP1|AAB63195|TX:5476|Candida albicans|Reduced virulence	4.33209e-09	62	55.4546	249	104
OPF_2231	gnl|BL_ORD_ID|235	PHI:281|CDC10|CAA81090|TX:5476|Candida albicans|Reduced virulence	1.94176e-09	23	55.0694	76	46
OPF_2235	gnl|BL_ORD_ID|240	PHI:286|CLC-A|AAO73005|TX:5207|Cryptococcus neoformans|Reduced virulence	5.56869e-132	266	418.698	806	416
OPF_2245	gnl|BL_ORD_ID|2262	PHI:2544|PAB1|Q4WK03|746128|Aspergillus fumigatus|Mixed outcome	2.43012e-07	41	51.2174	136	65
OPF_2249	gnl|BL_ORD_ID|1397	PHI:1595|GzOB035|I1RX22|5518|Gibberella zeae (related: Fusarium graminearum)|Unaffected pathogenicity	0	318	593.578	582	399
OPF_2251	gnl|BL_ORD_ID|384	PHI:449|CDC42|CAI48090|TX:5111|Claviceps purpurea|Reduced virulence	4.12846e-137	181	384.03	195	193
OPF_2252	gnl|BL_ORD_ID|374	PHI:438|BcBOT1 (related: CND5)|AAQ16576|TX:40559|Botrytis cinerea|Reduced virulence	3.42456e-23	113	102.064	451	183
OPF_2255	gnl|BL_ORD_ID|228	PHI:274|USX1|AAM22494|TX:5207|Cryptococcus neoformans|Loss of pathogenicity	1.85949e-19	83	87.0409	337	142
OPF_2256	gnl|BL_ORD_ID|2062	PHI:2315|ChLae1|G4XKY9|5016|Cochliobolus heterostrophus|Mixed outcome	4.0506e-25	91	102.064	278	130
OPF_2257	gnl|BL_ORD_ID|47	PHI:68|SAP1|AAA34368|TX:5476|Candida albicans|Reduced virulence	5.41031e-52	132	180.259	365	184
OPF_2267	gnl|BL_ORD_ID|1312	PHI:1507|GzHOME002|I1RNA7|5518|Gibberella zeae (related: Fusarium graminearum)|Unaffected pathogenicity	4.90577e-74	181	240.736	457	237
OPF_2268	gnl|BL_ORD_ID|2297	PHI:2600|GAT1|Q4WZG4|746128|Aspergillus fumigatus|Mixed outcome	0	335	568.155	728	448
OPF_2270	gnl|BL_ORD_ID|1842	PHI:2060|MgLig4|B6ZH51|148305|Magnaporthe oryzae (related: Magnaporthe grisea)|Unaffected pathogenicity	1.45297e-26	119	113.62	467	187
OPF_2273	gnl|BL_ORD_ID|712	PHI:817|MGG_12252|EDK03444|TX:318829|Magnaporthe oryzae|Reduced virulence	6.91924e-07	35	48.9062	157	74
OPF_2277	gnl|BL_ORD_ID|1810	PHI:2020|Tup1|XP_759427|5270|Ustilago maydis|Mixed outcome	5.36052e-23	68	102.834	247	105
OPF_2280	gnl|BL_ORD_ID|1815	PHI:2028|TGL1-2|G4NBI7|148305|Magnaporthe oryzae (related: Magnaporthe grisea)|Unaffected pathogenicity	0	386	747.658	693	459
OPF_2284	gnl|BL_ORD_ID|100	PHI:133|AKT1|BAA36588|TX:5599|Alternaria alternata|Loss of pathogenicity	8.28484e-66	173	224.172	562	273
OPF_2285	gnl|BL_ORD_ID|1896	PHI:2119|MST11p|MGG_14847|148305|Magnaporthe oryzae (related: Magnaporthe grisea)|Loss of pathogenicity	0	648	1244.57	949	734
OPF_2287	gnl|BL_ORD_ID|804	PHI:922|um03615||TX:5270|Ustilago maydis|Unaffected pathogenicity	9.87151e-49	167	178.718	648	281
OPF_2293	gnl|BL_ORD_ID|182	PHI:226|PEX6|AAK16738|TX:5462|Colletotrichum lagenarium|Loss of pathogenicity	0	880	1624.37	1417	1058
OPF_2297	gnl|BL_ORD_ID|915	PHI:1051|CTB3|ABC79591|TX:29003|Cercospora nicotianae|Reduced virulence	1.71411e-81	148	268.085	370	212
OPF_2301	gnl|BL_ORD_ID|1850	PHI:2068|DES1|XP_361689|148305|Magnaporthe oryzae (related: Magnaporthe grisea)|Reduced virulence	0	619	898.656	1344	786
OPF_2305	gnl|BL_ORD_ID|369	PHI:433|CTB1|AAT69682|TX:29003|Cercospora nicotianae|Reduced virulence	0	451	730.709	1103	620
OPF_2308	gnl|BL_ORD_ID|74	PHI:101|ALB1|AAC39471|TX:5085|Aspergillus fumigatus|Reduced virulence	5.40544e-67	166	233.417	501	250
OPF_2313	gnl|BL_ORD_ID|1455	PHI:1655|GzWing028|I1S9V9|5518|Gibberella zeae (related: Fusarium graminearum)|Unaffected pathogenicity	0	1036	1973.36	1826	1272
OPF_2314	gnl|BL_ORD_ID|1883	PHI:2104|Vacuolar calcium ion transporter|MGG_04159|148305|Magnaporthe oryzae (related: Magnaporthe grisea)|Unaffected pathogenicity	0	346	590.112	623	425
OPF_2316	gnl|BL_ORD_ID|377	PHI:441|BTP1|CAE55153|TX:40559|Botrytis cinerea|Reduced virulence	2.30877e-07	62	49.2914	243	107
OPF_2318	gnl|BL_ORD_ID|632	PHI:716|ZEB1|ABB90284|TX:5518|Fusarium graminearum|Unaffected pathogenicity	3.09059e-16	64	78.1814	183	90
OPF_2324	gnl|BL_ORD_ID|2302	PHI:2605|hgc1|Q5ABE2 |746128|Aspergillus fumigatus|Mixed outcome	0	354	749.199	449	394
OPF_2325	gnl|BL_ORD_ID|712	PHI:817|MGG_12252|EDK03444|TX:318829|Magnaporthe oryzae|Reduced virulence	4.04355e-12	44	64.6994	157	78
OPF_2329	gnl|BL_ORD_ID|1080	PHI:1275|FGSG_03146|I1S7R2|5518|Gibberella zeae (related: Fusarium graminearum)|Unaffected pathogenicity	0	299	565.844	506	367
OPF_2331	gnl|BL_ORD_ID|1218	PHI:1413|GzC2H080|I1RZD4|5518|Gibberella zeae (related: Fusarium graminearum)|Unaffected pathogenicity	3.17471e-102	193	338.961	396	242
OPF_2333	gnl|BL_ORD_ID|1375	PHI:1571|GzOB011|I1RE76|5518|Gibberella zeae (related: Fusarium graminearum)|Unaffected pathogenicity	3.07629e-79	111	232.646	135	120
OPF_2338	gnl|BL_ORD_ID|1263	PHI:1458|GzAra006|Q4I7F9|5518|Gibberella zeae (related: Fusarium graminearum)|Unaffected pathogenicity	1.13051e-52	121	193.741	428	206
OPF_2343	gnl|BL_ORD_ID|213	PHI:259|GPI7|AAL83897|TX:5476|Candida albicans|Reduced virulence	2.63036e-11	115	64.3142	510	180
OPF_2344	gnl|BL_ORD_ID|1812	PHI:2022|BUF1|MGG_02252|148305|Magnaporthe oryzae (related: Magnaporthe grisea)|Loss of pathogenicity	2.38243e-08	50	51.2174	217	95
OPF_2345	gnl|BL_ORD_ID|1219	PHI:1414|GzC2H081|I1RZL0|5518|Gibberella zeae (related: Fusarium graminearum)|Unaffected pathogenicity	2.83107e-12	38	65.855	91	53
OPF_2346	gnl|BL_ORD_ID|2050	PHI:2301|CHS7|B5M4A8|148305|Magnaporthe oryzae (related: Magnaporthe grisea)|Reduced virulence	0	493	1018.07	678	570
OPF_2347	gnl|BL_ORD_ID|750	PHI:860|MSP1|AAX07670|TX:318829|Magnaporthe oryzae|Reduced virulence	3.1349e-180	259	527.324	378	315
OPF_2353	gnl|BL_ORD_ID|1840	PHI:2058|LHS1|MGG_06648.5|148305|Magnaporthe oryzae (related: Magnaporthe grisea)|Reduced virulence	3.33895e-36	121	143.665	441	202
OPF_2358	gnl|BL_ORD_ID|1286	PHI:1481|GzHMG013|I1RE60|5518|Gibberella zeae (related: Fusarium graminearum)|Unaffected pathogenicity	8.56162e-75	166	241.506	424	227
OPF_2365	gnl|BL_ORD_ID|1418	PHI:1616|GzssDB001|I1RE55|5518|Gibberella zeae (related: Fusarium graminearum)|Unaffected pathogenicity	7.85692e-131	205	420.239	314	244
OPF_2366	gnl|BL_ORD_ID|1820	PHI:2034|MFP1|G4MZY1|148305|Magnaporthe oryzae (related: Magnaporthe grisea)|Reduced virulence	2.07441e-12	49	64.6994	165	72
OPF_2368	gnl|BL_ORD_ID|1305	PHI:1500|GzHMG032|I1S2F2|5518|Gibberella zeae (related: Fusarium graminearum)|Unaffected pathogenicity	4.88486e-32	66	133.265	166	107
OPF_2373	gnl|BL_ORD_ID|295	PHI:346|CRU1|AAN10186|TX:5270|Ustilago maydis|Reduced virulence	2.30339e-172	271	504.597	509	344
OPF_2377	gnl|BL_ORD_ID|351	PHI:413|MPD1|AAT84078|TX:13684|Stagonospora nodorum|Unaffected pathogenicity	1.28561e-43	131	157.532	441	209
OPF_2383	gnl|BL_ORD_ID|2134	PHI:2395|GzSYN1|I1RBM2|5518|Gibberella zeae (related: Fusarium graminearum)|Reduced virulence	2.31419e-08	28	51.9878	109	64
OPF_2386	gnl|BL_ORD_ID|2262	PHI:2544|PAB1|Q4WK03|746128|Aspergillus fumigatus|Mixed outcome	6.16739e-09	28	54.299	83	51
OPF_2387	gnl|BL_ORD_ID|1374	PHI:1570|GzOB010|I1RE46|5518|Gibberella zeae (related: Fusarium graminearum)|Unaffected pathogenicity	0	632	1274.61	885	736
OPF_2390	gnl|BL_ORD_ID|1345	PHI:1541|GzFlbD|I1RE42|5518|Gibberella zeae (related: Fusarium graminearum)|Unaffected pathogenicity	3.46871e-33	58	125.946	100	71
OPF_2394	gnl|BL_ORD_ID|1161	PHI:1356|GzC2H016|I1RE06|5518|Gibberella zeae (related: Fusarium graminearum)|Unaffected pathogenicity	0	414	753.051	624	477
OPF_2402	gnl|BL_ORD_ID|1212	PHI:1407|GzC2H071|I1RX64|5518|Gibberella zeae (related: Fusarium graminearum)|Lethal	0	401	779.63	696	497
OPF_2403	gnl|BL_ORD_ID|1826	PHI:2042|ABC3|Q3Y5V5|148305|Magnaporthe oryzae (related: Magnaporthe grisea)|Loss of pathogenicity	1.84872e-54	162	205.682	492	249
OPF_2415	gnl|BL_ORD_ID|967	PHI:1158|cyp51/erg11|B6E227|54734|Mycosphaerella graminicola (related: Zymoseptoria triticii)|Resistant to chemical	5.08987e-12	65	65.0846	251	111
OPF_2420	gnl|BL_ORD_ID|1962	PHI:2197|MoRgs6|XP_364773|148305|Magnaporthe oryzae (related: Magnaporthe grisea)|Unaffected pathogenicity	1.60383e-27	114	111.309	466	181
OPF_2422	gnl|BL_ORD_ID|2132	PHI:2393|Related to O-methylsterigmatocystin oxidoreductase|I1R980|5518|Gibberella zeae (related: Fusarium graminearum)|Increased virulence (Hypervirulence)	8.64825e-119	187	372.089	468	274
OPF_2423	gnl|BL_ORD_ID|16	PHI:26|CaMDR1|CAA37820|TX:5476|Candida albicans|Reduced virulence	1.09807e-15	51	77.411	217	101
OPF_2424	gnl|BL_ORD_ID|1301	PHI:1496|MAT1-2-1|I1RX44|5518|Gibberella zeae (related: Fusarium graminearum)|Unaffected pathogenicity	1.84925e-37	71	130.954	165	95
OPF_2427	gnl|BL_ORD_ID|1466	PHI:1666|GzCCHC006|I1RX47|5518|Gibberella zeae (related: Fusarium graminearum)|Unaffected pathogenicity	0	336	677.167	465	390
OPF_2428	gnl|BL_ORD_ID|694	PHI:799|MGG_03530|EDJ94565|TX:318829|Magnaporthe oryzae|Reduced virulence	1.65871e-42	102	165.236	319	167
OPF_2431	gnl|BL_ORD_ID|1022	PHI:1215|FGSG_02838|I1RX56|5518|Gibberella zeae (related: Fusarium graminearum)|Reduced virulence	0	391	768.074	576	450
OPF_2432	gnl|BL_ORD_ID|777	PHI:893|MGG_02986|EDK01543|TX:318829|Magnaporthe oryzae|Reduced virulence	0	927	1748.02	1671	1150
OPF_2435	gnl|BL_ORD_ID|2276	PHI:2558|DUR31|Q59P00|5476|Candida albicans|Reduced virulence	6.04426e-96	163	295.819	339	230
OPF_2442	gnl|BL_ORD_ID|1065	PHI:1260|FGSG_13944|I1RUC7|5518|Gibberella zeae (related: Fusarium graminearum)|Unaffected pathogenicity	2.74189e-19	80	90.8929	236	121
OPF_2449	gnl|BL_ORD_ID|360	PHI:423|VAD1|AAV41010|TX:5207|Cryptococcus neoformans|Reduced virulence	2.85759e-76	146	249.98	383	209
OPF_2454	gnl|BL_ORD_ID|1038	PHI:1233|FGSG_13944|I1RUG2|5518|Gibberella zeae (related: Fusarium graminearum)|Lethal	7.12983e-06	29	46.2098	88	42
OPF_2455	gnl|BL_ORD_ID|100	PHI:133|AKT1|BAA36588|TX:5599|Alternaria alternata|Loss of pathogenicity	2.37382e-10	77	60.8474	302	126
OPF_2461	gnl|BL_ORD_ID|1393	PHI:1590|GzOB030|I1RWI5|5518|Gibberella zeae (related: Fusarium graminearum)|Lethal	1.63116e-94	141	273.478	157	150
OPF_2463	gnl|BL_ORD_ID|1472	PHI:1672|GzCCHC012|I1S802|5518|Gibberella zeae (related: Fusarium graminearum)|Unaffected pathogenicity	1.58052e-07	31	50.8322	86	43
OPF_2467	gnl|BL_ORD_ID|1840	PHI:2058|LHS1|MGG_06648.5|148305|Magnaporthe oryzae (related: Magnaporthe grisea)|Reduced virulence	2.09241e-22	100	98.9821	347	151
OPF_2468	gnl|BL_ORD_ID|689	PHI:794|MGG_09471|EDJ95622|TX:318829|Magnaporthe oryzae|Reduced virulence	6.01214e-23	117	100.908	467	181
OPF_2473	gnl|BL_ORD_ID|1200	PHI:1395|GzC2H058|I1RUL5|5518|Gibberella zeae (related: Fusarium graminearum)|Unaffected pathogenicity	1.69775e-90	144	284.648	323	211
OPF_2476	gnl|BL_ORD_ID|1209	PHI:1404|GzC2H067|I1RWH6|5518|Gibberella zeae (related: Fusarium graminearum)|Unaffected pathogenicity	3.39562e-51	116	182.956	303	156
OPF_2482	gnl|BL_ORD_ID|1392	PHI:1589|GzOB029|I1RWH5|5518|Gibberella zeae (related: Fusarium graminearum)|Unaffected pathogenicity	2.02183e-133	178	377.867	245	212
OPF_2484	gnl|BL_ORD_ID|1457	PHI:1657|GzCCCH001|I1RF25|5518|Gibberella zeae (related: Fusarium graminearum)|Unaffected pathogenicity	5.97442e-18	98	87.8113	390	165
OPF_2486	gnl|BL_ORD_ID|2247	PHI:2529|ERG10|Q4WCL5|746128|Aspergillus fumigatus|Lethal	1.52695e-84	167	264.618	415	232
OPF_2494	gnl|BL_ORD_ID|2030	PHI:2274|Mid1|C6GZ42|5111|Claviceps purpurea|Loss of pathogenicity	1.59125e-164	283	517.309	604	362
OPF_2495	gnl|BL_ORD_ID|231	PHI:277|BCP1|AAQ16572|TX:40559|Botrytis cinerea|Reduced virulence	4.04024e-55	86	182.57	131	103
OPF_2497	gnl|BL_ORD_ID|1229	PHI:1424|GzC2H092|I1S3J7|5518|Gibberella zeae (related: Fusarium graminearum)|Unaffected pathogenicity	1.10983e-21	41	96.6709	72	51
OPF_2500	gnl|BL_ORD_ID|1444	PHI:1644|GzRFX1|I1RTB9|5518|Gibberella zeae (related: Fusarium graminearum)|Unaffected pathogenicity	1.11323e-101	191	322.398	413	250
OPF_2501	gnl|BL_ORD_ID|1445	PHI:1645|GzWing017|I1RTD1|5518|Gibberella zeae (related: Fusarium graminearum)|Unaffected pathogenicity	0	610	1222.22	859	714
OPF_2502	gnl|BL_ORD_ID|1037	PHI:1232|FGSG_03499|I1RTC2|5518|Gibberella zeae (related: Fusarium graminearum)|Lethal	0	308	624.009	421	351
OPF_2507	gnl|BL_ORD_ID|15	PHI:24|Avenacinase gene|AAB09777|TX:29850|Gaeumannomyces graminis|Loss of pathogenicity	1.47789e-161	318	490.73	820	421
OPF_2511	gnl|BL_ORD_ID|1812	PHI:2022|BUF1|MGG_02252|148305|Magnaporthe oryzae (related: Magnaporthe grisea)|Loss of pathogenicity	7.05122e-14	52	67.3958	171	86
OPF_2516	gnl|BL_ORD_ID|1352	PHI:1548|GzMyb012|I1RTE5|5518|Gibberella zeae (related: Fusarium graminearum)|Unaffected pathogenicity	3.79818e-07	21	48.521	46	30
OPF_2520	gnl|BL_ORD_ID|1970	PHI:2205|JmjC domain-containing protein 5 [GH10 family]|MGG_01543|148305|Magnaporthe oryzae (related: Magnaporthe grisea)|Reduced virulence	4.52916e-09	41	54.299	150	63
OPF_2521	gnl|BL_ORD_ID|886	PHI:1006|HMR1|Not Available|TX:5518|Fusarium graminearum|Reduced virulence	2.39849e-07	59	51.9878	250	97
OPF_2523	gnl|BL_ORD_ID|1880	PHI:2100|Spf1|MGG_12005|148305|Magnaporthe oryzae (related: Magnaporthe grisea)|Mixed outcome	8.33479e-82	226	293.508	758	370
OPF_2528	gnl|BL_ORD_ID|1448	PHI:1648|GzWing020|I1RWP1|5518|Gibberella zeae (related: Fusarium graminearum)|Reduced virulence	8.64053e-143	319	486.108	831	454
OPF_2531	gnl|BL_ORD_ID|267	PHI:317|RHBA|AAN17787|TX:5085|Aspergillus fumigatus|Reduced virulence	9.23728e-95	129	275.018	187	161
OPF_2538	gnl|BL_ORD_ID|1050	PHI:1245|FGSG_01559|I1RTL1|5518|Gibberella zeae (related: Fusarium graminearum)|Unaffected pathogenicity	0	425	766.918	752	504
OPF_2541	gnl|BL_ORD_ID|1879	PHI:2099|Pmc1|MGG_07971|148305|Magnaporthe oryzae (related: Magnaporthe grisea)|Mixed outcome	0	663	1211.44	1274	830
OPF_2543	gnl|BL_ORD_ID|100	PHI:133|AKT1|BAA36588|TX:5599|Alternaria alternata|Loss of pathogenicity	4.77081e-56	175	199.519	579	279
OPF_2544	gnl|BL_ORD_ID|110	PHI:144|CHT42|AAC05829|TX:29875|Trichoderma virens|Reduced virulence	2.59086e-17	90	80.4925	381	156
OPF_2546	gnl|BL_ORD_ID|221	PHI:267|MLT1|AAD51594|TX:5476|Candida albicans|Reduced virulence	3.91881e-59	173	223.016	624	296
OPF_2548	gnl|BL_ORD_ID|2081	PHI:2336|NIA1|O00101|13684|Stagonospora nodorum (related: Phaeosphaeria nodorum)|Unaffected pathogenicity	1.0711e-38	124	150.214	445	186
OPF_2555	gnl|BL_ORD_ID|1944	PHI:2179|Moplaa|F8SM03|148305|Magnaporthe oryzae (related: Magnaporthe grisea)|Reduced virulence	8.88391e-09	68	55.4546	242	100
OPF_2559	gnl|BL_ORD_ID|1826	PHI:2042|ABC3|Q3Y5V5|148305|Magnaporthe oryzae (related: Magnaporthe grisea)|Loss of pathogenicity	2.26913e-55	168	208.764	554	271
OPF_2562	gnl|BL_ORD_ID|443	PHI:511|CaNAG4|EAK93098|TX:5476|Candida albicans|Reduced virulence	1.62145e-38	136	146.747	522	220
OPF_2565	gnl|BL_ORD_ID|1869	PHI:2089|Moatg28|MGG_08061|148305|Magnaporthe oryzae (related: Magnaporthe grisea)|Unaffected pathogenicity	1.24673e-98	224	316.62	614	328
OPF_2570	gnl|BL_ORD_ID|36	PHI:55|PKS1|AAB08104|TX:5016|Cochliobolus heterostrophus|Reduced virulence	0	491	806.209	1310	710
OPF_2571	gnl|BL_ORD_ID|374	PHI:438|BcBOT1 (related: CND5)|AAQ16576|TX:40559|Botrytis cinerea|Reduced virulence	8.13861e-14	78	70.8626	325	134
OPF_2572	gnl|BL_ORD_ID|1359	PHI:1555|GzMyb019|I1RDG6|5518|Gibberella zeae (related: Fusarium graminearum)|Unaffected pathogenicity	3.64825e-20	78	90.5077	326	133
OPF_2573	gnl|BL_ORD_ID|469	PHI:538|FRT1|AAU87358|TX:40559|Botrytis cinerea|Unaffected pathogenicity	3.88802e-30	134	122.479	480	221
OPF_2574	gnl|BL_ORD_ID|2005	PHI:2247|Sch1|EAT82552|13684|Phaeosphaeria nodorum (related: Stagonospora nodorum)|Unaffected pathogenicity	6.3988e-09	61	53.5286	210	91
OPF_2577	gnl|BL_ORD_ID|2124	PHI:2385|MYT2|I1RTN5|5518|Gibberella zeae (related: Fusarium graminearum)|Reduced virulence	3.10039e-87	164	266.929	273	187
OPF_2588	gnl|BL_ORD_ID|1658	PHI:1860|GzZC175|I1RVR1|5518|Gibberella zeae (related: Fusarium graminearum)|Unaffected pathogenicity	2.19532e-174	251	516.924	403	316
OPF_2590	gnl|BL_ORD_ID|1939	PHI:2174|NMR2|MGG_02860|148305|Magnaporthe oryzae (related: Magnaporthe grisea)|Reduced virulence	1.89668e-12	70	63.929	267	110
OPF_2591	gnl|BL_ORD_ID|1817	PHI:2030|TGL3-1|G4N492|148305|Magnaporthe oryzae (related: Magnaporthe grisea)|Unaffected pathogenicity	9.05552e-179	288	539.265	590	380
OPF_2592	gnl|BL_ORD_ID|329	PHI:386|TSA1|AAP68994|TX:5207|Cryptococcus neoformans|Reduced virulence	1.27668e-19	56	87.4261	193	92
OPF_2595	gnl|BL_ORD_ID|2067	PHI:2321|SidI|Q4WR83|746128|Aspergillus fumigatus|Reduced virulence	4.65917e-17	124	81.6481	534	204
OPF_2602	gnl|BL_ORD_ID|2264	PHI:2546|BRX1|Q4WKJ9|746128|Aspergillus fumigatus|Mixed outcome	1.04135e-89	155	274.633	331	216
OPF_2608	gnl|BL_ORD_ID|750	PHI:860|MSP1|AAX07670|TX:318829|Magnaporthe oryzae|Reduced virulence	1.46271e-46	96	171.4	269	149
OPF_2615	gnl|BL_ORD_ID|167	PHI:211|CaTUP1|AAB63195|TX:5476|Candida albicans|Reduced virulence	8.68501e-06	48	44.669	155	72
OPF_2616	gnl|BL_ORD_ID|981	PHI:1172|HDF2|I1RKC4|5518|Gibberella zeae (related: Fusarium graminearum)|Reduced virulence	0	529	1150.96	718	616
OPF_2620	gnl|BL_ORD_ID|572	PHI:645|invC|AAL21774|TX:216597|Salmonella enterica|Reduced virulence	2.35167e-32	113	125.946	408	187
OPF_2622	gnl|BL_ORD_ID|288	PHI:339|CLPT1|CAC41973|TX:290576|Colletotrichum lindemuthianum|Reduced virulence	4.17044e-48	79	157.532	201	117
OPF_2627	gnl|BL_ORD_ID|1102	PHI:1297|GzAT001|I1RPU1|5518|Gibberella zeae (related: Fusarium graminearum)|Reduced virulence	0	630	1083.55	1102	749
OPF_2634	gnl|BL_ORD_ID|2068	PHI:2322|SidH|Q4WF54|746128|Aspergillus fumigatus|Reduced virulence	3.59185e-22	79	91.2781	294	123
OPF_2640	gnl|BL_ORD_ID|1979	PHI:2215|BIM1|G4N983|148305|Magnaporthe oryzae (related: Magnaporthe grisea)|Reduced virulence	0	1055	1907.49	2130	1365
OPF_2649	gnl|BL_ORD_ID|374	PHI:438|BcBOT1 (related: CND5)|AAQ16576|TX:40559|Botrytis cinerea|Reduced virulence	1.0782e-34	128	137.117	485	202
OPF_2655	gnl|BL_ORD_ID|1535	PHI:1735|GzZC050|I1S6X4|5518|Gibberella zeae (related: Fusarium graminearum)|Unaffected pathogenicity	1.08794e-14	88	73.1738	347	142
OPF_2661	gnl|BL_ORD_ID|1410	PHI:1608|GzP53L001|Q4IR08|5518|Gibberella zeae (related: Fusarium graminearum)|Unaffected pathogenicity	8.35286e-128	212	367.081	287	238
OPF_2667	gnl|BL_ORD_ID|2132	PHI:2393|Related to O-methylsterigmatocystin oxidoreductase|I1R980|5518|Gibberella zeae (related: Fusarium graminearum)|Increased virulence (Hypervirulence)	1.0209e-141	211	418.313	482	301
OPF_2669	gnl|BL_ORD_ID|312	PHI:367|MRB1|AAT81148|TX:5270|Ustilago maydis|Reduced virulence	7.14275e-26	78	102.449	275	119
OPF_2670	gnl|BL_ORD_ID|439	PHI:507|CaRAS1|AAF03566|TX:5476|Candida albicans|Reduced virulence	1.25026e-27	68	106.686	186	95
OPF_2675	gnl|BL_ORD_ID|1198	PHI:1393|GzC2H056|I1RU69|5518|Gibberella zeae (related: Fusarium graminearum)|Unaffected pathogenicity	1.08281e-18	77	87.8113	276	122
OPF_2677	gnl|BL_ORD_ID|434	PHI:502|ADE4|CAA89133|TX:4932|Saccharomyces cerevisiae|Reduced virulence	1.354e-175	257	507.294	496	331
OPF_2680	gnl|BL_ORD_ID|2256	PHI:2538|AUR1|Q4WXL8|746128|Aspergillus fumigatus|Mixed outcome	5.78145e-138	215	407.527	410	269
OPF_2683	gnl|BL_ORD_ID|915	PHI:1051|CTB3|ABC79591|TX:29003|Cercospora nicotianae|Reduced virulence	4.72607e-22	102	95.9005	393	159
OPF_2685	gnl|BL_ORD_ID|1754	PHI:1956|GzZC271|I1RLT2|5518|Gibberella zeae (related: Fusarium graminearum)|Unaffected pathogenicity	6.26898e-45	161	167.162	593	254
OPF_2686	gnl|BL_ORD_ID|1452	PHI:1652|GzWing024|I1S219|5518|Gibberella zeae (related: Fusarium graminearum)|Unaffected pathogenicity	2.78245e-42	66	144.436	76	70
OPF_2689	gnl|BL_ORD_ID|1249	PHI:1444|GzGATA002|I1RHM1|5518|Gibberella zeae (related: Fusarium graminearum)|Unaffected pathogenicity	1.552e-10	24	53.1434	50	29
OPF_2694	gnl|BL_ORD_ID|1049	PHI:1244|FGSG_00792|I1RA20|5518|Gibberella zeae (related: Fusarium graminearum)|Unaffected pathogenicity	0	311	642.114	406	340
OPF_2695	gnl|BL_ORD_ID|1634	PHI:1836|GzZC151|I1RFH1|5518|Gibberella zeae (related: Fusarium graminearum)|Unaffected pathogenicity	5.39878e-166	265	492.656	611	364
OPF_2696	gnl|BL_ORD_ID|1407	PHI:1605|GzOB046|I1S216|5518|Gibberella zeae (related: Fusarium graminearum)|Unaffected pathogenicity	0	329	672.544	527	406
OPF_2697	gnl|BL_ORD_ID|2139	PHI:2400|Fgp2|I1S215|5518|Gibberella zeae (related: Fusarium graminearum)|Unaffected pathogenicity	1.02065e-123	204	370.933	310	224
OPF_2700	gnl|BL_ORD_ID|360	PHI:423|VAD1|AAV41010|TX:5207|Cryptococcus neoformans|Reduced virulence	0	303	643.654	400	347
OPF_2701	gnl|BL_ORD_ID|74	PHI:101|ALB1|AAC39471|TX:5085|Aspergillus fumigatus|Reduced virulence	0	771	1373.99	1881	1111
OPF_2703	gnl|BL_ORD_ID|1370	PHI:1566|GzOB006|I1RC95|5518|Gibberella zeae (related: Fusarium graminearum)|Lethal	8.26846e-97	155	298.901	358	233
OPF_2704	gnl|BL_ORD_ID|615	PHI:697|ugt51E1|AAM81358|TX:5022|Leptosphaeria maculans|Unaffected pathogenicity	0	259	546.199	391	318
OPF_2705	gnl|BL_ORD_ID|2288	PHI:2570|CYB2|Q6FM61|5478|Candida glabrata|Reduced virulence	2.27992e-11	47	63.1586	176	80
OPF_2716	gnl|BL_ORD_ID|429	PHI:496|PPOC|EAL92371|TX:5085|Aspergillus fumigatus|Increased virulence (Hypervirulence)	0	511	1025.39	1054	681
OPF_2717	gnl|BL_ORD_ID|1308	PHI:1503|GzHMG035|I1S828|5518|Gibberella zeae (related: Fusarium graminearum)|Unaffected pathogenicity	1.45883e-25	77	107.457	268	123
OPF_2721	gnl|BL_ORD_ID|2026	PHI:2269|Mdh1|0|13684|Phaeosphaeria nodorum (related: Stagonospora nodorum)|Unaffected pathogenicity	4.80034e-08	66	51.9878	229	96
OPF_2730	gnl|BL_ORD_ID|1462	PHI:1662|GzCCHC002|I1REJ1|5518|Gibberella zeae (related: Fusarium graminearum)|Unaffected pathogenicity	3.86426e-52	124	190.66	422	214
OPF_2731	gnl|BL_ORD_ID|105	PHI:139|CAP10|BAC76819|TX:5207|Cryptococcus neoformans|Reduced virulence	2.4843e-19	51	83.9593	148	77
OPF_2734	gnl|BL_ORD_ID|2002	PHI:2240|Srt1|Q4PBY9|5270|Ustilago maydis|reduced virulence	5.78961e-14	118	71.2478	520	197
OPF_2735	gnl|BL_ORD_ID|2271	PHI:2553|VPS4|Q5AG40|5476|Candida albicans|Loss of pathogenicity	1.29151e-157	253	486.108	447	315
OPF_2749	gnl|BL_ORD_ID|1248	PHI:1443|GzGATA001|I1RB11|5518|Gibberella zeae (related: Fusarium graminearum)|Unaffected pathogenicity	0	330	639.417	461	375
OPF_2752	gnl|BL_ORD_ID|774	PHI:890|MGG_07015|EDJ98043|TX:318829|Magnaporthe oryzae|Reduced virulence	8.76837e-08	71	52.373	324	144
OPF_2755	gnl|BL_ORD_ID|374	PHI:438|BcBOT1 (related: CND5)|AAQ16576|TX:40559|Botrytis cinerea|Reduced virulence	2.37716e-58	145	201.445	475	230
OPF_2758	gnl|BL_ORD_ID|1890	PHI:2113|Kin4|MGG_01196|148305|Magnaporthe oryzae (related: Magnaporthe grisea)|Mixed outcome	0	526	810.446	1056	649
OPF_2770	gnl|BL_ORD_ID|399	PHI:465|KIN2|AAB63337|TX:5270|Ustilago maydis|Reduced virulence	9.46382e-66	151	241.121	384	221
OPF_2773	gnl|BL_ORD_ID|288	PHI:339|CLPT1|CAC41973|TX:290576|Colletotrichum lindemuthianum|Reduced virulence	5.94185e-20	64	88.9669	191	95
OPF_2774	gnl|BL_ORD_ID|441	PHI:509|AFT3|BAB69078|TX:5599|Alternaria alternata|Loss of pathogenicity	2.48209e-74	119	231.106	254	166
OPF_2781	gnl|BL_ORD_ID|1894	PHI:2117|SPM1|P58371|148305|Magnaporthe oryzae (related: Magnaporthe grisea)|Reduced virulence	1.4034e-19	113	91.6633	439	183
OPF_2782	gnl|BL_ORD_ID|1277	PHI:1472|GzHMG004|I1RAZ9|5518|Gibberella zeae (related: Fusarium graminearum)|Unaffected pathogenicity	2.49685e-26	53	107.842	111	73
OPF_2786	gnl|BL_ORD_ID|1854	PHI:2074|Moatg6|MGG_03694|148305|Magnaporthe oryzae (related: Magnaporthe grisea)|Loss of pathogenicity	0	298	578.941	493	369
OPF_2788	gnl|BL_ORD_ID|1024	PHI:1218|FGSG_01559|I1RAY2|5518|Gibberella zeae (related: Fusarium graminearum)|Lethal	0	318	619.002	340	330
OPF_2789	gnl|BL_ORD_ID|2233	PHI:2514|PFS2|Q4X1Y0|746128|Aspergillus fumigatus|Lethal	3.60144e-09	37	56.6102	151	61
OPF_2791	gnl|BL_ORD_ID|221	PHI:267|MLT1|AAD51594|TX:5476|Candida albicans|Reduced virulence	2.78712e-156	364	517.309	1187	577
OPF_2795	gnl|BL_ORD_ID|1367	PHI:1563|GzOB003|I1RAX7|5518|Gibberella zeae (related: Fusarium graminearum)|Unaffected pathogenicity	2.09842e-110	149	313.538	160	157
OPF_2796	gnl|BL_ORD_ID|1276	PHI:1471|GzHMG003|I1RAY3|5518|Gibberella zeae (related: Fusarium graminearum)|Unaffected pathogenicity	1.34001e-26	52	113.62	104	74
OPF_2798	gnl|BL_ORD_ID|2069	PHI:2323|mhk1|E9F082|568076|Metarhizium robertsii|Reduced virulence	7.94413e-27	98	116.316	303	143
OPF_2801	gnl|BL_ORD_ID|295	PHI:346|CRU1|AAN10186|TX:5270|Ustilago maydis|Reduced virulence	2.98045e-85	142	278.87	346	204
OPF_2802	gnl|BL_ORD_ID|1232	PHI:1427|GzC2H095|I1S4N1|5518|Gibberella zeae (related: Fusarium graminearum)|Unaffected pathogenicity	6.50396e-139	213	409.453	292	236
OPF_2804	gnl|BL_ORD_ID|2062	PHI:2315|ChLae1|G4XKY9|5016|Cochliobolus heterostrophus|Mixed outcome	1.58168e-45	101	158.303	285	153
OPF_2807	gnl|BL_ORD_ID|2121	PHI:2382|Upa2|Q6QIY0|5270|Ustilago maydis|Unaffected pathogenicity	1.05547e-74	117	239.965	270	168
OPF_2814	gnl|BL_ORD_ID|2199	PHI:2474|imd1|E3P6S0|5207|Cryptococcus neoformans|Reduced virulence	0	338	686.026	530	412
OPF_2817	gnl|BL_ORD_ID|167	PHI:211|CaTUP1|AAB63195|TX:5476|Candida albicans|Reduced virulence	1.149e-06	48	50.0618	160	74
OPF_2818	gnl|BL_ORD_ID|1263	PHI:1458|GzAra006|Q4I7F9|5518|Gibberella zeae (related: Fusarium graminearum)|Unaffected pathogenicity	2.06425e-27	120	117.087	467	193
OPF_2823	gnl|BL_ORD_ID|1462	PHI:1662|GzCCHC002|I1REJ1|5518|Gibberella zeae (related: Fusarium graminearum)|Unaffected pathogenicity	5.47439e-94	187	312.383	466	274
OPF_2824	gnl|BL_ORD_ID|1369	PHI:1565|GzOB005|I1RBF6|5518|Gibberella zeae (related: Fusarium graminearum)|Unaffected pathogenicity	0	328	667.537	565	423
OPF_2826	gnl|BL_ORD_ID|1807	PHI:2017|COM1|MGG_01215|148305|Magnaporthe oryzae (related: Magnaporthe grisea)|Reduced virulence	1.42257e-85	264	287.345	769	372
OPF_2828	gnl|BL_ORD_ID|440	PHI:508|AFT1|BAB69076|TX:5599|Alternaria alternata|Loss of pathogenicity	2.16142e-34	140	134.035	528	235
OPF_2830	gnl|BL_ORD_ID|2255	PHI:2537|TRR1|Q4WQJ0|746128|Aspergillus fumigatus|Mixed outcome	1.1739e-154	224	469.159	315	270
OPF_2837	gnl|BL_ORD_ID|147	PHI:190|TEC1|EAL04411|TX:5476|Candida albicans|Reduced virulence	2.4613e-07	37	51.2174	117	56
OPF_2838	gnl|BL_ORD_ID|2270	PHI:2552|NOP4|Q4WNM3|746128|Aspergillus fumigatus|Mixed outcome	6.95376e-16	58	78.9518	194	98
OPF_2839	gnl|BL_ORD_ID|2058	PHI:2311|PKS|F8R4Y0|5530|Metarhizium anisopliae|Increased virulence (Hypervirulence)	1.5685e-134	408	467.233	1464	643
OPF_2841	gnl|BL_ORD_ID|2230	PHI:2511|Pes1|Q4WT66|746128|Aspergillus fumigatus|Reduced virulence	3.00672e-105	222	366.696	640	337
OPF_2845	gnl|BL_ORD_ID|283	PHI:334|CGB1|AAO25585|TX:5016|Cochliobolus heterostrophus|Loss of pathogenicity	2.46932e-12	58	66.2402	209	92
OPF_2857	gnl|BL_ORD_ID|2155	PHI:2419|CID1|I1RKF3|5518|Gibberella zeae (related: Fusarium graminearum)|Reduced virulence	1.57047e-161	225	455.292	321	269
OPF_2858	gnl|BL_ORD_ID|414	PHI:480|SAP7|EAK94461|TX:5476|Candida albicans|Reduced virulence	1.882e-09	86	56.6102	369	143
OPF_2860	gnl|BL_ORD_ID|2087	PHI:2342|BeNEP2|Q0E7H7|278938|Botrytis elliptica|Unaffected pathogenicity	2.82061e-60	98	191.045	244	140
OPF_2861	gnl|BL_ORD_ID|1824	PHI:2038|Mir1|MGG_02370|148305|Magnaporthe oryzae (related: Magnaporthe grisea)|Unaffected pathogenicity	6.15899e-07	31	47.7506	87	47
OPF_2869	gnl|BL_ORD_ID|2075	PHI:2329|CTB4|A0ST42|29003|Cercospora nicotianae|Reduced virulence	4.91248e-101	183	318.931	502	271
OPF_2870	gnl|BL_ORD_ID|2057	PHI:2310|VGB|I2DB61|27337|Verticillium dahliae|Reduced virulence	7.73743e-07	34	48.1358	139	62
OPF_2874	gnl|BL_ORD_ID|986	PHI:1177|(Sc Fpk1)|I1RKH9|5518|Gibberella zeae (related: Fusarium graminearum)|Reduced virulence	0	496	1002.66	643	544
OPF_2878	gnl|BL_ORD_ID|469	PHI:538|FRT1|AAU87358|TX:40559|Botrytis cinerea|Unaffected pathogenicity	2.41705e-40	130	150.599	438	212
OPF_2881	gnl|BL_ORD_ID|615	PHI:697|ugt51E1|AAM81358|TX:5022|Leptosphaeria maculans|Unaffected pathogenicity	7.2834e-24	83	102.449	317	141
OPF_2891	gnl|BL_ORD_ID|1287	PHI:1482|GzHMG014|I1RKH7|5518|Gibberella zeae (related: Fusarium graminearum)|Unaffected pathogenicity	1.8383e-58	129	194.897	290	162
OPF_2894	gnl|BL_ORD_ID|2163	PHI:2428|ypd1|F8UWJ7|5207|Cryptococcus neoformans|essential	5.29431e-25	57	96.6709	140	79
OPF_2898	gnl|BL_ORD_ID|1806	PHI:2016|PTH2|MGG_01099|148305|Magnaporthe oryzae (related: Magnaporthe grisea)|Loss of pathogenicity	7.62717e-81	137	243.047	234	166
OPF_2900	gnl|BL_ORD_ID|224	PHI:270|RHO1|BAA24262|TX:5476|Candida albicans|Loss of pathogenicity	1.62488e-99	151	291.967	211	170
OPF_203	gnl|BL_ORD_ID|917	PHI:1054|CgCHSI|AAL23717|TX:31870|Colletotrichum graminicola|Unaffected pathogenicity	0	673	1374.76	921	758
OPF_206	gnl|BL_ORD_ID|1824	PHI:2038|Mir1|MGG_02370|148305|Magnaporthe oryzae (related: Magnaporthe grisea)|Unaffected pathogenicity	8.56146e-08	34	50.447	129	55
OPF_210	gnl|BL_ORD_ID|1705	PHI:1907|GzZC222|I1RHJ0|5518|Gibberella zeae (related: Fusarium graminearum)|Unaffected pathogenicity	0	307	603.979	527	370
OPF_218	gnl|BL_ORD_ID|910	PHI:1046|CTB5|ABK64182|TX:29003|Cercospora nicotianae|Reduced virulence	4.08037e-19	61	87.0409	199	93
OPF_219	gnl|BL_ORD_ID|1308	PHI:1503|GzHMG035|I1S828|5518|Gibberella zeae (related: Fusarium graminearum)|Unaffected pathogenicity	8.45042e-12	70	64.6994	241	101
OPF_220	gnl|BL_ORD_ID|1470	PHI:1670|GzCCHC010|I1S0Q0|5518|Gibberella zeae (related: Fusarium graminearum)|Unaffected pathogenicity	4.12905e-87	140	254.603	173	148
OPF_227	gnl|BL_ORD_ID|1176	PHI:1371|GzC2H034|I1RM60|5518|Gibberella zeae (related: Fusarium graminearum)|Unaffected pathogenicity	1.70302e-56	99	184.111	268	140
OPF_228	gnl|BL_ORD_ID|1079	PHI:1274|FGSG_02488|I1RME6|5518|Gibberella zeae (related: Fusarium graminearum)|Unaffected pathogenicity	0	602	1293.87	866	736
OPF_233	gnl|BL_ORD_ID|288	PHI:339|CLPT1|CAC41973|TX:290576|Colletotrichum lindemuthianum|Reduced virulence	1.00693e-36	65	127.102	165	106
OPF_242	gnl|BL_ORD_ID|1322	PHI:1517|GzHOMEL013|I1RPZ1|5518|Gibberella zeae (related: Fusarium graminearum)|Lethal	0	499	808.135	870	608
OPF_245	gnl|BL_ORD_ID|2099	PHI:2356|MoHYR1|G4N178|148305|Magnaporthe oryzae (related: Magnaporthe grisea)|Reduced virulence	6.94091e-99	127	284.263	164	149
OPF_246	gnl|BL_ORD_ID|93	PHI:126|SAP5|CAA82923|TX:5476|Candida albicans|Reduced virulence	7.08951e-31	113	123.25	367	176
OPF_247	gnl|BL_ORD_ID|1670	PHI:1872|GzZC187|I1RTU2|5518|Gibberella zeae (related: Fusarium graminearum)|Lethal	9.86752e-12	29	62.003	59	32
OPF_249	gnl|BL_ORD_ID|474	PHI:544|BCMFS1|AAF64435|TX:332648|Botrytis cinerea|Unaffected pathogenicity	1.23448e-40	136	152.91	491	224
OPF_256	gnl|BL_ORD_ID|1219	PHI:1414|GzC2H081|I1RZL0|5518|Gibberella zeae (related: Fusarium graminearum)|Unaffected pathogenicity	2.69034e-14	40	71.2478	89	56
OPF_266	gnl|BL_ORD_ID|474	PHI:544|BCMFS1|AAF64435|TX:332648|Botrytis cinerea|Unaffected pathogenicity	4.38305e-08	95	52.7582	401	167
OPF_268	gnl|BL_ORD_ID|374	PHI:438|BcBOT1 (related: CND5)|AAQ16576|TX:40559|Botrytis cinerea|Reduced virulence	2.33061e-14	94	73.9442	426	164
OPF_274	gnl|BL_ORD_ID|370	PHI:434|GEL2|EAL88984|TX:5085|Aspergillus fumigatus|Reduced virulence	6.01503e-86	155	272.322	391	225
OPF_276	gnl|BL_ORD_ID|1065	PHI:1260|FGSG_13944|I1RUC7|5518|Gibberella zeae (related: Fusarium graminearum)|Unaffected pathogenicity	1.87749e-15	47	75.485	137	75
OPF_278	gnl|BL_ORD_ID|1033	PHI:1227|FGSG_07742|I1RPV7|5518|Gibberella zeae (related: Fusarium graminearum)|Lethal	0	3061	6395.84	3888	3420
OPF_279	gnl|BL_ORD_ID|751	PHI:862|ClaSSD1|BAE66713|TX:5462|Colletotrichum lagenarium|Loss of pathogenicity	0	766	1509.97	955	855
OPF_293	gnl|BL_ORD_ID|88	PHI:121|PTH3|AAB88888|TX:318829|Magnaporthe oryzae|Loss of pathogenicity	1.11335e-104	151	303.523	217	183
OPF_299	gnl|BL_ORD_ID|551	PHI:624|ssaN|AAO68935|TX:216597|Salmonella enterica|Reduced virulence	2.05963e-27	73	114.39	264	129
OPF_2904	gnl|BL_ORD_ID|1485	PHI:1685|GzRad003|I1S5Z3|5518|Gibberella zeae (related: Fusarium graminearum)|Unaffected pathogenicity	0	359	692.96	554	426
OPF_2911	gnl|BL_ORD_ID|374	PHI:438|BcBOT1 (related: CND5)|AAQ16576|TX:40559|Botrytis cinerea|Reduced virulence	2.92177e-35	126	135.191	497	216
OPF_2915	gnl|BL_ORD_ID|1094	PHI:1289|FGSG_04416|I1RKK5|5518|Gibberella zeae (related: Fusarium graminearum)|Unaffected pathogenicity	0	378	795.038	436	406
OPF_2918	gnl|BL_ORD_ID|1928	PHI:2158|MoCMK1|EU 984498|148305|Magnaporthe oryzae (related: Magnaporthe grisea)|Reduced virulence	7.19398e-11	41	57.7658	106	54
OPF_2925	gnl|BL_ORD_ID|1477	PHI:1677|GzDHHC005|Q4I1J3|5518|Gibberella zeae (related: Fusarium graminearum)|Unaffected pathogenicity	5.29492e-135	194	399.053	422	255
OPF_2926	gnl|BL_ORD_ID|2059	PHI:2312|THR|O93802|5530|Metarhizium anisopliae|Increased virulence (Hypervirulence)	1.22194e-24	87	98.2117	275	132
OPF_2929	gnl|BL_ORD_ID|1228	PHI:1423|GzC2H091|I1S2R1|5518|Gibberella zeae (related: Fusarium graminearum)|Unaffected pathogenicity	1.07666e-18	50	86.6557	138	75
OPF_2932	gnl|BL_ORD_ID|1667	PHI:1869|GzZC184|I1RDY4|5518|Gibberella zeae (related: Fusarium graminearum)|Unaffected pathogenicity	0	433	856.67	561	474
OPF_2936	gnl|BL_ORD_ID|1764	PHI:1967|GzZC282|I1RB16|5518|Gibberella zeae (related: Fusarium graminearum)|Reduced virulence	0	552	1095.11	804	639
OPF_2937	gnl|BL_ORD_ID|2210	PHI:2488|Man1|G4ND25|148305|Magnaporthe oryzae (related: Magnaporthe grisea)|Unaffected pathogenicity	3.46854e-08	31	54.299	80	38
OPF_2939	gnl|BL_ORD_ID|1278	PHI:1473|GzHMG005|I1RB25|5518|Gibberella zeae (related: Fusarium graminearum)|Reduced virulence	5.29012e-122	198	356.295	319	237
OPF_2945	gnl|BL_ORD_ID|150	PHI:194|URE1|AAC62257|TX:5207|Cryptococcus neoformans|Reduced virulence	0	514	1051.2	841	636
OPF_2955	gnl|BL_ORD_ID|210	PHI:256|GAS1|AAK52794|TX:318829|Magnaporthe oryzae|Reduced virulence	9.57049e-80	122	245.743	203	146
OPF_2963	gnl|BL_ORD_ID|343	PHI:404|PTH11|AAD30436|TX:318829|Magnaporthe oryzae|Reduced virulence	1.1179e-32	88	127.872	357	173
OPF_2964	gnl|BL_ORD_ID|1820	PHI:2034|MFP1|G4MZY1|148305|Magnaporthe oryzae (related: Magnaporthe grisea)|Reduced virulence	4.39315e-10	54	57.3806	180	85
OPF_2965	gnl|BL_ORD_ID|631	PHI:714|PKS4 (related: ZEA1)|ABB90283|TX:5518|Fusarium graminearum|Unaffected pathogenicity	3.34171e-20	93	89.3521	311	149
OPF_2969	gnl|BL_ORD_ID|1886	PHI:2107|Zinc-regulated transporter 2|MGG_05905|148305|Magnaporthe oryzae (related: Magnaporthe grisea)|Mixed outcome	2.65115e-86	176	276.944	418	243
OPF_2976	gnl|BL_ORD_ID|916	PHI:1052|PHL1|ACB38886|TX:135779|Cercospora zeae-maydis|Unaffected pathogenicity	6.83465e-23	59	100.138	170	86
OPF_2977	gnl|BL_ORD_ID|1259	PHI:1454|GzAra002|I1RCI0|5518|Gibberella zeae (related: Fusarium graminearum)|Unaffected pathogenicity	2.08261e-44	96	164.851	247	148
OPF_2980	gnl|BL_ORD_ID|1106	PHI:1301|GzbHLH002|I1RB45|5518|Gibberella zeae (related: Fusarium graminearum)|Unaffected pathogenicity	1.64946e-24	49	94.7449	90	61
OPF_2983	gnl|BL_ORD_ID|1068	PHI:1263|FGSG_04770|I1RB84|5518|Gibberella zeae (related: Fusarium graminearum)|Unaffected pathogenicity	0	390	754.207	618	470
OPF_2984	gnl|BL_ORD_ID|1279	PHI:1474|GzHMG006|I1RB89|5518|Gibberella zeae (related: Fusarium graminearum)|Unaffected pathogenicity	2.16927e-49	158	186.808	449	233
OPF_2988	gnl|BL_ORD_ID|1820	PHI:2034|MFP1|G4MZY1|148305|Magnaporthe oryzae (related: Magnaporthe grisea)|Reduced virulence	2.21026e-08	61	51.6026	244	109
OPF_2990	gnl|BL_ORD_ID|1359	PHI:1555|GzMyb019|I1RDG6|5518|Gibberella zeae (related: Fusarium graminearum)|Unaffected pathogenicity	2.7278e-35	100	135.961	380	177
OPF_2991	gnl|BL_ORD_ID|1054	PHI:1249|FGSG_00132|I1RB79|5518|Gibberella zeae (related: Fusarium graminearum)|Unaffected pathogenicity	0	447	831.632	637	497
OPF_2995	gnl|BL_ORD_ID|172	PHI:216|HDC1|AAK35180|TX:5017|Cochliobolus carbonum|Reduced virulence	0	363	707.597	564	424
OPF_2996	gnl|BL_ORD_ID|1431	PHI:1630|GzWing002|I1RB71|5518|Gibberella zeae (related: Fusarium graminearum)|Unaffected pathogenicity	0	284	575.089	400	322
OPF_2997	gnl|BL_ORD_ID|505	PHI:576|NoxA|BAE72680|TX:35717|Epichloe festucae|Enhanced antagonism	1.27509e-08	102	54.6842	429	158
OPF_2999	gnl|BL_ORD_ID|1894	PHI:2117|SPM1|P58371|148305|Magnaporthe oryzae (related: Magnaporthe grisea)|Reduced virulence	1.37697e-68	165	227.254	440	231
OPF_3001	gnl|BL_ORD_ID|374	PHI:438|BcBOT1 (related: CND5)|AAQ16576|TX:40559|Botrytis cinerea|Reduced virulence	2.41859e-34	120	132.109	483	203
OPF_3003	gnl|BL_ORD_ID|1789	PHI:1992|GzZC307|I1R983|5518|Gibberella zeae (related: Fusarium graminearum)|Unaffected pathogenicity	2.6098e-13	66	69.707	273	115
OPF_3006	gnl|BL_ORD_ID|1964	PHI:2199|MoRgs8|XP_001405673|148305|Magnaporthe oryzae (related: Magnaporthe grisea)|Unaffected pathogenicity	0	287	545.814	579	377
OPF_3008	gnl|BL_ORD_ID|231	PHI:277|BCP1|AAQ16572|TX:40559|Botrytis cinerea|Reduced virulence	2.59364e-97	140	285.034	200	161
OPF_3011	gnl|BL_ORD_ID|1265	PHI:1460|GzAra008|I1S2F6|5518|Gibberella zeae (related: Fusarium graminearum)|Unaffected pathogenicity	9.31383e-79	133	251.136	314	172
OPF_3015	gnl|BL_ORD_ID|288	PHI:339|CLPT1|CAC41973|TX:290576|Colletotrichum lindemuthianum|Reduced virulence	4.33674e-31	54	115.546	133	86
OPF_3017	gnl|BL_ORD_ID|1001	PHI:1193|(Sc Sky1)|I1RGD6|5518|Gibberella zeae (related: Fusarium graminearum)|Reduced virulence	2.57341e-10	44	56.6102	170	71
OPF_3018	gnl|BL_ORD_ID|1378	PHI:1574|GzOB014|I1RFX8|5518|Gibberella zeae (related: Fusarium graminearum)|Lethal	0	673	1313.13	894	750
OPF_3020	gnl|BL_ORD_ID|910	PHI:1046|CTB5|ABK64182|TX:29003|Cercospora nicotianae|Reduced virulence	3.28031e-32	132	128.257	476	194
OPF_3022	gnl|BL_ORD_ID|1162	PHI:1357|GzC2H017|I1RFY9|5518|Gibberella zeae (related: Fusarium graminearum)|Unaffected pathogenicity	0	502	966.066	813	587
OPF_3024	gnl|BL_ORD_ID|706	PHI:811|MGG_10510|EDK06580|TX:318829|Magnaporthe oryzae|Reduced virulence	1.44472e-24	86	97.8265	292	117
OPF_3025	gnl|BL_ORD_ID|1263	PHI:1458|GzAra006|Q4I7F9|5518|Gibberella zeae (related: Fusarium graminearum)|Unaffected pathogenicity	1.26159e-71	183	244.202	532	265
OPF_3027	gnl|BL_ORD_ID|1828	PHI:2044|MoSOM1|XP_362263|148305|Magnaporthe oryzae (related: Magnaporthe grisea)|Loss of pathogenicity	5.11636e-150	393	461.455	806	467
OPF_3032	gnl|BL_ORD_ID|926	PHI:1071|Gas1|CAF05793|TX:5270|Ustilago maydis|Loss of pathogenicity	3.3087e-36	100	145.206	312	159
OPF_3035	gnl|BL_ORD_ID|783	PHI:901|um01886||TX:5270|Ustilago maydis|Unaffected pathogenicity	2.98985e-40	138	152.14	509	217
OPF_3037	gnl|BL_ORD_ID|1527	PHI:1727|GzZC042|I1S5Q2|5518|Gibberella zeae (related: Fusarium graminearum)|Unaffected pathogenicity	8.48254e-39	69	144.821	163	100
OPF_3040	gnl|BL_ORD_ID|1143	PHI:1338|GzbZIP020|I1S8Y4|5518|Gibberella zeae (related: Fusarium graminearum)|Unaffected pathogenicity	5.42113e-08	31	50.447	97	55
OPF_3041	gnl|BL_ORD_ID|1463	PHI:1663|GzCCHC003|I1RFZ8|5518|Gibberella zeae (related: Fusarium graminearum)|Unaffected pathogenicity	7.30602e-101	171	293.123	239	178
OPF_3042	gnl|BL_ORD_ID|2132	PHI:2393|Related to O-methylsterigmatocystin oxidoreductase|I1R980|5518|Gibberella zeae (related: Fusarium graminearum)|Increased virulence (Hypervirulence)	2.32694e-118	175	357.066	454	275
OPF_3043	gnl|BL_ORD_ID|1810	PHI:2020|Tup1|XP_759427|5270|Ustilago maydis|Mixed outcome	1.0085e-27	81	112.079	299	141
OPF_3044	gnl|BL_ORD_ID|216	PHI:262|MAD2|EAK94586|TX:5476|Candida albicans|Reduced virulence	2.7124e-37	84	130.954	253	120
OPF_3047	gnl|BL_ORD_ID|1464	PHI:1664|GzCCHC004|I1RMT3|5518|Gibberella zeae (related: Fusarium graminearum)|Unaffected pathogenicity	1.96838e-21	42	95.5153	60	53
OPF_3050	gnl|BL_ORD_ID|2067	PHI:2321|SidI|Q4WR83|746128|Aspergillus fumigatus|Reduced virulence	3.9571e-25	87	109.383	285	131
OPF_3052	gnl|BL_ORD_ID|338	PHI:397|LAC2|AAV64894|TX:5207|Cryptococcus neoformans|Unaffected pathogenicity	1.1312e-28	138	120.939	559	219
OPF_3055	gnl|BL_ORD_ID|710	PHI:815|MGG_04685|EDJ95941|TX:318829|Magnaporthe oryzae|Reduced virulence	0	463	632.869	1055	596
OPF_3066	gnl|BL_ORD_ID|1738	PHI:1940|GzZC255|I1RMT2|5518|Gibberella zeae (related: Fusarium graminearum)|Unaffected pathogenicity	0	267	535.028	414	324
OPF_3067	gnl|BL_ORD_ID|1302	PHI:1497|GzHMG029|I1RZL9|5518|Gibberella zeae (related: Fusarium graminearum)|Reduced virulence	9.35299e-50	134	173.711	344	207
OPF_3071	gnl|BL_ORD_ID|2298	PHI:2601|Asc1|P83774|746128|Aspergillus fumigatus|Mixed outcome	4.84939e-142	199	417.157	317	248
OPF_3073	gnl|BL_ORD_ID|2121	PHI:2382|Upa2|Q6QIY0|5270|Ustilago maydis|Unaffected pathogenicity	1.70506e-121	175	355.525	310	224
OPF_3076	gnl|BL_ORD_ID|211	PHI:257|GAS2|AAF74764|TX:318829|Magnaporthe oryzae|Reduced virulence	2.65652e-66	134	215.312	307	166
OPF_3080	gnl|BL_ORD_ID|1038	PHI:1233|FGSG_13944|I1RUG2|5518|Gibberella zeae (related: Fusarium graminearum)|Lethal	0	328	663.3	470	387
OPF_3083	gnl|BL_ORD_ID|167	PHI:211|CaTUP1|AAB63195|TX:5476|Candida albicans|Reduced virulence	1.85804e-25	89	105.916	303	138
OPF_3086	gnl|BL_ORD_ID|970	PHI:1161|MgMfs1|A4ZGP3|54734|Mycosphaerella graminicola (related: Zymoseptoria triticii)|Sensitive to chemical	1.42355e-13	88	70.0922	396	175
OPF_3087	gnl|BL_ORD_ID|1867	PHI:2087|Moatg26|MGG_03459|148305|Magnaporthe oryzae (related: Magnaporthe grisea)|Unaffected pathogenicity	0	854	1551.95	1518	1035
OPF_3092	gnl|BL_ORD_ID|632	PHI:716|ZEB1|ABB90284|TX:5518|Fusarium graminearum|Unaffected pathogenicity	5.73424e-176	259	512.301	553	338
OPF_3097	gnl|BL_ORD_ID|1824	PHI:2038|Mir1|MGG_02370|148305|Magnaporthe oryzae (related: Magnaporthe grisea)|Unaffected pathogenicity	6.13013e-81	148	249.21	300	189
OPF_3100	gnl|BL_ORD_ID|257	PHI:306|KEX2|AAB80929|TX:5476|Candida albicans|Reduced virulence	0	280	558.14	630	402
OPF_3101	gnl|BL_ORD_ID|886	PHI:1006|HMR1|Not Available|TX:5518|Fusarium graminearum|Reduced virulence	0	807	1630.92	1162	937
OPF_3103	gnl|BL_ORD_ID|1407	PHI:1605|GzOB046|I1S216|5518|Gibberella zeae (related: Fusarium graminearum)|Unaffected pathogenicity	8.45867e-11	34	61.6178	85	47
OPF_3107	gnl|BL_ORD_ID|707	PHI:812|MGG_10702|EDJ94108|TX:318829|Magnaporthe oryzae|Reduced virulence	1.42361e-14	86	72.0182	375	164
OPF_3108	gnl|BL_ORD_ID|2026	PHI:2269|Mdh1|0|13684|Phaeosphaeria nodorum (related: Stagonospora nodorum)|Unaffected pathogenicity	6.93416e-107	150	315.849	240	180
OPF_3111	gnl|BL_ORD_ID|208	PHI:254|FOW1|BAB85760|TX:5507|Fusarium oxysporum|Reduced virulence	5.84562e-08	40	50.0618	122	57
OPF_3118	gnl|BL_ORD_ID|691	PHI:796|MGG_02423|EDJ98620|TX:318829|Magnaporthe oryzae|Reduced virulence	4.88934e-42	88	145.591	219	124
OPF_3121	gnl|BL_ORD_ID|1866	PHI:2086|Moatg24|MGG_03638|148305|Magnaporthe oryzae (related: Magnaporthe grisea)|Unaffected pathogenicity	0	312	592.808	500	361
OPF_3124	gnl|BL_ORD_ID|2242	PHI:2524|nudC|Q70ZY8|746128|Aspergillus fumigatus|Lethal	5.15395e-79	113	235.343	180	135
OPF_3125	gnl|BL_ORD_ID|1895	PHI:2118|MgSM1|MGG_05344|148305|Magnaporthe oryzae (related: Magnaporthe grisea)|Effector (plant avirulence determinant)	3.39333e-48	79	152.525	137	100
OPF_3134	gnl|BL_ORD_ID|1065	PHI:1260|FGSG_13944|I1RUC7|5518|Gibberella zeae (related: Fusarium graminearum)|Unaffected pathogenicity	3.02403e-15	88	77.7962	283	131
OPF_3137	gnl|BL_ORD_ID|329	PHI:386|TSA1|AAP68994|TX:5207|Cryptococcus neoformans|Reduced virulence	3.23046e-76	105	229.18	190	142
OPF_3147	gnl|BL_ORD_ID|2034	PHI:2279|Conserved hypothetical protein|J9N0G7|5507|Fusarium oxysporum|Unaffected pathogenicity	9.18706e-27	70	103.99	239	114
OPF_3149	gnl|BL_ORD_ID|2288	PHI:2570|CYB2|Q6FM61|5478|Candida glabrata|Reduced virulence	1.23949e-12	37	67.3958	89	51
OPF_3150	gnl|BL_ORD_ID|1340	PHI:1536|GzMADS003|I1RY98|5518|Gibberella zeae (related: Fusarium graminearum)|Reduced virulence	2.67764e-161	391	483.026	720	448
OPF_3152	gnl|BL_ORD_ID|2013	PHI:2256|Xdh1|Q0UA24|13684|Phaeosphaeria nodorum (related: Stagonospora nodorum)|Unaffected pathogenicity	9.33123e-140	196	403.29	352	246
OPF_3154	gnl|BL_ORD_ID|2245	PHI:2527|SEC31|Q4X0M4|746128|Aspergillus fumigatus|Mixed outcome	4.01198e-07	43	51.6026	179	78
OPF_3155	gnl|BL_ORD_ID|374	PHI:438|BcBOT1 (related: CND5)|AAQ16576|TX:40559|Botrytis cinerea|Reduced virulence	1.73838e-72	152	247.669	512	255
OPF_3156	gnl|BL_ORD_ID|469	PHI:538|FRT1|AAU87358|TX:40559|Botrytis cinerea|Unaffected pathogenicity	1.40985e-22	91	97.4413	352	152
OPF_3160	gnl|BL_ORD_ID|469	PHI:538|FRT1|AAU87358|TX:40559|Botrytis cinerea|Unaffected pathogenicity	7.03039e-06	28	41.5874	103	55
OPF_3161	gnl|BL_ORD_ID|1399	PHI:1597|GzOB037|I1RYF6|5518|Gibberella zeae (related: Fusarium graminearum)|Unaffected pathogenicity	0	959	1865.89	1523	1155
OPF_3163	gnl|BL_ORD_ID|110	PHI:144|CHT42|AAC05829|TX:29875|Trichoderma virens|Reduced virulence	7.44101e-29	87	113.62	309	141
OPF_3166	gnl|BL_ORD_ID|16	PHI:26|CaMDR1|CAA37820|TX:5476|Candida albicans|Reduced virulence	4.75163e-39	120	147.902	467	216
OPF_3168	gnl|BL_ORD_ID|209	PHI:255|FUM1 (related: FUM5)|AAD43562|TX:5127|Gibberella moniliformis|Unaffected pathogenicity	0	740	985.326	2202	1082
OPF_3170	gnl|BL_ORD_ID|1880	PHI:2100|Spf1|MGG_12005|148305|Magnaporthe oryzae (related: Magnaporthe grisea)|Mixed outcome	0	997	2053.1	1317	1137
OPF_3173	gnl|BL_ORD_ID|1356	PHI:1552|GzMyb016|I1S0N5|5518|Gibberella zeae (related: Fusarium graminearum)|Unaffected pathogenicity	5.14823e-22	52	99.7525	140	89
OPF_3176	gnl|BL_ORD_ID|2247	PHI:2529|ERG10|Q4WCL5|746128|Aspergillus fumigatus|Lethal	0	267	538.495	398	325
OPF_3177	gnl|BL_ORD_ID|615	PHI:697|ugt51E1|AAM81358|TX:5022|Leptosphaeria maculans|Unaffected pathogenicity	1.05988e-17	88	82.4185	347	138
OPF_3183	gnl|BL_ORD_ID|1936	PHI:2171|Peroxisomal copper amine oxidase|MGG_02681|148305|Magnaporthe oryzae (related: Magnaporthe grisea)|Reduced virulence	6.04779e-102	236	328.946	709	344
OPF_3188	gnl|BL_ORD_ID|36	PHI:55|PKS1|AAB08104|TX:5016|Cochliobolus heterostrophus|Reduced virulence	3.9179e-09	37	55.0694	124	63
OPF_3190	gnl|BL_ORD_ID|221	PHI:267|MLT1|AAD51594|TX:5476|Candida albicans|Reduced virulence	5.01385e-57	165	214.927	655	305
OPF_3192	gnl|BL_ORD_ID|2003	PHI:2244|Sep-03|gi|46099354|5270|Ustilago maydis|Unaffected pathogenicity	0	257	538.495	357	308
OPF_3193	gnl|BL_ORD_ID|760	PHI:876|MGG_11671|EDK03349|TX:318829|Magnaporthe oryzae|Reduced virulence	7.86633e-49	222	188.348	915	357
OPF_3194	gnl|BL_ORD_ID|912	PHI:1048|CTB7|ABK64184|TX:29003|Cercospora nicotianae|Reduced virulence	1.60632e-50	137	176.407	429	201
OPF_3197	gnl|BL_ORD_ID|2067	PHI:2321|SidI|Q4WR83|746128|Aspergillus fumigatus|Reduced virulence	1.05159e-82	201	278.87	591	278
OPF_3200	gnl|BL_ORD_ID|1864	PHI:2084|Moatg18|MGG_03139|148305|Magnaporthe oryzae (related: Magnaporthe grisea)|Reduced virulence	5.20511e-30	81	117.472	266	134
OPF_3204	gnl|BL_ORD_ID|1462	PHI:1662|GzCCHC002|I1REJ1|5518|Gibberella zeae (related: Fusarium graminearum)|Unaffected pathogenicity	2.28609e-82	162	291.197	473	262
OPF_3205	gnl|BL_ORD_ID|1457	PHI:1657|GzCCCH001|I1RF25|5518|Gibberella zeae (related: Fusarium graminearum)|Unaffected pathogenicity	0	943	1733.77	1964	1236
OPF_3207	gnl|BL_ORD_ID|1198	PHI:1393|GzC2H056|I1RU69|5518|Gibberella zeae (related: Fusarium graminearum)|Unaffected pathogenicity	3.5052e-08	60	52.7582	243	95
OPF_3208	gnl|BL_ORD_ID|482	PHI:552|BcLCC2|AAK77953|TX:40559|Botrytis cinerea|Unaffected pathogenicity	2.39374e-112	200	348.591	547	292
OPF_3210	gnl|BL_ORD_ID|2100	PHI:2357|CYP52X1|E2EAF6|475271|Beauveria bassiana|Reduced virulence	8.62661e-18	51	83.9593	187	88
OPF_3214	gnl|BL_ORD_ID|1870	PHI:2090|Moatg29|MGG_02790|148305|Magnaporthe oryzae (related: Magnaporthe grisea)|Unaffected pathogenicity	1.04344e-75	199	253.062	476	248
OPF_3220	gnl|BL_ORD_ID|1247	PHI:1442|GzDNL|I1RG27|5518|Gibberella zeae (related: Fusarium graminearum)|Unaffected pathogenicity	3.28944e-97	195	305.449	551	275
OPF_3221	gnl|BL_ORD_ID|2059	PHI:2312|THR|O93802|5530|Metarhizium anisopliae|Increased virulence (Hypervirulence)	9.16358e-11	60	57.7658	252	108
OPF_3222	gnl|BL_ORD_ID|2100	PHI:2357|CYP52X1|E2EAF6|475271|Beauveria bassiana|Reduced virulence	1.61236e-67	139	226.868	405	210
OPF_3223	gnl|BL_ORD_ID|215	PHI:261|ICL1|AAM89498|TX:5022|Leptosphaeria maculans|Reduced virulence	2.48932e-15	62	73.9442	206	99
OPF_3224	gnl|BL_ORD_ID|1272	PHI:1467|GzCCAAT007|I1RXZ0|5518|Gibberella zeae (related: Fusarium graminearum)|Unaffected pathogenicity	1.27939e-57	100	192.2	125	106
OPF_3228	gnl|BL_ORD_ID|141	PHI:184|RBT4|AAG09789|TX:5476|Candida albicans|Reduced virulence	1.93293e-17	56	78.5666	173	81
OPF_3230	gnl|BL_ORD_ID|1215	PHI:1410|GzC2H076|I1RYG0|5518|Gibberella zeae (related: Fusarium graminearum)|Unaffected pathogenicity	5.61478e-79	150	243.817	300	187
OPF_3231	gnl|BL_ORD_ID|167	PHI:211|CaTUP1|AAB63195|TX:5476|Candida albicans|Reduced virulence	1.93915e-06	59	48.521	240	98
OPF_3235	gnl|BL_ORD_ID|1041	PHI:1236|FGSG_04770|I1RYF8|5518|Gibberella zeae (related: Fusarium graminearum)|Lethal	0	470	885.945	756	540
OPF_3253	gnl|BL_ORD_ID|1930	PHI:2160|MoSHO1|MGG_09125|148305|Magnaporthe oryzae (related: Magnaporthe grisea)|Reduced virulence	2.55757e-143	210	408.683	328	242
OPF_3260	gnl|BL_ORD_ID|2237	PHI:2518|MET16|Q4WWN9|746128|Aspergillus fumigatus|Lethal	2.16389e-113	169	354.369	285	208
OPF_3261	gnl|BL_ORD_ID|346	PHI:407|PBC1|CAB40372|TX:76659|Pyrenopeziza brassicae|Loss of pathogenicity	2.25957e-39	64	134.806	163	102
OPF_3265	gnl|BL_ORD_ID|950	PHI:1141|raxB|B2SRG1|360094|Xanthomonas oryzae|Partially lost Ax21 (synonym: AvrXa21) activity	1.27486e-06	60	49.2914	219	95
OPF_3267	gnl|BL_ORD_ID|1476	PHI:1676|GzDHHC004|Q4I2M7|5518|Gibberella zeae (related: Fusarium graminearum)|Unaffected pathogenicity	0	367	708.368	601	430
OPF_3269	gnl|BL_ORD_ID|632	PHI:716|ZEB1|ABB90284|TX:5518|Fusarium graminearum|Unaffected pathogenicity	9.20137e-76	183	251.906	592	281
OPF_3271	gnl|BL_ORD_ID|2298	PHI:2601|Asc1|P83774|746128|Aspergillus fumigatus|Mixed outcome	2.35453e-08	57	52.373	199	83
OPF_3276	gnl|BL_ORD_ID|2212	PHI:2490|MCA|E9B636|5665|Leishmania mexicana|Mixed outcome	1.83057e-49	105	173.326	292	147
OPF_3284	gnl|BL_ORD_ID|2147	PHI:2411|Ss-ggt1|A7F946|5180|Sclerotinia sclerotiorum|Reduced virulence	7.14569e-124	196	374.4	367	245
OPF_3297	gnl|BL_ORD_ID|376	PHI:440|PMR1|CAB87245|TX:5476|Candida albicans|Reduced virulence	9.95814e-74	241	259.996	820	380
OPF_3298	gnl|BL_ORD_ID|1308	PHI:1503|GzHMG035|I1S828|5518|Gibberella zeae (related: Fusarium graminearum)|Unaffected pathogenicity	2.46178e-15	71	75.485	264	109
OPF_3300	gnl|BL_ORD_ID|2294	PHI:2597|Pir32|Q59PW0 |746128|Aspergillus fumigatus|Mixed outcome	1.0597e-36	84	139.428	227	114
OPF_3304	gnl|BL_ORD_ID|1894	PHI:2117|SPM1|P58371|148305|Magnaporthe oryzae (related: Magnaporthe grisea)|Reduced virulence	0	324	656.366	507	401
OPF_3307	gnl|BL_ORD_ID|944	PHI:1135|LmIFRD|C6KED4|5022|Leptosphaeria maculans|Loss of pathogenicity	9.91899e-42	103	152.91	362	181
OPF_3312	gnl|BL_ORD_ID|256	PHI:305|ICL1|AAN28719|TX:318829|Magnaporthe oryzae|Reduced virulence	2.43489e-163	241	479.945	534	333
OPF_3317	gnl|BL_ORD_ID|1647	PHI:1849|GzZC164|I1S0N2|5518|Gibberella zeae (related: Fusarium graminearum)|Unaffected pathogenicity	2.65623e-73	177	250.366	483	240
OPF_3318	gnl|BL_ORD_ID|1055	PHI:1250|FGSG_12887|I1RS33|5518|Gibberella zeae (related: Fusarium graminearum)|Unaffected pathogenicity	3.58127e-10	46	59.6918	191	82
OPF_3319	gnl|BL_ORD_ID|358	PHI:421|SOD1|Q9C0N4|37769|Cryptococcus bacillisporus|Double mutant sod1 and sod2 is non-Pathogenic	8.20536e-33	64	113.235	141	89
OPF_3322	gnl|BL_ORD_ID|167	PHI:211|CaTUP1|AAB63195|TX:5476|Candida albicans|Reduced virulence	2.01364e-13	50	66.6254	212	93
OPF_3327	gnl|BL_ORD_ID|383	PHI:447|MCSA|CAI61947|TX:5085|Aspergillus fumigatus|Reduced virulence	0	273	587.03	442	344
OPF_3330	gnl|BL_ORD_ID|707	PHI:812|MGG_10702|EDJ94108|TX:318829|Magnaporthe oryzae|Reduced virulence	1.17517e-44	105	160.229	335	176
OPF_3332	gnl|BL_ORD_ID|679	PHI:784|MGG_00056|EDK03390|TX:318829|Magnaporthe oryzae|Reduced virulence	3.18527e-31	92	116.701	264	134
OPF_3334	gnl|BL_ORD_ID|1409	PHI:1607|GzOB048|I1SAD7|5518|Gibberella zeae (related: Fusarium graminearum)|Unaffected pathogenicity	5.45199e-15	26	62.003	49	35
OPF_3335	gnl|BL_ORD_ID|2053	PHI:2304|BCFHG1|CAP74387|40559|Botrytis cinerea|Unaffected pathogenicity	2.2951e-114	184	359.762	418	278
OPF_3337	gnl|BL_ORD_ID|374	PHI:438|BcBOT1 (related: CND5)|AAQ16576|TX:40559|Botrytis cinerea|Reduced virulence	7.90563e-51	132	181.415	463	226
OPF_3341	gnl|BL_ORD_ID|374	PHI:438|BcBOT1 (related: CND5)|AAQ16576|TX:40559|Botrytis cinerea|Reduced virulence	1.97445e-25	117	106.686	515	215
OPF_3344	gnl|BL_ORD_ID|1403	PHI:1601|GzOB042|Q4HYQ4|5518|Gibberella zeae (related: Fusarium graminearum)|Unaffected pathogenicity	0	1104	2247.63	1414	1276
OPF_3345	gnl|BL_ORD_ID|1467	PHI:1667|GzCCHC007|I1RZP2|5518|Gibberella zeae (related: Fusarium graminearum)|Unaffected pathogenicity	0	349	685.641	472	389
OPF_3348	gnl|BL_ORD_ID|256	PHI:305|ICL1|AAN28719|TX:318829|Magnaporthe oryzae|Reduced virulence	0	421	858.21	579	475
OPF_3349	gnl|BL_ORD_ID|689	PHI:794|MGG_09471|EDJ95622|TX:318829|Magnaporthe oryzae|Reduced virulence	0	548	1150.19	728	625
OPF_3357	gnl|BL_ORD_ID|269	PHI:319|SQL2|AAO19638|TX:5270|Ustilago maydis|Reduced virulence	3.28514e-09	25	55.8398	54	35
OPF_3360	gnl|BL_ORD_ID|253	PHI:301|foSNF1|AAN32715|TX:5507|Fusarium oxysporum|Reduced virulence	0	537	1060.83	721	589
OPF_3363	gnl|BL_ORD_ID|988	PHI:1179|(Sc Ste7)|I1RZQ2|5518|Gibberella zeae (related: Fusarium graminearum)|Reduced virulence	0	420	798.505	519	454
OPF_3364	gnl|BL_ORD_ID|1009	PHI:1201|(Bud32)|Q4HYC1|5518|Gibberella zeae (related: Fusarium graminearum)|Reduced virulence	5.03171e-131	183	372.474	242	203
OPF_3378	gnl|BL_ORD_ID|1460	PHI:1660|GzCCCH004|I1S4C9|5518|Gibberella zeae (related: Fusarium graminearum)|Unaffected pathogenicity	1.0626e-31	128	131.724	470	210
OPF_3380	gnl|BL_ORD_ID|2229	PHI:2510|msdS/AfmsdC|Q6PWQ1|746128|Aspergillus fumigatus|Unaffected pathogenicity	3.83113e-62	160	213.386	531	249
OPF_3382	gnl|BL_ORD_ID|1219	PHI:1414|GzC2H081|I1RZL0|5518|Gibberella zeae (related: Fusarium graminearum)|Unaffected pathogenicity	1.74312e-07	27	48.9062	62	36
OPF_3383	gnl|BL_ORD_ID|186	PHI:231|RPK1|AAK31209|TX:5462|Colletotrichum lagenarium|Loss of pathogenicity	0	271	546.199	401	312
OPF_3388	gnl|BL_ORD_ID|1404	PHI:1602|GzOB043|I1RZY1|5518|Gibberella zeae (related: Fusarium graminearum)|Unaffected pathogenicity	0	511	1053.12	676	579
OPF_3391	gnl|BL_ORD_ID|377	PHI:441|BTP1|CAE55153|TX:40559|Botrytis cinerea|Reduced virulence	6.90553e-08	74	50.8322	358	140
OPF_3392	gnl|BL_ORD_ID|718	PHI:823|beta-tubulin|CAA56936|TX:38038|Rhynchosporium secalis|Resistant to chemical	7.34877e-84	152	282.722	442	254
OPF_3396	gnl|BL_ORD_ID|1552	PHI:1752|GzZC067|I1RZR8|5518|Gibberella zeae (related: Fusarium graminearum)|Unaffected pathogenicity	5.18004e-51	123	187.963	364	185
OPF_3401	gnl|BL_ORD_ID|318	PHI:373|PLD1|EAK93902|TX:5476|Candida albicans|Reduced virulence	0	524	815.453	1312	692
OPF_3407	gnl|BL_ORD_ID|1043	PHI:1238|FGSG_06970|I1S1V3|5518|Gibberella zeae (related: Fusarium graminearum)|Lethal	1.27897e-06	47	48.9062	182	79
OPF_3409	gnl|BL_ORD_ID|2005	PHI:2247|Sch1|EAT82552|13684|Phaeosphaeria nodorum (related: Stagonospora nodorum)|Unaffected pathogenicity	3.18213e-07	58	47.7506	194	85
OPF_3410	gnl|BL_ORD_ID|198	PHI:243|CHIP6|AAD00894|TX:5457|Colletotrichum gloeosporioides|Reduced virulence	3.60101e-162	311	502.286	855	462
OPF_3411	gnl|BL_ORD_ID|2118	PHI:2379|DEP5|D2E9X0|29001|Alternaria brassicicola|Mixed outcome	0	815	1135.17	2452	1245
OPF_3412	gnl|BL_ORD_ID|922	PHI:1061|MgRho3|ABK60346|TX:318829|Magnaporthe oryzae|Loss of pathogenicity	2.67254e-114	173	328.176	248	185
OPF_3414	gnl|BL_ORD_ID|2001	PHI:2239|Spe-Sdh|Q4P245|5270|Ustilago maydis|reduced virulence	2.01236e-136	192	405.986	297	239
OPF_3417	gnl|BL_ORD_ID|632	PHI:716|ZEB1|ABB90284|TX:5518|Fusarium graminearum|Unaffected pathogenicity	8.4385e-15	56	73.9442	171	82
OPF_3421	gnl|BL_ORD_ID|2132	PHI:2393|Related to O-methylsterigmatocystin oxidoreductase|I1R980|5518|Gibberella zeae (related: Fusarium graminearum)|Increased virulence (Hypervirulence)	4.28874e-49	131	175.252	464	215
OPF_3422	gnl|BL_ORD_ID|910	PHI:1046|CTB5|ABK64182|TX:29003|Cercospora nicotianae|Reduced virulence	6.22207e-10	46	58.151	178	79
OPF_3423	gnl|BL_ORD_ID|1360	PHI:1556|GzNH001|I1RZY2|5518|Gibberella zeae (related: Fusarium graminearum)|Reduced virulence	3.05225e-55	101	181.8	201	130
OPF_3424	gnl|BL_ORD_ID|15	PHI:24|Avenacinase gene|AAB09777|TX:29850|Gaeumannomyces graminis|Loss of pathogenicity	0	339	568.926	812	454
OPF_3425	gnl|BL_ORD_ID|474	PHI:544|BCMFS1|AAF64435|TX:332648|Botrytis cinerea|Unaffected pathogenicity	3.01244e-122	199	376.711	526	309
OPF_3426	gnl|BL_ORD_ID|679	PHI:784|MGG_00056|EDK03390|TX:318829|Magnaporthe oryzae|Reduced virulence	3.4968e-24	85	99.7525	267	131
OPF_3427	gnl|BL_ORD_ID|62	PHI:84|MAGC|AAB65427|TX:318829|Magnaporthe oryzae|Unaffected pathogenicity	0	261	561.222	355	306
OPF_3429	gnl|BL_ORD_ID|984	PHI:1175|(Sc Srb10)|I1RKR8|5518|Gibberella zeae (related: Fusarium graminearum)|Reduced virulence	0	342	680.248	472	378
OPF_3432	gnl|BL_ORD_ID|2132	PHI:2393|Related to O-methylsterigmatocystin oxidoreductase|I1R980|5518|Gibberella zeae (related: Fusarium graminearum)|Increased virulence (Hypervirulence)	4.7352e-40	112	149.058	457	198
OPF_3435	gnl|BL_ORD_ID|116	PHI:157|TOXF|AAD45321|TX:5017|Cochliobolus carbonum|Loss of pathogenicity	1.33869e-15	84	74.7146	337	140
OPF_3437	gnl|BL_ORD_ID|1514	PHI:1714|GzZC029|I1RQU8|5518|Gibberella zeae (related: Fusarium graminearum)|Lethal	0	355	596.66	749	452
OPF_3438	gnl|BL_ORD_ID|469	PHI:538|FRT1|AAU87358|TX:40559|Botrytis cinerea|Unaffected pathogenicity	2.63898e-21	90	95.9005	291	132
OPF_3439	gnl|BL_ORD_ID|970	PHI:1161|MgMfs1|A4ZGP3|54734|Mycosphaerella graminicola (related: Zymoseptoria triticii)|Sensitive to chemical	1.25108e-44	133	164.466	482	230
OPF_3444	gnl|BL_ORD_ID|1886	PHI:2107|Zinc-regulated transporter 2|MGG_05905|148305|Magnaporthe oryzae (related: Magnaporthe grisea)|Mixed outcome	6.82721e-51	92	177.563	198	139
OPF_3445	gnl|BL_ORD_ID|1936	PHI:2171|Peroxisomal copper amine oxidase|MGG_02681|148305|Magnaporthe oryzae (related: Magnaporthe grisea)|Reduced virulence	5.00311e-118	231	383.645	639	347
OPF_3446	gnl|BL_ORD_ID|1190	PHI:1385|GzC2H048|I1RSF7|5518|Gibberella zeae (related: Fusarium graminearum)|Unaffected pathogenicity	0	370	685.256	742	482
OPF_3448	gnl|BL_ORD_ID|1818	PHI:2032|VTL1|G4NGA7|148305|Magnaporthe oryzae (related: Magnaporthe grisea)|Unaffected pathogenicity	8.67353e-52	157	185.267	544	235
OPF_3450	gnl|BL_ORD_ID|2132	PHI:2393|Related to O-methylsterigmatocystin oxidoreductase|I1R980|5518|Gibberella zeae (related: Fusarium graminearum)|Increased virulence (Hypervirulence)	8.92326e-27	111	110.153	483	198
OPF_3452	gnl|BL_ORD_ID|1101	PHI:1296|GzAPSES004|I1S0Z2|5518|Gibberella zeae (related: Fusarium graminearum)|Reduced virulence	0	456	940.258	682	543
OPF_3455	gnl|BL_ORD_ID|1219	PHI:1414|GzC2H081|I1RZL0|5518|Gibberella zeae (related: Fusarium graminearum)|Unaffected pathogenicity	1.50132e-11	33	63.1586	80	48
OPF_3461	gnl|BL_ORD_ID|288	PHI:339|CLPT1|CAC41973|TX:290576|Colletotrichum lindemuthianum|Reduced virulence	6.4556e-09	29	50.447	94	47
OPF_3465	gnl|BL_ORD_ID|203	PHI:249|CYP1|AAG13968|TX:318829|Magnaporthe oryzae|Reduced virulence	1.73545e-08	50	52.373	154	68
OPF_3466	gnl|BL_ORD_ID|1383	PHI:1579|GzOB019|I1RM25|5518|Gibberella zeae (related: Fusarium graminearum)|Unaffected pathogenicity	0	340	714.146	666	479
OPF_3469	gnl|BL_ORD_ID|176	PHI:220|MAN1|AAG10203|TX:5207|Cryptococcus neoformans|Reduced virulence	1.96488e-100	193	308.531	457	260
OPF_3474	gnl|BL_ORD_ID|167	PHI:211|CaTUP1|AAB63195|TX:5476|Candida albicans|Reduced virulence	3.83525e-19	74	88.5817	293	116
OPF_3475	gnl|BL_ORD_ID|397	PHI:463|HSP90|AAA02743|TX:4932|Saccharomyces cerevisiae|Increased virulence (Hypervirulence)	0	514	992.26	707	596
OPF_3477	gnl|BL_ORD_ID|1356	PHI:1552|GzMyb016|I1S0N5|5518|Gibberella zeae (related: Fusarium graminearum)|Unaffected pathogenicity	1.37877e-74	159	269.24	451	241
OPF_3478	gnl|BL_ORD_ID|1866	PHI:2086|Moatg24|MGG_03638|148305|Magnaporthe oryzae (related: Magnaporthe grisea)|Unaffected pathogenicity	2.10263e-16	45	79.337	131	68
OPF_3483	gnl|BL_ORD_ID|1219	PHI:1414|GzC2H081|I1RZL0|5518|Gibberella zeae (related: Fusarium graminearum)|Unaffected pathogenicity	5.88279e-06	27	45.8246	68	41
OPF_3487	gnl|BL_ORD_ID|920	PHI:1057|MTP1|ABP98949|TX:318829|Magnaporthe oryzae|Unaffected pathogenicity	0	285	576.63	490	357
OPF_3491	gnl|BL_ORD_ID|995	PHI:1186|(Sc Cdc15)|I1S0Y9|5518|Gibberella zeae (related: Fusarium graminearum)|Reduced virulence	0	992	1791.55	1484	1093
OPF_3495	gnl|BL_ORD_ID|805	PHI:923|um03616||TX:5270|Ustilago maydis|Unaffected pathogenicity	2.58654e-39	132	150.214	473	211
OPF_3496	gnl|BL_ORD_ID|1059	PHI:1254|FGSG_07742|I1RDX3|5518|Gibberella zeae (related: Fusarium graminearum)|Unaffected pathogenicity	0	368	685.641	590	438
OPF_3514	gnl|BL_ORD_ID|2166	PHI:2431|ACTT2|C9K1M7|5599|Alternaria alternata|Reduced virulence	6.81383e-25	67	104.375	238	126
OPF_3518	gnl|BL_ORD_ID|1122	PHI:1317|GzBrom002|I1RQE9|5518|Gibberella zeae (related: Fusarium graminearum)|Reduced virulence	6.50383e-07	30	50.447	91	48
OPF_3519	gnl|BL_ORD_ID|1072	PHI:1267|FGSG_05586|I1RKK7|5518|Gibberella zeae (related: Fusarium graminearum)|Unaffected pathogenicity	0	577	1135.94	778	650
OPF_3534	gnl|BL_ORD_ID|341	PHI:401|SOD2|AAB86583|TX:5476|Candida albicans|Unaffected pathogenicity	2.46696e-79	122	239.195	228	155
OPF_3536	gnl|BL_ORD_ID|769	PHI:885|MGG_02240|EDJ98842|TX:318829|Magnaporthe oryzae|Reduced virulence	1.57116e-79	142	271.937	265	177
OPF_3537	gnl|BL_ORD_ID|1724	PHI:1926|GzZC241|I1RKP6|5518|Gibberella zeae (related: Fusarium graminearum)|Unaffected pathogenicity	1.57025e-43	83	149.058	159	97
OPF_3539	gnl|BL_ORD_ID|1937	PHI:2172|TPS1|MGG_03860|148305|Magnaporthe oryzae (related: Magnaporthe grisea)|Loss of pathogenicity	0	407	861.292	480	445
OPF_3544	gnl|BL_ORD_ID|1446	PHI:1646|GzWing018|I1RW28|5518|Gibberella zeae (related: Fusarium graminearum)|Reduced virulence	1.26738e-32	115	130.568	437	180
OPF_3545	gnl|BL_ORD_ID|1229	PHI:1424|GzC2H092|I1S3J7|5518|Gibberella zeae (related: Fusarium graminearum)|Unaffected pathogenicity	1.86026e-06	27	48.521	61	37
OPF_3556	gnl|BL_ORD_ID|2229	PHI:2510|msdS/AfmsdC|Q6PWQ1|746128|Aspergillus fumigatus|Unaffected pathogenicity	8.37799e-59	156	204.527	480	227
OPF_3575	gnl|BL_ORD_ID|1428	PHI:1627|GzTF2S002|I1RW90|5518|Gibberella zeae (related: Fusarium graminearum)|Unaffected pathogenicity	6.43027e-09	18	53.1434	34	26
OPF_3584	gnl|BL_ORD_ID|1840	PHI:2058|LHS1|MGG_06648.5|148305|Magnaporthe oryzae (related: Magnaporthe grisea)|Reduced virulence	7.44755e-26	75	110.153	298	140
OPF_3586	gnl|BL_ORD_ID|2081	PHI:2336|NIA1|O00101|13684|Stagonospora nodorum (related: Phaeosphaeria nodorum)|Unaffected pathogenicity	1.9145e-27	76	116.701	257	119
OPF_3596	gnl|BL_ORD_ID|233	PHI:279|CaSPA2|EAK92427|TX:5476|Candida albicans|Loss of pathogenicity	4.96958e-27	60	115.161	124	80
OPF_3597	gnl|BL_ORD_ID|1336	PHI:1531|GzSsu72|Q4IPC8|5518|Gibberella zeae (related: Fusarium graminearum)|Unaffected pathogenicity	6.88361e-155	205	433.721	255	228
OPF_3598	gnl|BL_ORD_ID|456	PHI:524|CLN1|AAY42143|TX:5270|Ustilago maydis|Loss of pathogenicity	3.01892e-59	101	200.675	242	143
OPF_3599	gnl|BL_ORD_ID|505	PHI:576|NoxA|BAE72680|TX:35717|Epichloe festucae|Enhanced antagonism	0	476	1018.07	557	510
OPF_3607	gnl|BL_ORD_ID|1421	PHI:1619|GzJUM001|I1RBK8|5518|Gibberella zeae (related: Fusarium graminearum)|Unaffected pathogenicity	1.44521e-162	221	471.47	331	269
OPF_3609	gnl|BL_ORD_ID|480	PHI:550|BOS1|AAL37947|TX:40559|Botrytis cinerea|Reduced virulence	2.95135e-71	184	259.996	549	284
OPF_3610	gnl|BL_ORD_ID|2134	PHI:2395|GzSYN1|I1RBM2|5518|Gibberella zeae (related: Fusarium graminearum)|Reduced virulence	1.87878e-150	220	433.335	304	245
OPF_3614	gnl|BL_ORD_ID|2062	PHI:2315|ChLae1|G4XKY9|5016|Cochliobolus heterostrophus|Mixed outcome	1.86658e-14	52	70.8626	210	95
OPF_3617	gnl|BL_ORD_ID|543	PHI:616|sseA|AAO68047|TX:216597|Salmonella enterica|Reduced virulence	1.23972e-43	100	151.369	250	133
OPF_3621	gnl|BL_ORD_ID|199	PHI:244|CLAP1|AAN62846|TX:290576|Colletotrichum lindemuthianum|Loss of pathogenicity	0	798	1566.21	1176	946
OPF_3623	gnl|BL_ORD_ID|2168	PHI:2433|FgRgsB|I1RD16|5518|Gibberella zeae (related: Fusarium graminearum)|Reduced virulence	0	293	597.045	361	320
OPF_3632	gnl|BL_ORD_ID|1056	PHI:1251|FGSG_09150|I1RD19|5518|Gibberella zeae (related: Fusarium graminearum)|Unaffected pathogenicity	0	403	838.951	528	459
OPF_3637	gnl|BL_ORD_ID|198	PHI:243|CHIP6|AAD00894|TX:5457|Colletotrichum gloeosporioides|Reduced virulence	0	352	648.277	887	519
OPF_3640	gnl|BL_ORD_ID|436	PHI:504|LEU2|CAA42366|TX:4932|Saccharomyces cerevisiae|Reduced virulence	1.78593e-46	125	161.77	369	197
OPF_3642	gnl|BL_ORD_ID|1473	PHI:1673|GzDHHC001|Q4IMZ7|5518|Gibberella zeae (related: Fusarium graminearum)|Unaffected pathogenicity	0	260	545.814	438	325
OPF_3644	gnl|BL_ORD_ID|1212	PHI:1407|GzC2H071|I1RX64|5518|Gibberella zeae (related: Fusarium graminearum)|Lethal	1.84721e-06	33	47.7506	77	40
OPF_3646	gnl|BL_ORD_ID|1826	PHI:2042|ABC3|Q3Y5V5|148305|Magnaporthe oryzae (related: Magnaporthe grisea)|Loss of pathogenicity	6.02783e-10	66	59.6918	236	102
OPF_3649	gnl|BL_ORD_ID|469	PHI:538|FRT1|AAU87358|TX:40559|Botrytis cinerea|Unaffected pathogenicity	2.30849e-31	132	127.487	484	212
OPF_3658	gnl|BL_ORD_ID|1284	PHI:1479|GzHMG011|I1RD01|5518|Gibberella zeae (related: Fusarium graminearum)|Unaffected pathogenicity	0	519	712.22	1259	700
OPF_3659	gnl|BL_ORD_ID|1448	PHI:1648|GzWing020|I1RWP1|5518|Gibberella zeae (related: Fusarium graminearum)|Reduced virulence	1.02518e-112	250	389.037	736	384
OPF_3660	gnl|BL_ORD_ID|1823	PHI:2037|MoRic8|XP_001405357|148305|Magnaporthe oryzae (related: Magnaporthe grisea)|Loss of pathogenicity	5.34984e-135	208	400.593	427	288
OPF_3661	gnl|BL_ORD_ID|1313	PHI:1508|GzHOME003|I1RNA9|5518|Gibberella zeae (related: Fusarium graminearum)|Unaffected pathogenicity	5.65636e-29	94	119.398	335	160
OPF_3663	gnl|BL_ORD_ID|59	PHI:81|MAC1|AAB66482|TX:318829|Magnaporthe oryzae|Reduced virulence	2.93998e-09	62	56.225	219	100
OPF_3665	gnl|BL_ORD_ID|105	PHI:139|CAP10|BAC76819|TX:5207|Cryptococcus neoformans|Reduced virulence	3.91209e-16	44	75.485	124	67
OPF_3668	gnl|BL_ORD_ID|2054	PHI:2305|BcFKBP12||40559|Botrytis cinerea|Mixed outcome	1.91975e-22	47	86.2705	101	60
OPF_3669	gnl|BL_ORD_ID|51	PHI:72|SAP2|AAM21050|TX:5476|Candida albicans|Reduced virulence	5.05502e-50	120	175.252	365	178
OPF_3672	gnl|BL_ORD_ID|1993	PHI:2229|rok1|XP_759848|5270|Ustilago maydis|Mixed outcome	1.80513e-08	32	54.6842	78	43
OPF_3674	gnl|BL_ORD_ID|2026	PHI:2269|Mdh1|0|13684|Phaeosphaeria nodorum (related: Stagonospora nodorum)|Unaffected pathogenicity	3.91111e-35	88	127.872	270	140
OPF_3676	gnl|BL_ORD_ID|333	PHI:391|ABC2|BAC67162|TX:318829|Magnaporthe oryzae|Unaffected pathogenicity	1.06705e-40	108	160.614	288	161
OPF_3677	gnl|BL_ORD_ID|1864	PHI:2084|Moatg18|MGG_03139|148305|Magnaporthe oryzae (related: Magnaporthe grisea)|Reduced virulence	0	333	641.728	493	382
OPF_3679	gnl|BL_ORD_ID|1187	PHI:1382|GzC2H045|I1RRX1|5518|Gibberella zeae (related: Fusarium graminearum)|Reduced virulence	1.89108e-138	260	410.994	475	317
OPF_3687	gnl|BL_ORD_ID|1457	PHI:1657|GzCCCH001|I1RF25|5518|Gibberella zeae (related: Fusarium graminearum)|Unaffected pathogenicity	2.75765e-21	95	98.5969	344	154
OPF_3695	gnl|BL_ORD_ID|1458	PHI:1658|GzCCCH002|I1RRW3|5518|Gibberella zeae (related: Fusarium graminearum)|Unaffected pathogenicity	5.43023e-147	192	410.609	208	201
OPF_3698	gnl|BL_ORD_ID|1824	PHI:2038|Mir1|MGG_02370|148305|Magnaporthe oryzae (related: Magnaporthe grisea)|Unaffected pathogenicity	7.56314e-06	34	43.5134	151	64
OPF_3699	gnl|BL_ORD_ID|167	PHI:211|CaTUP1|AAB63195|TX:5476|Candida albicans|Reduced virulence	7.35801e-14	52	70.4774	170	76
OPF_3701	gnl|BL_ORD_ID|2053	PHI:2304|BCFHG1|CAP74387|40559|Botrytis cinerea|Unaffected pathogenicity	1.44719e-128	190	378.637	414	277
OPF_3704	gnl|BL_ORD_ID|1432	PHI:1631|GzWing003|I1RBL8|5518|Gibberella zeae (related: Fusarium graminearum)|Unaffected pathogenicity	0	418	712.605	779	512
OPF_3705	gnl|BL_ORD_ID|2202	PHI:2477|CYP1|B8QZV4|5116|Cryphonectria parasitica|Reduced virulence	1.61913e-18	60	81.6481	155	80
OPF_3707	gnl|BL_ORD_ID|1598	PHI:1799|GzZC114|I1RBN6|5518|Gibberella zeae (related: Fusarium graminearum)|Unaffected pathogenicity	0	530	1012.29	821	607
OPF_3708	gnl|BL_ORD_ID|2081	PHI:2336|NIA1|O00101|13684|Stagonospora nodorum (related: Phaeosphaeria nodorum)|Unaffected pathogenicity	0	481	967.992	831	598
OPF_3709	gnl|BL_ORD_ID|20	PHI:33|PHR1|AAA68196|TX:5476|Candida albicans|Reduced virulence	1.45837e-78	142	254.218	370	192
OPF_3713	gnl|BL_ORD_ID|1344	PHI:1540|GzMyb004|I1RCX3|5518|Gibberella zeae (related: Fusarium graminearum)|Unaffected pathogenicity	7.19198e-171	329	522.702	733	433
OPF_3714	gnl|BL_ORD_ID|527	PHI:600|CBP1|AAF63734|TX:5207|Cryptococcus neoformans|Reduced virulence	4.75782e-09	47	52.7582	159	68
OPF_3715	gnl|BL_ORD_ID|2267	PHI:2549|MAK5|Q4WMS3|746128|Aspergillus fumigatus|Mixed outcome	4.03512e-23	134	102.064	503	222
OPF_3721	gnl|BL_ORD_ID|783	PHI:901|um01886||TX:5270|Ustilago maydis|Unaffected pathogenicity	3.52519e-44	96	166.777	250	145
OPF_3722	gnl|BL_ORD_ID|210	PHI:256|GAS1|AAK52794|TX:318829|Magnaporthe oryzae|Reduced virulence	1.85652e-24	74	96.6709	223	104
OPF_3723	gnl|BL_ORD_ID|231	PHI:277|BCP1|AAQ16572|TX:40559|Botrytis cinerea|Reduced virulence	2.0937e-24	58	97.8265	138	74
OPF_3725	gnl|BL_ORD_ID|2026	PHI:2269|Mdh1|0|13684|Phaeosphaeria nodorum (related: Stagonospora nodorum)|Unaffected pathogenicity	2.8028e-15	61	72.4034	198	91
OPF_3726	gnl|BL_ORD_ID|167	PHI:211|CaTUP1|AAB63195|TX:5476|Candida albicans|Reduced virulence	1.35978e-06	67	50.0618	272	112
OPF_3728	gnl|BL_ORD_ID|360	PHI:423|VAD1|AAV41010|TX:5207|Cryptococcus neoformans|Reduced virulence	2.77576e-55	125	194.897	379	194
OPF_3729	gnl|BL_ORD_ID|1065	PHI:1260|FGSG_13944|I1RUC7|5518|Gibberella zeae (related: Fusarium graminearum)|Unaffected pathogenicity	1.41823e-10	49	62.3882	152	73
OPF_3730	gnl|BL_ORD_ID|1370	PHI:1566|GzOB006|I1RC95|5518|Gibberella zeae (related: Fusarium graminearum)|Lethal	3.40795e-52	104	184.882	240	143
OPF_3733	gnl|BL_ORD_ID|2000	PHI:2237|Rbf1|Q4P9P1|5270|Ustilago maydis|Loss of pathogenicity	7.03002e-52	85	179.104	133	99
OPF_3735	gnl|BL_ORD_ID|679	PHI:784|MGG_00056|EDK03390|TX:318829|Magnaporthe oryzae|Reduced virulence	6.04168e-19	79	85.1149	250	116
OPF_3742	gnl|BL_ORD_ID|1002	PHI:1194|(Sc Mkk1/Mkk2)|I1RT06|5518|Gibberella zeae (related: Fusarium graminearum)|Reduced virulence	0	300	648.662	337	320
OPF_3743	gnl|BL_ORD_ID|105	PHI:139|CAP10|BAC76819|TX:5207|Cryptococcus neoformans|Reduced virulence	2.20076e-17	50	78.1814	144	68
OPF_3745	gnl|BL_ORD_ID|322	PHI:378|SIT4|EAK91146|TX:5476|Candida albicans|Reduced virulence	3.5639e-140	215	414.846	378	250
OPF_3757	gnl|BL_ORD_ID|2067	PHI:2321|SidI|Q4WR83|746128|Aspergillus fumigatus|Reduced virulence	1.88405e-21	143	95.1301	601	228
OPF_3763	gnl|BL_ORD_ID|2068	PHI:2322|SidH|Q4WF54|746128|Aspergillus fumigatus|Reduced virulence	3.56087e-31	80	122.094	255	126
OPF_3764	gnl|BL_ORD_ID|1746	PHI:1948|GzZC263|I1RI81|5518|Gibberella zeae (related: Fusarium graminearum)|Unaffected pathogenicity	1.82768e-14	93	72.4034	399	154
OPF_3771	gnl|BL_ORD_ID|91	PHI:124|INT1|AAA96019|TX:5476|Candida albicans|Reduced virulence	1.12016e-55	126	210.305	396	193
OPF_3773	gnl|BL_ORD_ID|1192	PHI:1387|GzBrlA|I1RT19|5518|Gibberella zeae (related: Fusarium graminearum)|Unaffected pathogenicity	0	542	1024.23	704	587
OPF_3775	gnl|BL_ORD_ID|1356	PHI:1552|GzMyb016|I1S0N5|5518|Gibberella zeae (related: Fusarium graminearum)|Unaffected pathogenicity	3.63817e-136	224	453.751	484	326
OPF_3777	gnl|BL_ORD_ID|295	PHI:346|CRU1|AAN10186|TX:5270|Ustilago maydis|Reduced virulence	7.99962e-11	42	61.6178	162	70
OPF_3778	gnl|BL_ORD_ID|970	PHI:1161|MgMfs1|A4ZGP3|54734|Mycosphaerella graminicola (related: Zymoseptoria triticii)|Sensitive to chemical	3.02237e-69	165	234.958	519	260
OPF_3781	gnl|BL_ORD_ID|1331	PHI:1526|GzHOMEL036|I1S0J3|5518|Gibberella zeae (related: Fusarium graminearum)|Unaffected pathogenicity	2.86721e-57	166	214.157	546	248
OPF_3782	gnl|BL_ORD_ID|2006	PHI:2248|Als1|Q1L2E2|13684|Phaeosphaeria nodorum (related: Stagonospora nodorum)|Mixed outcome	0	397	810.061	595	452
OPF_3789	gnl|BL_ORD_ID|1594	PHI:1795|GzZC110|I1RSX8|5518|Gibberella zeae (related: Fusarium graminearum)|Unaffected pathogenicity	2.13841e-131	213	399.438	533	323
OPF_3794	gnl|BL_ORD_ID|1824	PHI:2038|Mir1|MGG_02370|148305|Magnaporthe oryzae (related: Magnaporthe grisea)|Unaffected pathogenicity	7.95054e-60	116	195.282	294	172
OPF_3795	gnl|BL_ORD_ID|1391	PHI:1588|GzOB028|I1RSY2|5518|Gibberella zeae (related: Fusarium graminearum)|Lethal	3.34209e-37	57	123.635	107	80
OPF_3797	gnl|BL_ORD_ID|281	PHI:332|CAC1|BAD04045|TX:5462|Colletotrichum lagenarium|Loss of pathogenicity	0	1364	2546.93	2175	1621
OPF_3801	gnl|BL_ORD_ID|1810	PHI:2020|Tup1|XP_759427|5270|Ustilago maydis|Mixed outcome	1.43744e-18	85	89.3521	307	128
OPF_3802	gnl|BL_ORD_ID|1478	PHI:1678|GzGRF|I1RMC1|5518|Gibberella zeae (related: Fusarium graminearum)|Unaffected pathogenicity	7.00442e-09	37	53.5286	122	53
OPF_3805	gnl|BL_ORD_ID|1043	PHI:1238|FGSG_06970|I1S1V3|5518|Gibberella zeae (related: Fusarium graminearum)|Lethal	2.62437e-13	53	65.4698	185	84
OPF_3808	gnl|BL_ORD_ID|246	PHI:292|CPRa|AAK31936|TX:5207|Cryptococcus neoformans|Reduced virulence	6.7989e-08	68	51.6026	255	107
OPF_3810	gnl|BL_ORD_ID|413	PHI:479|MEP1|AAQ07436|TX:199306|Coccidioides posadasii|Reduced virulence	9.01882e-30	72	114.005	239	117
OPF_3814	gnl|BL_ORD_ID|711	PHI:816|MGG_04582|EDJ95999|TX:318829|Magnaporthe oryzae|Reduced virulence	1.31882e-83	128	272.707	271	175
OPF_3816	gnl|BL_ORD_ID|1026	PHI:1220|FGSG_02488|I1RCF7|5518|Gibberella zeae (related: Fusarium graminearum)|Lethal	0	645	1254.2	968	761
OPF_3823	gnl|BL_ORD_ID|18	PHI:31|CHS3|BAA02707|TX:5476|Candida albicans|Reduced virulence	0	616	1181.78	1169	776
OPF_3824	gnl|BL_ORD_ID|1812	PHI:2022|BUF1|MGG_02252|148305|Magnaporthe oryzae (related: Magnaporthe grisea)|Loss of pathogenicity	1.92004e-16	81	74.7146	299	121
OPF_3825	gnl|BL_ORD_ID|368	PHI:432|FGL1|AAQ23181|TX:5518|Fusarium graminearum|Reduced virulence	1.49752e-17	84	80.1073	305	120
OPF_3826	gnl|BL_ORD_ID|1372	PHI:1568|GzOB008|I1RCE1|5518|Gibberella zeae (related: Fusarium graminearum)|Unaffected pathogenicity	0	436	790.801	1048	625
OPF_3827	gnl|BL_ORD_ID|376	PHI:440|PMR1|CAB87245|TX:5476|Candida albicans|Reduced virulence	2.57605e-147	331	462.996	984	504
OPF_3828	gnl|BL_ORD_ID|1810	PHI:2020|Tup1|XP_759427|5270|Ustilago maydis|Mixed outcome	2.09282e-06	31	47.3654	112	54
OPF_3837	gnl|BL_ORD_ID|694	PHI:799|MGG_03530|EDJ94565|TX:318829|Magnaporthe oryzae|Reduced virulence	3.35445e-36	117	144.05	405	191
OPF_3838	gnl|BL_ORD_ID|1343	PHI:1539|GzMyb003|I1RCG0|5518|Gibberella zeae (related: Fusarium graminearum)|Unaffected pathogenicity	1.56635e-26	60	101.679	117	74
OPF_3842	gnl|BL_ORD_ID|1356	PHI:1552|GzMyb016|I1S0N5|5518|Gibberella zeae (related: Fusarium graminearum)|Unaffected pathogenicity	2.1677e-65	170	235.343	530	263
OPF_3846	gnl|BL_ORD_ID|234	PHI:280|CCN1|AAG36938|TX:5207|Cryptococcus neoformans|Reduced virulence	0	364	681.019	694	460
OPF_3847	gnl|BL_ORD_ID|2100	PHI:2357|CYP52X1|E2EAF6|475271|Beauveria bassiana|Reduced virulence	1.16444e-106	183	329.717	442	256
OPF_3849	gnl|BL_ORD_ID|1719	PHI:1921|GzZC236|I1RCH8|5518|Gibberella zeae (related: Fusarium graminearum)|Reduced virulence	0	570	1096.26	888	658
OPF_3851	gnl|BL_ORD_ID|287	PHI:338|CLB2|AAP94020|TX:5270|Ustilago maydis|Reduced virulence	1.54425e-81	122	274.248	246	180
OPF_3853	gnl|BL_ORD_ID|1373	PHI:1569|GzOB009|I1RCH5|5518|Gibberella zeae (related: Fusarium graminearum)|Lethal	0	263	512.686	404	305
OPF_3858	gnl|BL_ORD_ID|1155	PHI:1350|GzC2H010|I1RCI2|5518|Gibberella zeae (related: Fusarium graminearum)|Unaffected pathogenicity	4.69141e-65	131	208.379	225	163
OPF_3861	gnl|BL_ORD_ID|2281	PHI:2563|DPP3|Q5AH74|5476|Candida albicans|Reduced virulence	4.45588e-14	42	69.707	127	68
OPF_3862	gnl|BL_ORD_ID|1109	PHI:1304|GzbHLH005|I1RCJ0|5518|Gibberella zeae (related: Fusarium graminearum)|Reduced virulence	0	371	671.003	554	430
OPF_3865	gnl|BL_ORD_ID|1433	PHI:1632|GzWing004|I1RBU0|5518|Gibberella zeae (related: Fusarium graminearum)|Unaffected pathogenicity	3.15973e-33	112	132.88	375	170
OPF_3866	gnl|BL_ORD_ID|1157	PHI:1352|GzC2H012|I1RCK1|5518|Gibberella zeae (related: Fusarium graminearum)|Unaffected pathogenicity	2.34021e-65	123	238.424	269	154
OPF_3867	gnl|BL_ORD_ID|1718	PHI:1920|GzZC235|I1RCK0|5518|Gibberella zeae (related: Fusarium graminearum)|Unaffected pathogenicity	0	527	1051.97	825	636
OPF_3868	gnl|BL_ORD_ID|1156	PHI:1351|GzC2H011|I1RCJ3|5518|Gibberella zeae (related: Fusarium graminearum)|Unaffected pathogenicity	0	456	649.818	1112	595
OPF_3877	gnl|BL_ORD_ID|1020	PHI:1212|FGSG_12149|I1RCJ5|5518|Gibberella zeae (related: Fusarium graminearum)|Reduced virulence	0	1382	2605.48	1947	1570
OPF_3881	gnl|BL_ORD_ID|1259	PHI:1454|GzAra002|I1RCI0|5518|Gibberella zeae (related: Fusarium graminearum)|Unaffected pathogenicity	3.04749e-08	35	53.9138	127	56
OPF_3887	gnl|BL_ORD_ID|948	PHI:1139|raxQ|B2SI02|360094|Xanthomonas oryzae|Partially lost Ax21 (synonym: AvrXa21) activity	1.27231e-50	97	188.348	183	125
OPF_3888	gnl|BL_ORD_ID|1282	PHI:1477|GzHMG009|I1RCK8|5518|Gibberella zeae (related: Fusarium graminearum)|Unaffected pathogenicity	2.10992e-19	78	89.3521	240	108
OPF_3891	gnl|BL_ORD_ID|424	PHI:490|FRP1|AAT85969|TX:5507|Fusarium oxysporum|Loss of pathogenicity	0	340	653.67	545	400
OPF_3892	gnl|BL_ORD_ID|1383	PHI:1579|GzOB019|I1RM25|5518|Gibberella zeae (related: Fusarium graminearum)|Unaffected pathogenicity	1.05985e-121	242	394.815	672	364
OPF_3895	gnl|BL_ORD_ID|1078	PHI:1273|FGSG_05549|I1RCM6|5518|Gibberella zeae (related: Fusarium graminearum)|Unaffected pathogenicity	0	687	1308.89	1237	861
OPF_3896	gnl|BL_ORD_ID|982	PHI:1173|HDF1|I1RCN2|5518|Gibberella zeae (related: Fusarium graminearum)|Reduced virulence	0	412	864.374	500	458
OPF_3897	gnl|BL_ORD_ID|2306	PHI:2609|KRR1|AAB96910.2|746128|Aspergillus fumigatus|Mixed outcome	2.12861e-06	28	44.669	126	63
OPF_3898	gnl|BL_ORD_ID|1065	PHI:1260|FGSG_13944|I1RUC7|5518|Gibberella zeae (related: Fusarium graminearum)|Unaffected pathogenicity	8.74508e-12	52	60.077	165	80
OPF_3900	gnl|BL_ORD_ID|1158	PHI:1353|GzC2H013|I1RCM1|5518|Gibberella zeae (related: Fusarium graminearum)|Reduced virulence	0	437	725.317	744	511
OPF_301	gnl|BL_ORD_ID|1293	PHI:1488|GzHMG020|I1RSA6|5518|Gibberella zeae (related: Fusarium graminearum)|Unaffected pathogenicity	3.2365e-123	273	412.92	599	355
OPF_304	gnl|BL_ORD_ID|1378	PHI:1574|GzOB014|I1RFX8|5518|Gibberella zeae (related: Fusarium graminearum)|Lethal	7.2928e-106	221	343.199	655	336
OPF_305	gnl|BL_ORD_ID|270	PHI:320|SSN6|AAL54912|TX:5476|Candida albicans|Reduced virulence	1.72028e-06	27	48.1358	114	61
OPF_309	gnl|BL_ORD_ID|1810	PHI:2020|Tup1|XP_759427|5270|Ustilago maydis|Mixed outcome	8.2168e-19	72	89.7373	265	123
OPF_320	gnl|BL_ORD_ID|1383	PHI:1579|GzOB019|I1RM25|5518|Gibberella zeae (related: Fusarium graminearum)|Unaffected pathogenicity	1.46815e-49	103	189.119	261	155
OPF_326	gnl|BL_ORD_ID|1888	PHI:2110|Serine/threonine-protein phosphatase 2B catalytic subunit |MGG_07456|148305|Magnaporthe oryzae (related: Magnaporthe grisea)|Unaffected pathogenicity	0	481	1005.36	570	512
OPF_339	gnl|BL_ORD_ID|1388	PHI:1585|GzOB025|I1RS43|5518|Gibberella zeae (related: Fusarium graminearum)|Unaffected pathogenicity	0	269	573.933	382	317
OPF_342	gnl|BL_ORD_ID|766	PHI:882|MGG_04985|EDJ95433|TX:318829|Magnaporthe oryzae|Reduced virulence	1.05592e-12	70	69.3218	309	136
OPF_345	gnl|BL_ORD_ID|1263	PHI:1458|GzAra006|Q4I7F9|5518|Gibberella zeae (related: Fusarium graminearum)|Unaffected pathogenicity	3.61379e-20	113	92.8189	460	192
OPF_346	gnl|BL_ORD_ID|1323	PHI:1518|GzHOMEL016|I1RS54|5518|Gibberella zeae (related: Fusarium graminearum)|Unaffected pathogenicity	1.74051e-81	111	247.284	140	126
OPF_350	gnl|BL_ORD_ID|907	PHI:1037|Cla4|CAO82106|TX:5111|Claviceps purpurea|Loss of pathogenicity	0	674	1271.91	856	735
OPF_351	gnl|BL_ORD_ID|1044	PHI:1239|FGSG_12149|I1RFC7|5518|Gibberella zeae (related: Fusarium graminearum)|Unaffected pathogenicity	2.53684e-135	198	393.66	357	250
OPF_352	gnl|BL_ORD_ID|45	PHI:66|CPP1|AAC05307|TX:5476|Candida albicans|Reduced virulence	1.15407e-21	58	96.6709	204	97
OPF_354	gnl|BL_ORD_ID|1351	PHI:1547|GzMyb011|I1RRN6|5518|Gibberella zeae (related: Fusarium graminearum)|Unaffected pathogenicity	2.99286e-121	288	372.859	627	371
OPF_355	gnl|BL_ORD_ID|1058	PHI:1253|FGSG_11614|I1RS57|5518|Gibberella zeae (related: Fusarium graminearum)|Unaffected pathogenicity	0	796	1538.47	1190	932
OPF_356	gnl|BL_ORD_ID|916	PHI:1052|PHL1|ACB38886|TX:135779|Cercospora zeae-maydis|Unaffected pathogenicity	0	385	795.808	639	465
OPF_366	gnl|BL_ORD_ID|1826	PHI:2042|ABC3|Q3Y5V5|148305|Magnaporthe oryzae (related: Magnaporthe grisea)|Loss of pathogenicity	0	490	757.673	1323	743
OPF_371	gnl|BL_ORD_ID|442	PHI:510|CaNAG3|EAK93097|TX:5476|Candida albicans|Reduced virulence	5.80602e-93	196	308.531	511	285
OPF_379	gnl|BL_ORD_ID|676	PHI:781|MGG_00131|EDK03302|TX:318829|Magnaporthe oryzae|Reduced virulence	4.00024e-75	114	243.047	186	145
OPF_384	gnl|BL_ORD_ID|1877	PHI:2097|Neo1|MGG_04066|148305|Magnaporthe oryzae (related: Magnaporthe grisea)|Loss of pathogenicity	3.00813e-109	348	375.555	1226	552
OPF_386	gnl|BL_ORD_ID|1292	PHI:1487|GzHMG019|I1RQ92|5518|Gibberella zeae (related: Fusarium graminearum)|Unaffected pathogenicity	6.91106e-07	20	49.2914	49	27
OPF_387	gnl|BL_ORD_ID|13	PHI:22|UAC1|AAA57469|TX:5270|Ustilago maydis|Loss of pathogenicity	2.87625e-15	41	77.7962	125	74
OPF_389	gnl|BL_ORD_ID|904	PHI:1034|Cpcat1|CAA04716|TX:5111|Claviceps purpurea|Unaffected pathogenicity	0	490	1009.59	719	566
OPF_397	gnl|BL_ORD_ID|1356	PHI:1552|GzMyb016|I1S0N5|5518|Gibberella zeae (related: Fusarium graminearum)|Unaffected pathogenicity	2.43832e-75	166	273.863	512	264
OPF_3904	gnl|BL_ORD_ID|2043	PHI:2292|aoxA|B0XVF7|746128|Aspergillus fumigatus|Unaffected pathogenicity	4.4079e-125	176	365.54	309	223
OPF_3908	gnl|BL_ORD_ID|2298	PHI:2601|Asc1|P83774|746128|Aspergillus fumigatus|Mixed outcome	8.21628e-23	77	95.9005	305	126
OPF_3911	gnl|BL_ORD_ID|1872	PHI:2092|Cch1|MGG_05643|148305|Magnaporthe oryzae (related: Magnaporthe grisea)|Reduced virulence	0	1188	2209.11	2091	1492
OPF_3917	gnl|BL_ORD_ID|920	PHI:1057|MTP1|ABP98949|TX:318829|Magnaporthe oryzae|Unaffected pathogenicity	1.00229e-07	71	51.6026	290	110
OPF_3923	gnl|BL_ORD_ID|1857	PHI:2077|Moatg9|MGG_09559|148305|Magnaporthe oryzae (related: Magnaporthe grisea)|Loss of pathogenicity	0	450	871.307	927	615
OPF_3924	gnl|BL_ORD_ID|1947	PHI:2182|MoAtg4|B6VCT6|148305|Magnaporthe oryzae (related: Magnaporthe grisea)|Loss of pathogenicity	4.20162e-175	260	502.286	491	330
OPF_3925	gnl|BL_ORD_ID|2035	PHI:2280|Velvet protein family|J9MAX2|5507|Fusarium oxysporum|Reduced virulence	3.00563e-66	101	211.46	134	112
OPF_3927	gnl|BL_ORD_ID|1273	PHI:1468|GzCCAAT008|Q4HTT1|5518|Gibberella zeae (related: Fusarium graminearum)|Unaffected pathogenicity	7.96537e-79	114	230.335	119	116
OPF_3932	gnl|BL_ORD_ID|1402	PHI:1600|GzOB041|I1RZK5|5518|Gibberella zeae (related: Fusarium graminearum)|Unaffected pathogenicity	2.90329e-64	94	194.126	123	107
OPF_3933	gnl|BL_ORD_ID|379	PHI:443|CBL1||TX:5518|Fusarium graminearum|Reduced virulence	1.46777e-06	64	47.7506	253	96
OPF_3937	gnl|BL_ORD_ID|1417	PHI:1615|GzSGT1|I1RZJ1|5518|Gibberella zeae (related: Fusarium graminearum)|Unaffected pathogenicity	0	317	583.178	631	434
OPF_3938	gnl|BL_ORD_ID|1824	PHI:2038|Mir1|MGG_02370|148305|Magnaporthe oryzae (related: Magnaporthe grisea)|Unaffected pathogenicity	2.87056e-06	42	44.669	139	67
OPF_3942	gnl|BL_ORD_ID|1296	PHI:1491|GzHMG023|I1RST1|5518|Gibberella zeae (related: Fusarium graminearum)|Lethal	1.17976e-06	59	48.9062	231	96
OPF_3944	gnl|BL_ORD_ID|1219	PHI:1414|GzC2H081|I1RZL0|5518|Gibberella zeae (related: Fusarium graminearum)|Unaffected pathogenicity	8.63635e-07	27	48.1358	70	39
OPF_3948	gnl|BL_ORD_ID|2076	PHI:2330|Lf pmk1|Q7ZA49|93591|Lecanicillium fungicola|Unaffected pathogenicity	0	343	693.73	359	352
OPF_3950	gnl|BL_ORD_ID|2270	PHI:2552|NOP4|Q4WNM3|746128|Aspergillus fumigatus|Mixed outcome	1.01627e-07	30	51.2174	124	58
OPF_3952	gnl|BL_ORD_ID|2081	PHI:2336|NIA1|O00101|13684|Stagonospora nodorum (related: Phaeosphaeria nodorum)|Unaffected pathogenicity	6.23746e-06	27	45.8246	79	43
OPF_3960	gnl|BL_ORD_ID|2212	PHI:2490|MCA|E9B636|5665|Leishmania mexicana|Mixed outcome	3.23268e-53	109	183.726	292	148
OPF_3965	gnl|BL_ORD_ID|2132	PHI:2393|Related to O-methylsterigmatocystin oxidoreductase|I1R980|5518|Gibberella zeae (related: Fusarium graminearum)|Increased virulence (Hypervirulence)	1.89961e-117	187	355.91	482	271
OPF_3968	gnl|BL_ORD_ID|1771	PHI:1974|GzZC289|I1RQN6|5518|Gibberella zeae (related: Fusarium graminearum)|Unaffected pathogenicity	0	372	785.023	619	465
OPF_3969	gnl|BL_ORD_ID|1932	PHI:2167|EXP5|G4N1A3|148305|Magnaporthe oryzae (related: Magnaporthe grisea)|Reduced virulence	0	669	1274.61	1321	871
OPF_3972	gnl|BL_ORD_ID|1358	PHI:1554|GzMyb018|I1RC64|5518|Gibberella zeae (related: Fusarium graminearum)|Unaffected pathogenicity	3.19698e-16	58	77.411	195	91
OPF_3975	gnl|BL_ORD_ID|1256	PHI:1451|GzGH|I1RQL1|5518|Gibberella zeae (related: Fusarium graminearum)|Unaffected pathogenicity	0	490	891.338	814	583
OPF_3976	gnl|BL_ORD_ID|2249	PHI:2531|PRI1|Q4WXC5|746128|Aspergillus fumigatus|Lethal	0	291	597.816	481	360
OPF_3986	gnl|BL_ORD_ID|1886	PHI:2107|Zinc-regulated transporter 2|MGG_05905|148305|Magnaporthe oryzae (related: Magnaporthe grisea)|Mixed outcome	4.31554e-18	63	84.7297	204	95
OPF_3987	gnl|BL_ORD_ID|1442	PHI:1642|GzWing014|I1RQL4|5518|Gibberella zeae (related: Fusarium graminearum)|Unaffected pathogenicity	0	345	624.394	594	409
OPF_3991	gnl|BL_ORD_ID|707	PHI:812|MGG_10702|EDJ94108|TX:318829|Magnaporthe oryzae|Reduced virulence	1.35445e-54	122	186.808	362	191
OPF_3998	gnl|BL_ORD_ID|2261	PHI:2543|GCD6|Q4WLS1|746128|Aspergillus fumigatus|Mixed outcome	3.30014e-152	288	463.766	748	424
OPF_4000	gnl|BL_ORD_ID|399	PHI:465|KIN2|AAB63337|TX:5270|Ustilago maydis|Reduced virulence	6.43998e-37	121	146.362	343	172
OPF_4004	gnl|BL_ORD_ID|1183	PHI:1378|GzC2H041|I1RQG9|5518|Gibberella zeae (related: Fusarium graminearum)|Unaffected pathogenicity	0	416	619.002	838	530
OPF_4005	gnl|BL_ORD_ID|175	PHI:219|LIG4|CAA64457|TX:5476|Candida albicans|Reduced virulence	1.06759e-10	50	62.3882	180	85
OPF_4008	gnl|BL_ORD_ID|469	PHI:538|FRT1|AAU87358|TX:40559|Botrytis cinerea|Unaffected pathogenicity	1.45565e-10	136	62.3882	639	245
OPF_4020	gnl|BL_ORD_ID|1003	PHI:1195|(Sc Bck1)|I1RQI2|5518|Gibberella zeae (related: Fusarium graminearum)|Reduced virulence	0	914	1500.72	1586	1086
OPF_4022	gnl|BL_ORD_ID|1122	PHI:1317|GzBrom002|I1RQE9|5518|Gibberella zeae (related: Fusarium graminearum)|Reduced virulence	0	831	1486.09	1199	940
OPF_4024	gnl|BL_ORD_ID|506	PHI:577|NoxB|BAE72682|TX:35717|Epichloe festucae|Wild-type mutualism	0	435	925.62	512	470
OPF_4026	gnl|BL_ORD_ID|2210	PHI:2488|Man1|G4ND25|148305|Magnaporthe oryzae (related: Magnaporthe grisea)|Unaffected pathogenicity	2.63492e-25	73	108.227	220	116
OPF_4032	gnl|BL_ORD_ID|1359	PHI:1555|GzMyb019|I1RDG6|5518|Gibberella zeae (related: Fusarium graminearum)|Unaffected pathogenicity	9.2714e-44	120	160.229	477	211
OPF_4045	gnl|BL_ORD_ID|2240	PHI:2521|GUS1|Q4WEM7|746128|Aspergillus fumigatus|Lethal	0	365	725.702	618	444
OPF_4047	gnl|BL_ORD_ID|702	PHI:807|MGG_06951|EDJ98115|TX:318829|Magnaporthe oryzae|Reduced virulence	6.17811e-23	41	89.7373	63	46
OPF_4048	gnl|BL_ORD_ID|1333	PHI:1528|GzHOMEL041|I1SAN0|5518|Gibberella zeae (related: Fusarium graminearum)|Unaffected pathogenicity	1.06244e-145	234	481.485	416	291
OPF_4052	gnl|BL_ORD_ID|1131	PHI:1326|GzbZIP008|I1RPG1|5518|Gibberella zeae (related: Fusarium graminearum)|Unaffected pathogenicity	1.72249e-150	302	447.203	564	361
OPF_4055	gnl|BL_ORD_ID|360	PHI:423|VAD1|AAV41010|TX:5207|Cryptococcus neoformans|Reduced virulence	1.43713e-38	99	150.984	339	169
OPF_4056	gnl|BL_ORD_ID|1585	PHI:1785|GzZC100|I1S231|5518|Gibberella zeae (related: Fusarium graminearum)|Unaffected pathogenicity	0	277	573.548	490	361
OPF_4059	gnl|BL_ORD_ID|1712	PHI:1914|GzZC229|I1RQ27|5518|Gibberella zeae (related: Fusarium graminearum)|Unaffected pathogenicity	9.46773e-13	26	63.5438	54	38
OPF_4067	gnl|BL_ORD_ID|182	PHI:226|PEX6|AAK16738|TX:5462|Colletotrichum lagenarium|Loss of pathogenicity	1.02439e-07	50	53.1434	201	79
OPF_4073	gnl|BL_ORD_ID|897	PHI:1026|bcplc1|AAB39564|TX:40559|Botrytis cinerea|Reduced virulence	0	478	828.55	1026	617
OPF_4078	gnl|BL_ORD_ID|757	PHI:873|MGG_02443|EDJ98595|TX:318829|Magnaporthe oryzae|Reduced virulence	1.28112e-153	258	471.47	534	345
OPF_4082	gnl|BL_ORD_ID|702	PHI:807|MGG_06951|EDJ98115|TX:318829|Magnaporthe oryzae|Reduced virulence	0	304	645.966	454	365
OPF_4084	gnl|BL_ORD_ID|2260	PHI:2542|ERG12|Q4WP25|746128|Aspergillus fumigatus|Mixed outcome	1.55591e-133	234	416.387	449	292
OPF_4085	gnl|BL_ORD_ID|1235	PHI:1430|GzC2H098|I1S7L4|5518|Gibberella zeae (related: Fusarium graminearum)|Unaffected pathogenicity	1.88604e-37	80	134.806	243	122
OPF_4086	gnl|BL_ORD_ID|1213	PHI:1408|GzC2H072|I1RXE9|5518|Gibberella zeae (related: Fusarium graminearum)|Unaffected pathogenicity	1.67614e-125	196	372.474	434	264
OPF_4087	gnl|BL_ORD_ID|774	PHI:890|MGG_07015|EDJ98043|TX:318829|Magnaporthe oryzae|Reduced virulence	1.37015e-167	265	493.041	592	351
OPF_4088	gnl|BL_ORD_ID|134	PHI:177|ODC|CAB56523|TX:13684|Stagonospora nodorum|Reduced virulence	0	271	558.525	443	331
OPF_4096	gnl|BL_ORD_ID|1894	PHI:2117|SPM1|P58371|148305|Magnaporthe oryzae (related: Magnaporthe grisea)|Reduced virulence	1.02355e-46	136	174.866	429	204
OPF_4102	gnl|BL_ORD_ID|1356	PHI:1552|GzMyb016|I1S0N5|5518|Gibberella zeae (related: Fusarium graminearum)|Unaffected pathogenicity	1.07572e-35	146	143.665	586	242
OPF_4103	gnl|BL_ORD_ID|1316	PHI:1511|GzHOME009|I1RXF3|5518|Gibberella zeae (related: Fusarium graminearum)|Reduced virulence	0	451	837.795	632	508
OPF_4107	gnl|BL_ORD_ID|443	PHI:511|CaNAG4|EAK93098|TX:5476|Candida albicans|Reduced virulence	2.46723e-08	89	53.5286	436	156
OPF_4108	gnl|BL_ORD_ID|221	PHI:267|MLT1|AAD51594|TX:5476|Candida albicans|Reduced virulence	3.55785e-167	358	550.436	1208	589
OPF_4109	gnl|BL_ORD_ID|1595	PHI:1796|GzZC111|I1RSR7|5518|Gibberella zeae (related: Fusarium graminearum)|Unaffected pathogenicity	2.84326e-17	141	83.1889	624	220
OPF_4110	gnl|BL_ORD_ID|1240	PHI:1435|GzC2H104|I1S9G1|5518|Gibberella zeae (related: Fusarium graminearum)|Unaffected pathogenicity	5.54368e-70	172	242.662	482	233
OPF_4113	gnl|BL_ORD_ID|910	PHI:1046|CTB5|ABK64182|TX:29003|Cercospora nicotianae|Reduced virulence	2.94195e-06	35	46.2098	144	62
OPF_4114	gnl|BL_ORD_ID|1427	PHI:1625|GzOpi|I1RXB9|5518|Gibberella zeae (related: Fusarium graminearum)|Unaffected pathogenicity	1.79852e-94	162	294.278	277	199
OPF_4117	gnl|BL_ORD_ID|471	PHI:541|LIP1|AAU87359|TX:332648|Botrytis cinerea|Unaffected pathogenicity	2.04109e-34	132	134.035	476	206
OPF_4120	gnl|BL_ORD_ID|1875	PHI:2095|Calcium-transporting ATPase 3|MGG_10730|148305|Magnaporthe oryzae (related: Magnaporthe grisea)|Reduced virulence	0	751	1534.62	1068	885
OPF_4122	gnl|BL_ORD_ID|1563	PHI:1763|GzZC078|I1RXE8|5518|Gibberella zeae (related: Fusarium graminearum)|Unaffected pathogenicity	0	382	733.406	728	495
OPF_4128	gnl|BL_ORD_ID|2241	PHI:2522|SPE2|Q4WEN8|746128|Aspergillus fumigatus|Lethal	2.07337e-177	275	511.916	508	332
OPF_4139	gnl|BL_ORD_ID|1804	PHI:2009|HOS4|EDK06449|148305|Magnaporthe oryzae (related: Magnaporthe grisea)|Unaffected pathogenicity	2.4795e-07	35	47.7506	101	49
OPF_4141	gnl|BL_ORD_ID|1462	PHI:1662|GzCCHC002|I1REJ1|5518|Gibberella zeae (related: Fusarium graminearum)|Unaffected pathogenicity	7.77056e-30	112	122.094	458	202
OPF_4143	gnl|BL_ORD_ID|288	PHI:339|CLPT1|CAC41973|TX:290576|Colletotrichum lindemuthianum|Reduced virulence	3.28743e-17	49	75.485	181	92
OPF_4144	gnl|BL_ORD_ID|1894	PHI:2117|SPM1|P58371|148305|Magnaporthe oryzae (related: Magnaporthe grisea)|Reduced virulence	2.17754e-72	152	236.113	349	201
OPF_4149	gnl|BL_ORD_ID|2104	PHI:2362|XlnR|A8QJI7 |426428|Fusarium oxysporum f. sp. lycopersici 4287|Unaffected pathogenicity	3.27913e-85	204	287.73	561	295
OPF_4151	gnl|BL_ORD_ID|1137	PHI:1332|GzbZIP014|I1RXD5|5518|Gibberella zeae (related: Fusarium graminearum)|Unaffected pathogenicity	3.34805e-21	50	87.0409	130	71
OPF_4152	gnl|BL_ORD_ID|1462	PHI:1662|GzCCHC002|I1REJ1|5518|Gibberella zeae (related: Fusarium graminearum)|Unaffected pathogenicity	2.57517e-73	115	244.588	220	159
OPF_4154	gnl|BL_ORD_ID|2268	PHI:2550|NOB1|Q4WES1|746128|Aspergillus fumigatus|Mixed outcome	1.75082e-129	225	383.645	446	283
OPF_4159	gnl|BL_ORD_ID|1339	PHI:1535|GzMADS002|I1RXD6|5518|Gibberella zeae (related: Fusarium graminearum)|Unaffected pathogenicity	0	256	535.028	396	315
OPF_4170	gnl|BL_ORD_ID|1017	PHI:1209|FGSG_04770|I1RLH1|5518|Gibberella zeae (related: Fusarium graminearum)|Reduced virulence	1.54586e-21	67	95.9005	224	110
OPF_4173	gnl|BL_ORD_ID|695	PHI:800|MGG_13324|EDK00897|TX:318829|Magnaporthe oryzae|Reduced virulence	1.47911e-15	107	76.6406	467	182
OPF_4174	gnl|BL_ORD_ID|1774	PHI:1977|GzZC292|I1RLM4|5518|Gibberella zeae (related: Fusarium graminearum)|Unaffected pathogenicity	0	380	661.374	712	476
OPF_4176	gnl|BL_ORD_ID|399	PHI:465|KIN2|AAB63337|TX:5270|Ustilago maydis|Reduced virulence	1.03854e-61	132	224.557	323	184
OPF_4177	gnl|BL_ORD_ID|1174	PHI:1369|GzC2H031|I1RLS1|5518|Gibberella zeae (related: Fusarium graminearum)|Unaffected pathogenicity	5.37436e-123	199	357.451	328	230
OPF_4179	gnl|BL_ORD_ID|1894	PHI:2117|SPM1|P58371|148305|Magnaporthe oryzae (related: Magnaporthe grisea)|Reduced virulence	1.90274e-32	111	129.028	387	173
OPF_4181	gnl|BL_ORD_ID|1065	PHI:1260|FGSG_13944|I1RUC7|5518|Gibberella zeae (related: Fusarium graminearum)|Unaffected pathogenicity	3.86753e-14	81	73.9442	250	115
OPF_4182	gnl|BL_ORD_ID|1001	PHI:1193|(Sc Sky1)|I1RGD6|5518|Gibberella zeae (related: Fusarium graminearum)|Reduced virulence	2.02238e-08	26	48.521	65	35
OPF_4185	gnl|BL_ORD_ID|1225	PHI:1420|GzC2H088|I1S172|5518|Gibberella zeae (related: Fusarium graminearum)|Unaffected pathogenicity	3.72748e-10	88	61.6178	367	151
OPF_4188	gnl|BL_ORD_ID|309	PHI:364|MIT1|EAK95175|TX:5476|Candida albicans|Reduced virulence	8.04729e-19	60	83.9593	227	98
OPF_4191	gnl|BL_ORD_ID|343	PHI:404|PTH11|AAD30436|TX:318829|Magnaporthe oryzae|Reduced virulence	2.54159e-36	91	137.887	347	169
OPF_4194	gnl|BL_ORD_ID|2115	PHI:2376|DEP2|D2E9W7|29001|Alternaria brassicicola|Mixed outcome	5.39666e-17	43	76.6406	124	68
OPF_4196	gnl|BL_ORD_ID|2262	PHI:2544|PAB1|Q4WK03|746128|Aspergillus fumigatus|Mixed outcome	2.59855e-09	26	51.9878	75	39
OPF_4199	gnl|BL_ORD_ID|445	PHI:513|ARN1 (related: SIT1)|EAK97011|TX:5476|Candida albicans|Reduced virulence	2.17664e-123	205	377.867	587	334
