# Supplementary material for: Insights from the genome of Ophiocordyceps polyrhachis-furcata to pathogenicity and host specificity in insect fungi
Source: BMC Genomics. 2015 Oct 28;16:881. doi: 10.1186/s12864-015-2101-4 (PMC4625970; doi:10.1186/s12864-015-2101-4)
Supplement: Additional file 3: Table S3. — The number of subtilisins, trypsins, and aspartyl proteases identified in O. polyrhachis-furcata compared with nineteen other fungi. (XLSX 14 kb) [file 12864_2015_2101_MOESM3_ESM.xlsx]

## Sheet: protfams_of_interest.txt_report
Table S3. The number of Subtilisins, Trypsins, and Aspartyl proteases identified in OPF compared with other nineteen fungi
Protein family	Opiocordyceps Polyrhachis-furcata	Ophiocordyceps sinensis	Metarhizium anisopliae	Metarhizium acridum	Beauveria bassiana	Cordyceps militaris	Coprinopsis cinerea	Botryotinia fuckeliana	Fusarium graminearum	Magnaporthe oryzae	Sclerotinia sclerotiorum	Ustilago maydis	Verticillium alfalfae	Neurospora crassa	Aspergillus nidulans	Aspergillus fumigatus	Saccharomyces cerevisiae	Schizosaccharomyces pombe	Batrachochytrium dendrobatidis	Candida albicans
Subtilisin proteases (S08)	16	14	45	31	32	18	12	5	27	29	4	4	20	8	5	5	4	4	5	5
Subtilisin proteases (S53)	1	1	9	9	16	15	2	10	3	6	9	1	1	3	3	5	0	0	0	0
Trypsin proteases (S01)	1	1	34	15	22	12	0	3	6	4	3	0	4	3	4	1	1	2	3	2
Aspartyl proteases (A01)	17	17	34	26	28	30	16	27	22	26	18	11	19	22	15	11	11	4	109	19
												34	26	11 to 28
