# Supplementary material for: Insights from the genome of Ophiocordyceps polyrhachis-furcata to pathogenicity and host specificity in insect fungi
Source: BMC Genomics. 2015 Oct 28;16:881. doi: 10.1186/s12864-015-2101-4 (PMC4625970; doi:10.1186/s12864-015-2101-4)
Supplement: Additional file 4: Table S4. — The number of genes following the MEROPS databases (peptidases) identified in O. polyrhachis-furcata, compared with the nineteen other fungi included in this study. (XLSX 50 kb) [file 12864_2015_2101_MOESM4_ESM.xlsx]

## Sheet: genome abbr.
ASF293	Aspergillus fumigatus
ASNIA4	Aspergillus nidulans
BATD81	Batrachochytrium dendrobatidis (strain JAM81 / FGSC 10211)
BEUBAS	Beauveria bassiana
BOTFT4	Botryotinia fuckeliana
BOTFW1	Botryotinia fuckeliana (strain BcDW1)
CANAlB	Candida albicans (strain SC5314 / ATCC MYA-2876)
COPCIN	Coprinopsis cinerea (strain Okayama-7 / 130 / ATCC MYA-4618 / FGS C 9003)
CORMIL	Cordyceps militaris (strain CM01)
FUSGRA	Gibberella zeae/Fusarium graminearum (anamorph)
MAGORY	Magnaporthe oryzae
METACR	Metarhizium acridum (strain CQMa 102)
METANI	Metarhizium anisopliae (strain ARSEF 23 / ATCC MYA-3075)
NEUCRA	Neurospora crassa
OPF	Opiocordyceps polyrhachis-furcata
OPSINE	Ophiocordyceps sinensis
SACCES	Saccharomyces cerevisiae
SCHIPO	Schizosaccharomyces pombe
SCLSCL	Sclerotinia sclerotiorum
USTMAY	Ustilago maydis
VERALB	Verticillium alfalfae (strain VaMs.102 / ATCC MYA-4576 / FGSC 101 36)

## Sheet: genomes_allfams.txt_report.txt
Table S4: The number of MEROPS families identified in OPF compared with other nineteen fungi.
Protein family	OPF	OPSINE	METANI	METACR	BEUBAS	CORMIL	BOTFW1	FUSGRA	MAGORY	SCLSCL	USTMAY	VERALB	NEUCRA	ASNIA4	ASF293	SACCES	SCHIPO	BATD81	CANAlB	COPCIN
A01.014	0	0	0	0	0	0	0	0	0	0	0	0	0	0	0	0	0	0	1	0
A01.015	0	0	0	0	0	0	0	0	0	0	0	0	0	0	0	1	0	0	0	0
A01.017	0	0	2	1	0	0	0	1	0	0	0	1	1	0	0	0	0	0	0	0
A01.018	0	0	1	1	1	1	1	1	1	1	1	1	1	1	1	1	0	1	1	1
A01.019	0	0	1	0	2	1	1	0	0	0	0	0	0	0	0	0	0	0	0	0
A01.026	0	0	0	0	0	0	0	0	0	0	0	0	0	1	1	0	0	0	0	0
A01.027	0	0	1	1	0	0	0	0	0	0	0	0	0	0	0	0	0	0	0	0
A01.030	0	0	0	0	0	0	0	0	0	0	0	0	0	0	0	1	0	0	0	0
A01.031	0	0	0	0	0	0	0	0	0	0	0	0	0	0	0	1	0	0	0	0
A01.035	0	0	0	0	0	0	0	0	0	0	0	0	0	0	0	1	0	0	0	0
A01.044	0	0	0	0	0	0	0	0	0	0	0	0	1	0	0	0	0	0	0	0
A01.056	0	0	0	0	0	0	0	0	0	0	0	0	0	0	0	0	1	0	0	0
A01.057	0	0	3	1	0	0	1	0	0	0	0	1	0	1	0	1	0	1	0	3
A01.060	0	0	0	0	0	0	0	0	0	0	0	0	0	0	0	0	0	0	1	0
A01.061	0	0	0	0	0	0	0	0	0	0	0	0	0	0	0	0	0	0	1	0
A01.062	0	0	0	0	0	0	0	0	0	0	0	0	0	0	0	0	0	0	1	0
A01.063	0	0	0	0	0	0	0	0	0	0	0	0	0	0	0	0	0	0	1	0
A01.064	0	0	0	0	0	0	0	0	0	0	0	0	0	0	0	0	0	0	1	0
A01.065	0	0	0	0	0	0	0	0	0	0	0	0	0	0	0	0	0	0	1	0
A01.066	0	0	0	0	0	0	0	0	0	0	0	0	0	0	0	0	0	0	1	0
A01.067	0	0	0	0	0	0	0	0	0	0	0	0	0	0	0	0	0	0	1	0
A01.077	0	0	1	1	1	1	0	0	1	1	0	0	1	2	1	0	0	0	0	0
A01.078	0	0	0	0	0	0	0	0	0	0	1	0	0	0	0	0	0	0	0	2
A01.079	0	0	1	1	0	0	1	0	1	2	0	1	1	1	1	0	0	0	0	0
A01.080	0	0	0	0	1	1	1	0	1	1	0	0	1	0	1	0	0	0	0	0
A01.081	1	1	0	0	1	1	2	1	1	0	0	0	1	1	1	0	0	0	0	0
A01.082	2	0	3	3	1	1	0	0	3	0	0	1	2	0	0	0	0	0	0	0
A01.085	0	0	0	0	0	0	0	0	0	0	0	0	0	0	0	0	0	0	1	0
A01.097	0	0	0	0	0	0	0	0	0	0	0	0	0	0	0	1	0	0	0	0
A01.A32	0	0	0	0	0	0	0	0	0	0	0	0	0	0	0	0	0	1	0	0
A01.A62	0	0	0	0	0	0	0	0	0	0	0	0	0	0	0	2	0	0	0	0
A01.A91	0	0	0	0	0	0	0	0	0	0	0	0	0	0	0	0	1	0	0	0
A01.UPA	13	15	20	16	21	24	18	17	16	12	6	13	12	6	4	2	2	99	4	5
A01.UPB	0	0	1	1	0	0	0	0	0	0	0	0	0	0	0	0	0	0	0	0
A01.UPW	0	1	0	0	0	0	0	1	1	0	3	1	0	1	0	0	0	7	4	5
A02.022	0	0	0	0	0	0	0	0	0	0	0	0	0	0	0	2	0	0	0	0
A02.051	0	0	0	0	0	0	0	0	0	0	0	0	0	0	0	0	11	0	0	0
A02.UPA	0	0	0	2	0	0	0	0	0	10	0	0	0	0	0	0	0	0	0	1
A02.UPB	0	0	0	0	0	0	0	0	0	0	0	0	0	0	0	0	0	0	4	0
A02.UPW	0	0	0	0	0	0	1	0	0	8	0	0	0	0	0	0	0	0	0	0
A11.UNW	0	0	6	0	0	0	1	0	0	7	21	0	0	5	0	52	0	0	5	0
A11.UPA	0	0	0	0	0	0	0	0	0	5	4	0	0	0	0	1	0	0	0	1
A11.UPB	0	0	0	0	0	0	0	0	0	0	0	0	0	0	0	1	0	0	0	0
A11.UPW	0	0	1	0	1	0	0	0	0	0	0	0	0	0	0	0	0	0	2	0
A22.008	0	0	0	0	0	0	0	0	0	0	0	0	0	0	0	1	0	0	0	0
A22.A11	0	0	0	0	0	0	0	0	0	0	0	0	0	0	0	0	1	0	0	0
A22.UPA	0	0	0	0	0	0	0	0	0	0	0	0	0	0	0	0	0	1	0	0
A22.UPB	1	1	1	1	1	1	1	0	1	1	1	1	1	1	1	0	0	1	0	0
A28.001	0	0	0	0	0	0	0	0	0	0	0	0	0	0	0	1	0	0	0	0
A28.A06	1	1	1	1	1	1	1	1	0	1	1	0	1	1	1	0	1	0	0	0
A28.UPW	0	0	0	0	0	0	0	0	0	0	0	0	0	0	0	0	0	1	1	1
C01.085	1	0	1	1	0	1	1	1	1	1	1	1	1	1	0	1	0	0	1	1
C01.086	0	0	0	0	0	1	0	0	0	0	0	0	0	0	0	0	0	0	0	0
C02.008	1	0	0	0	1	1	1	1	1	1	0	1	3	1	1	0	0	0	0	0
C02.A10	0	0	0	0	0	0	0	0	0	0	0	0	0	0	0	1	0	0	0	0
C02.UPA	1	1	1	1	1	1	3	3	4	3	1	3	3	2	1	0	0	2	1	8
C12.002	1	1	2	2	2	2	3	1	2	1	0	3	1	2	2	1	0	0	2	1
C12.009	1	0	1	1	1	1	1	1	1	1	0	1	1	1	1	0	1	0	0	0
C12.A03	0	0	0	0	0	0	0	0	0	0	0	0	0	0	0	0	0	1	0	0
C12.A10	0	0	0	0	0	0	0	0	0	0	0	0	0	0	0	0	1	0	0	0
C12.UPW	1	2	1	1	1	1	1	2	1	2	1	1	1	2	1	0	0	1	1	3
C13.005	1	1	1	1	1	1	1	1	1	1	1	0	1	1	1	1	1	1	1	1
C13.UPW	0	0	0	0	0	0	0	0	0	0	0	1	0	0	0	0	0	0	0	0
C14.045	0	0	0	0	0	0	0	0	0	0	0	0	0	0	0	0	0	1	0	0
C14.UNB	0	0	0	0	0	0	0	0	0	0	0	0	0	0	0	0	0	0	0	2
C14.UPB	2	2	2	3	3	3	2	5	2	1	1	2	2	4	2	1	1	2	1	12
C15.UPW	1	1	1	1	1	2	1	1	1	1	1	1	1	1	1	0	0	1	0	1
C19.002	0	0	0	0	0	0	0	0	0	0	0	0	0	0	0	1	0	0	1	0
C19.003	0	0	0	0	0	0	0	0	0	0	0	0	0	0	0	1	0	0	3	0
C19.004	0	0	0	0	0	0	0	0	0	0	0	0	0	0	0	1	0	0	0	0
C19.005	0	0	0	0	0	0	0	0	0	0	0	0	0	0	0	1	0	0	0	0
C19.006	0	0	0	0	0	0	0	0	0	0	0	0	0	0	0	1	0	0	0	0
C19.079	0	0	0	0	0	0	0	0	0	0	0	0	0	0	0	1	0	0	0	0
C19.083	0	0	0	0	0	0	0	0	0	0	0	0	0	0	0	1	0	0	0	0
C19.087	0	0	0	0	0	0	1	0	0	1	0	0	0	0	0	1	0	0	0	0
C19.088	0	0	0	0	0	0	0	0	0	0	0	0	0	0	0	1	0	0	1	0
C19.099	0	0	0	0	0	0	0	0	0	0	0	0	0	0	0	1	0	0	0	0
C19.100	0	0	0	0	0	0	0	0	0	0	0	0	0	0	0	1	0	0	0	0
C19.101	0	0	0	0	0	0	0	0	0	0	0	0	0	0	0	1	0	0	0	0
C19.102	0	0	0	0	0	0	0	0	0	0	0	0	0	0	0	1	0	0	0	0
C19.103	0	0	0	0	0	0	0	0	0	0	0	0	0	0	0	1	0	0	3	0
C19.A18	0	0	0	0	0	0	0	0	0	0	0	0	0	0	0	1	0	0	0	0
C19.A20	0	0	0	0	0	0	0	0	0	0	0	0	0	0	0	1	0	0	0	0
C19.A55	0	0	0	0	0	0	0	0	0	0	0	0	0	0	0	0	1	0	0	0
C19.A56	0	0	0	0	0	0	0	0	0	0	0	0	0	0	0	0	1	0	0	0
C19.A57	0	0	0	0	0	0	0	0	0	0	0	0	0	0	0	0	1	0	0	0
C19.A58	0	0	0	0	0	0	0	0	0	0	0	0	0	0	0	0	1	0	0	0
C19.A59	0	0	0	0	0	0	0	0	0	0	0	0	0	0	0	0	2	0	0	0
C19.A60	1	1	1	1	1	1	1	1	1	1	1	1	1	0	1	0	1	1	1	0
C19.A61	0	0	0	0	0	0	0	0	0	0	0	0	0	0	0	0	1	0	0	0
C19.A62	0	1	1	0	0	0	0	0	0	0	0	0	0	0	0	0	1	0	0	0
C19.A63	0	0	0	0	0	0	0	0	0	0	0	0	0	0	0	0	1	0	0	0
C19.A64	0	0	0	0	0	0	0	0	0	0	0	0	0	0	0	0	1	0	0	0
C19.A65	1	1	0	0	0	0	0	1	0	0	0	0	0	0	0	0	1	1	0	0
C19.A66	0	0	0	0	0	0	0	0	0	0	0	0	0	0	0	0	1	0	0	0
C19.UNW	2	1	0	1	1	2	3	1	1	4	1	0	0	0	0	0	0	3	1	4
C19.UPW	10	9	12	12	12	11	10	11	12	10	11	12	14	18	15	0	1	12	16	11
C26.001	0	0	0	0	0	0	0	0	0	0	1	0	0	0	0	0	0	1	0	1
C26.952	1	1	1	1	1	1	1	1	1	1	0	0	1	1	1	1	1	0	1	1
C26.956	0	0	0	0	0	0	0	0	0	0	0	0	0	1	0	1	0	1	0	0
C26.958	0	0	0	0	0	0	0	0	0	0	0	0	0	1	1	1	0	0	0	1
C26.959	0	0	0	0	0	0	0	0	0	0	0	0	0	0	0	1	0	0	0	0
C26.964	0	0	0	0	0	0	0	0	0	0	0	0	0	2	0	0	0	1	0	0
C26.A05	1	0	1	0	1	0	0	5	0	0	0	1	0	3	3	0	0	1	1	0
C26.A25	0	0	0	0	0	0	0	0	0	0	0	0	0	0	0	0	1	0	0	0
C26.A26	0	0	0	0	0	0	0	0	0	0	0	0	0	0	0	0	1	0	0	0
C26.A28	0	0	0	0	0	0	0	0	0	0	0	0	0	0	0	0	1	0	0	0
C26.A32	0	0	0	0	0	0	0	1	0	0	0	0	0	1	0	0	0	0	0	0
C26.UNW	1	1	2	3	1	1	2	1	2	2	2	1	2	1	1	1	1	0	1	1
C26.UPW	7	6	7	9	9	9	8	22	8	8	6	6	11	3	7	8	6	5	9	7
C40.UPW	0	0	1	1	1	1	0	0	0	0	0	0	0	1	1	0	0	0	0	0
C44.001	1	1	1	2	0	0	1	1	1	1	1	0	1	0	1	1	1	0	1	1
C44.UPW	6	4	6	5	7	6	5	7	6	5	4	5	4	10	5	8	4	5	8	4
C45.001	0	0	0	0	1	0	1	0	0	1	0	0	0	3	1	0	0	0	0	0
C45.UPW	0	0	0	0	0	3	0	1	0	0	0	0	0	0	0	0	0	0	0	0
C48.001	0	0	0	0	0	0	0	0	0	0	0	0	0	0	0	1	0	0	0	0
C48.005	0	0	0	0	0	0	0	0	0	0	0	0	0	0	0	1	0	0	0	0
C48.025	0	0	0	0	0	0	0	0	0	0	0	0	0	0	0	0	1	0	0	0
C48.031	1	1	0	0	0	0	0	1	0	0	0	0	0	0	0	0	1	0	0	0
C48.A09	0	0	0	0	0	0	0	0	0	0	0	0	0	0	0	0	1	0	0	0
C48.A19	0	0	0	0	0	0	0	0	0	0	0	0	0	0	0	0	1	0	0	0
C48.UPW	2	2	3	3	3	2	3	2	4	3	2	3	4	4	3	0	0	3	4	10
C50.001	0	0	0	0	0	0	0	0	0	0	0	0	0	0	0	1	0	0	1	0
C50.005	0	0	1	0	0	0	0	0	0	0	0	0	0	0	0	0	0	1	0	0
C50.UPW	1	0	0	1	1	1	1	1	1	1	1	1	1	1	1	0	1	0	0	1
C54.001	0	0	0	0	0	0	0	0	0	0	0	0	0	0	0	1	0	0	0	0
C54.005	0	0	0	0	0	0	0	0	0	0	0	0	0	0	1	0	0	0	0	0
C54.006	0	0	0	0	0	0	0	0	0	0	1	0	0	0	0	0	0	0	0	1
C54.A07	0	0	0	0	0	0	0	0	0	0	0	0	0	0	0	0	1	0	0	0
C54.UPW	1	1	1	1	1	0	1	1	1	1	0	0	1	1	0	0	0	1	2	0
C56.004	0	0	0	0	0	0	0	0	0	0	0	0	0	0	0	1	0	0	0	0
C56.006	0	0	1	1	1	1	0	1	0	0	0	1	0	0	0	0	0	0	0	0
C56.972	1	0	1	1	1	1	1	1	1	1	1	1	1	1	1	1	1	1	1	1
C56.A03	0	0	0	0	0	0	0	0	0	0	0	0	0	0	0	3	0	0	0	0
C56.A05	0	0	0	0	0	0	0	0	0	0	0	0	0	0	0	0	4	0	0	0
C56.UPW	2	4	10	8	8	6	6	6	7	5	1	6	3	5	8	0	2	1	2	8
C59.UPW	0	0	0	0	0	0	0	1	0	0	0	0	0	0	0	0	0	0	0	0
C65.UPW	1	1	1	1	1	1	1	1	1	1	1	1	1	2	1	0	0	1	0	1
C67.UPW	0	0	0	0	0	0	0	0	0	0	0	0	0	0	0	0	0	1	0	0
C69.UPW	0	0	1	1	0	1	0	1	1	0	0	0	0	0	0	0	0	0	0	0
C78.UPW	0	1	0	0	0	0	0	1	1	0	0	0	1	0	0	0	0	0	0	0
C83.UPW	0	0	0	0	0	0	0	0	0	0	0	0	0	0	0	0	1	1	0	0
C85.003	0	0	0	0	0	0	0	0	0	0	0	0	0	1	1	0	0	1	0	0
C85.006	0	0	0	0	0	0	0	0	0	0	0	0	0	0	0	1	0	0	0	0
C85.007	0	1	1	1	1	1	1	1	1	1	1	1	1	2	1	0	1	0	0	1
C85.008	0	0	0	0	0	0	0	0	0	0	0	0	0	0	0	1	0	0	0	0
C85.UNA	0	0	0	1	1	1	0	1	0	0	2	0	0	0	0	0	1	0	0	1
C85.UPB	0	0	0	0	0	0	0	0	0	0	0	0	0	0	0	0	0	1	2	0
C85.UPW	1	0	1	0	0	0	1	0	1	1	0	1	1	1	1	0	0	2	1	1
C86.UPW	0	0	0	0	0	0	0	0	0	0	1	0	0	0	0	0	0	1	0	1
C89.UPW	0	0	0	0	0	0	0	0	0	0	0	0	0	0	0	0	0	0	0	1
C97.UPW	2	2	2	2	2	2	2	2	2	2	1	1	2	1	1	0	1	0	1	1
G01.002	0	0	0	0	0	0	1	0	0	2	0	0	0	1	1	0	0	0	0	0
G01.UPW	0	0	4	5	7	8	2	1	2	1	0	0	2	1	2	0	0	0	0	0
I04.UPW	0	0	1	1	0	0	0	0	0	0	0	0	0	0	0	0	0	0	0	0
I08.UNW	0	0	0	0	0	0	0	0	0	0	0	0	0	1	0	0	0	0	0	0
I09.003	0	0	0	0	0	0	0	0	0	0	0	0	0	0	0	2	0	0	0	0
I09.UNW	0	0	0	0	0	0	0	0	0	0	0	0	0	1	0	0	0	0	0	0
I09.UPW	0	1	1	0	0	1	1	2	2	1	0	1	3	1	1	1	0	0	1	0
I32.UNW	0	0	0	0	0	0	0	0	1	0	0	0	0	0	0	0	0	0	0	0
I32.UPW	1	1	1	1	1	1	1	1	0	1	0	1	1	1	1	1	1	1	2	1
I34.001	0	0	0	0	0	0	0	0	0	0	0	0	0	0	0	1	0	0	0	0
I51.001	0	0	0	0	0	0	0	1	1	0	0	1	1	0	0	2	0	0	1	0
I51.003	0	0	0	0	1	0	0	0	0	0	0	0	0	0	0	0	0	0	0	0
I51.UNW	1	0	1	1	1	1	1	2	4	2	0	1	2	1	2	0	1	1	0	3
I51.UPW	0	0	0	0	1	1	1	1	1	2	1	3	0	3	4	1	0	0	1	1
I66.003	0	0	0	0	0	0	0	0	0	0	0	0	0	0	0	0	0	0	0	4
I78.001	0	0	0	0	0	0	0	0	0	0	0	0	0	0	1	0	0	0	0	0
I78.UPW	0	0	0	0	0	0	0	0	0	0	0	0	0	0	1	0	0	0	0	0
I87.UPW	4	4	4	4	4	4	4	4	4	4	3	4	4	5	4	2	3	4	6	4
M01.006	0	0	0	0	0	1	0	1	0	0	0	0	1	0	0	0	0	0	0	0
M01.017	0	0	0	0	0	0	0	0	0	0	0	0	0	0	0	1	0	0	2	0
M01.034	1	1	1	1	1	1	1	1	0	1	0	1	1	1	1	1	1	0	1	0
M01.A32	0	0	0	0	0	0	0	0	0	0	0	0	0	0	0	0	0	1	0	0
M01.UNW	1	1	1	1	1	1	1	1	1	1	1	1	1	1	1	1	1	1	3	1
M01.UPW	2	1	2	2	3	2	2	1	3	2	2	2	1	3	2	2	1	4	1	2
M03.003	0	0	0	0	0	0	0	0	0	0	0	0	0	0	0	1	0	0	1	0
M03.006	1	0	1	1	1	1	1	0	1	1	1	0	1	0	1	1	1	1	1	1
M03.009	1	1	1	1	2	2	1	0	1	1	0	0	1	0	1	0	0	0	0	0
M03.UPA	0	0	3	0	4	5	0	0	0	0	0	1	0	0	0	0	0	0	0	1
M04.UPW	0	1	1	1	1	1	0	2	1	1	0	0	1	0	0	0	0	1	0	0
M06.UPW	0	0	1	1	0	0	0	2	1	0	0	2	0	0	0	0	0	0	0	0
M10.950	0	0	1	0	0	0	0	0	0	0	0	0	0	0	0	0	0	0	0	0
M10.UPA	0	0	2	0	0	0	1	3	0	0	2	2	0	0	0	0	0	0	0	0
M10.UPB	0	0	0	0	1	0	0	0	0	1	0	0	0	1	0	0	0	0	0	0
M12.180	0	0	0	0	0	0	0	0	0	0	0	0	0	0	0	0	1	0	0	0
M12.UPB	1	1	2	2	2	2	1	2	2	1	1	1	1	3	2	0	0	1	0	1
M13.UPW	1	1	0	0	0	0	1	1	1	1	1	2	0	2	1	0	0	0	0	1
M14.014	1	0	3	3	2	2	2	4	5	1	1	6	2	1	1	1	1	3	1	1
M14.A01	0	0	0	0	0	0	1	0	0	0	0	0	0	0	0	0	0	0	0	0
M14.A14	1	1	0	0	0	0	0	1	3	1	0	0	0	0	0	0	0	0	0	0
M14.UND	0	0	0	0	0	0	0	0	0	0	0	0	0	0	0	0	0	1	0	0
M14.UNW	0	0	0	0	0	0	0	3	1	0	0	4	0	1	0	0	0	1	0	0
M14.UPA	1	0	0	1	1	1	0	1	1	1	0	5	0	0	0	0	0	0	0	0
M14.UPC	0	0	0	0	0	1	0	0	0	0	0	0	0	0	0	0	0	0	0	0
M16.003	1	1	1	1	1	1	1	1	1	1	1	1	1	1	1	0	1	0	1	1
M16.007	0	0	0	0	0	0	0	0	0	0	0	0	0	0	0	1	0	0	1	0
M16.009	0	0	0	0	0	0	0	0	0	0	0	0	0	0	0	0	0	1	0	0
M16.013	0	0	1	1	1	1	1	1	0	0	0	0	0	1	1	1	0	0	1	0
M16.971	0	0	0	0	0	0	0	1	1	0	0	0	1	1	1	1	1	0	1	0
M16.974	0	0	0	0	0	0	0	0	0	0	0	0	0	0	0	1	0	0	0	0
M16.980	0	0	0	0	0	0	0	0	0	0	0	0	0	0	0	1	0	0	0	0
M16.984	0	0	1	1	0	0	1	0	1	1	1	1	0	1	1	1	1	1	1	1
M16.A04	1	1	1	1	1	1	1	1	1	1	0	1	1	2	1	1	0	0	1	1
M16.A19	0	0	0	0	0	0	0	0	0	0	0	0	0	0	0	0	1	0	0	0
M16.UNB	2	2	2	2	2	2	2	1	1	2	2	2	1	2	1	1	1	3	2	2
M16.UPA	0	0	0	0	0	0	1	0	0	0	0	1	0	0	0	0	0	0	0	0
M16.UPC	2	2	1	0	1	1	0	1	1	1	1	1	2	0	0	0	1	1	0	0
M17.009	0	0	0	0	0	0	0	0	0	0	0	0	0	0	0	0	1	0	0	0
M17.011	0	0	0	0	0	0	0	0	0	0	0	0	0	0	0	0	0	1	0	0
M17.UPW	0	0	0	0	0	0	0	0	0	0	1	0	0	0	0	0	0	1	0	1
M18.001	1	1	1	1	2	1	1	1	1	0	0	1	1	2	1	1	0	0	2	0
M18.002	0	1	1	1	1	0	1	1	1	1	0	1	1	1	1	1	1	1	1	1
M18.UPW	0	0	0	0	0	1	0	0	0	1	1	0	0	1	0	0	0	0	0	0
M19.UPW	0	0	0	0	2	1	1	2	2	1	1	1	1	1	2	0	2	0	0	1
M20.002	0	0	0	0	0	0	0	1	1	0	1	1	1	1	1	2	1	0	3	3
M20.017	1	1	1	1	1	1	2	1	1	2	1	1	1	2	1	1	1	1	1	1
M20.973	0	0	0	0	0	0	0	0	0	0	0	0	0	0	0	0	0	1	0	0
M20.974	0	0	0	0	1	1	0	0	0	0	0	0	0	0	0	0	0	0	0	0
M20.A16	1	1	1	1	2	1	2	2	0	2	0	1	1	1	2	0	1	0	0	0
M20.UND	0	0	5	3	4	5	1	5	3	1	1	2	2	2	2	0	0	1	0	2
M20.UNW	0	1	1	1	2	2	2	1	1	1	1	1	0	0	2	0	0	0	2	0
M20.UPA	1	1	2	2	3	3	1	4	2	1	1	3	1	7	3	1	0	1	2	1
M20.UPB	0	0	0	0	0	0	0	0	0	0	0	0	0	4	0	0	0	0	0	0
M20.UPD	0	0	0	0	1	2	2	1	0	2	0	0	0	2	2	0	0	0	0	0
M23.UNB	0	0	0	0	0	0	0	0	0	0	0	0	0	0	0	2	0	1	0	0
M23.UPB	0	0	0	0	0	0	0	0	0	0	0	0	0	0	0	0	0	1	0	0
M24.001	0	0	1	1	0	0	0	0	0	0	0	0	0	0	0	0	0	1	0	2
M24.002	0	0	0	0	0	0	1	2	0	1	0	0	1	2	3	1	1	0	0	0
M24.007	0	0	0	0	0	0	0	0	0	0	0	0	0	0	0	0	0	1	0	0
M24.009	0	0	0	0	0	0	0	0	0	0	0	0	0	0	0	0	1	1	0	0
M24.017	1	1	1	0	1	2	1	1	2	1	0	1	1	3	2	1	1	1	1	0
M24.026	0	0	0	0	0	0	0	1	1	1	1	0	1	1	1	1	1	1	1	1
M24.A09	0	0	0	0	0	0	1	1	1	2	0	0	2	2	2	1	0	0	1	0
M24.A11	0	0	0	0	0	0	1	0	1	2	0	0	0	0	0	0	1	0	0	0
M24.UNA	0	0	0	0	0	0	0	0	0	0	1	1	0	1	0	0	0	0	0	0
M24.UNB	0	0	0	0	0	0	0	0	0	0	0	0	0	0	0	0	0	0	0	1
M24.UNW	1	1	2	2	1	2	2	1	3	2	2	2	2	1	1	1	3	1	3	1
M24.UPA	1	1	3	2	2	2	1	0	1	1	1	1	0	0	0	0	0	1	1	1
M24.UPB	5	6	5	5	5	6	4	5	2	1	2	4	3	3	2	2	0	1	3	4
M28.001	1	1	1	1	1	1	1	2	3	1	1	3	1	3	2	1	0	0	2	3
M28.006	1	2	1	1	1	1	1	3	4	1	1	5	2	1	1	1	0	2	1	5
M28.007	0	0	0	0	0	0	0	1	1	0	0	0	0	0	0	0	0	1	0	1
M28.016	1	1	1	1	1	1	1	1	1	1	0	2	1	1	1	0	0	0	0	0
M28.A05	0	0	0	0	0	0	0	0	0	0	0	0	0	0	0	1	0	0	0	0
M28.UNB	0	0	1	1	2	2	0	1	1	1	0	1	0	0	0	2	1	0	0	0
M28.UNW	1	1	1	1	1	1	1	2	3	1	0	2	1	1	1	1	0	0	3	0
M28.UPA	0	1	2	2	1	1	0	4	5	0	1	2	1	0	0	1	0	1	0	4
M28.UPB	1	1	0	0	0	0	1	0	0	0	1	0	1	1	1	0	0	0	0	0
M28.UPE	0	0	1	1	0	1	0	0	0	0	0	2	0	0	0	0	0	0	1	0
M28.UPW	1	1	1	2	1	1	1	1	1	1	2	1	1	1	1	0	2	2	0	3
M29.UPW	0	0	0	0	0	0	0	0	0	0	0	0	0	0	0	0	0	1	0	0
M35.001	0	0	0	0	0	0	0	0	0	1	0	0	0	0	0	0	0	0	0	0
M35.002	0	2	0	1	0	0	2	1	1	1	0	1	1	2	1	0	0	0	0	0
M35.005	0	0	0	0	0	0	0	0	2	0	0	0	0	0	0	0	0	0	0	0
M35.UPW	0	0	1	1	1	2	0	0	6	0	0	3	1	2	2	0	0	0	0	0
M36.001	0	3	1	1	0	1	0	1	1	0	0	2	0	0	1	0	0	10	0	5
M36.UPW	0	0	1	0	0	0	0	0	0	0	1	0	0	0	0	0	0	26	0	3
M38.002	0	0	0	0	1	0	0	0	0	0	0	0	0	2	0	0	0	0	0	0
M38.982	1	1	1	1	1	1	1	2	1	1	0	1	2	2	1	0	1	3	0	0
M38.A02	1	1	1	1	1	1	1	1	2	1	0	0	2	2	1	0	0	0	0	0
M38.UNW	5	4	13	13	14	11	7	13	6	7	6	10	6	5	8	4	3	3	5	11
M38.UPW	2	1	4	4	1	3	3	4	3	2	1	1	4	9	2	0	0	0	1	0
M41.002	0	0	0	0	0	0	0	0	0	0	0	0	0	0	0	1	0	0	1	0
M41.003	0	0	0	0	0	0	0	0	0	0	0	0	0	0	0	1	0	0	1	0
M41.004	1	1	1	1	1	1	1	1	0	1	0	1	1	2	1	1	1	0	1	1
M41.A14	0	0	0	0	0	0	0	0	0	0	0	0	0	0	0	0	1	0	0	0
M41.UNW	3	2	2	2	2	3	5	1	2	3	3	1	3	6	4	1	4	6	1	4
M41.UPW	8	7	8	8	7	7	8	7	12	8	7	6	9	10	8	10	7	9	12	7
M42.UPW	0	0	0	0	0	0	0	0	0	0	0	0	0	0	0	0	0	1	0	0
M43.002	0	0	3	2	2	2	0	0	0	0	0	0	0	0	0	0	0	0	0	0
M43.008	4	3	3	2	4	3	0	1	1	0	2	3	2	2	1	0	0	0	0	15
M43.UPB	0	2	6	1	1	1	0	1	1	0	1	0	0	0	0	0	0	0	0	12
M48.001	1	1	1	1	1	1	1	0	1	1	1	0	1	2	1	1	1	1	1	1
M48.004	0	0	0	0	0	0	0	0	0	0	0	0	1	0	0	0	0	0	0	0
M48.018	1	0	1	1	1	1	1	1	0	1	1	1	1	1	1	1	1	1	1	1
M48.UPA	0	0	0	0	1	1	0	1	0	0	0	1	0	0	0	0	0	0	0	0
M48.UPC	0	0	0	0	0	0	0	0	1	0	0	0	0	0	0	0	0	0	0	1
M49.UPW	0	1	2	3	3	5	1	2	2	3	0	1	1	3	2	1	0	1	1	1
M50.UPA	0	0	0	0	0	0	0	0	0	0	0	0	0	0	0	0	0	1	0	0
M54.UPW	0	0	0	0	0	0	1	1	0	0	0	1	0	2	1	0	0	0	0	0
M60.UPW	1	0	0	0	0	0	0	0	0	0	0	0	0	0	0	0	0	0	0	0
M61.001	0	0	0	0	1	0	0	0	0	0	0	0	0	0	0	0	0	0	0	0
M67.001	1	1	1	1	1	1	1	1	1	1	1	1	1	2	1	1	1	1	1	1
M67.972	0	0	0	0	0	0	1	0	0	1	0	0	0	1	1	0	0	2	0	0
M67.973	1	1	1	1	1	1	1	1	1	1	1	1	1	2	1	1	1	1	2	1
M67.974	1	1	1	1	1	1	1	1	1	1	1	1	1	1	1	0	1	1	0	1
M67.A14	0	0	0	0	0	0	0	0	0	0	0	0	0	0	0	0	1	0	0	0
M67.UNW	1	1	1	1	1	1	1	1	1	1	2	1	1	1	1	0	1	1	2	2
M67.UPA	2	1	2	2	2	2	1	2	3	1	1	1	2	1	1	1	1	3	2	1
M67.UPC	1	1	1	1	1	1	1	1	0	1	0	1	1	1	1	0	0	1	0	1
M76.002	1	0	1	1	1	1	1	1	1	1	1	1	1	1	1	1	0	1	1	0
M76.A02	0	0	0	0	0	0	0	0	0	0	0	0	0	0	0	0	1	0	0	0
M76.UPW	0	0	0	0	0	0	0	0	0	0	0	0	0	0	0	0	0	0	0	1
M77.001	0	0	0	0	0	0	2	0	0	1	0	0	0	0	1	0	0	0	0	0
M77.002	0	0	0	0	0	0	0	0	0	0	0	0	0	0	2	0	0	0	0	0
M77.003	0	0	0	0	0	0	0	0	0	0	0	0	0	0	1	0	0	0	0	0
M77.004	0	0	1	1	0	0	0	0	0	0	0	0	0	0	3	0	0	0	0	0
M77.UPW	1	2	4	3	0	1	0	0	3	0	0	0	1	9	1	0	0	0	0	2
M79.001	0	0	0	0	0	0	0	0	0	0	0	0	0	0	0	1	0	0	1	0
M79.002	1	1	0	0	1	1	1	1	1	0	0	1	2	2	1	0	0	1	0	1
M79.UPW	0	0	0	1	0	0	0	0	0	1	0	0	0	0	0	0	1	0	0	0
M80.001	0	0	0	0	0	0	0	0	0	0	0	0	0	0	0	1	0	0	0	0
M80.A01	1	0	0	0	0	0	1	1	1	1	0	0	1	1	1	0	0	0	0	0
M80.A03	0	0	0	0	0	0	0	0	0	0	0	0	0	0	0	0	1	0	0	0
M80.A04	0	0	0	0	1	1	0	1	1	1	0	1	0	1	1	0	1	0	0	0
M80.UNW	0	0	0	0	0	0	0	0	0	0	0	0	0	0	0	0	0	0	0	1
M80.UPW	2	1	3	3	2	0	2	1	1	1	2	1	2	0	0	0	0	2	1	2
M81.UPW	1	1	1	1	1	1	0	0	0	0	0	0	0	0	0	0	0	0	0	0
misleading	1	1	1	1	1	1	1	1	1	1	1	1	2	1	2	2	2	1	0	1
N09.001	0	0	0	0	0	0	0	0	0	0	0	0	0	0	0	1	0	0	0	0
N09.UPW	0	0	0	0	0	0	0	0	0	0	0	0	0	0	0	1	0	0	0	0
P01.002	0	0	1	1	2	3	0	2	1	0	0	0	0	0	1	0	0	0	0	0
P01.UPW	1	1	1	1	1	0	1	0	0	1	0	1	0	0	0	0	0	0	0	0
S01.103	0	0	2	0	0	0	1	1	0	1	0	0	0	0	0	0	0	0	0	0
S01.412	0	0	1	0	1	2	0	0	1	0	0	0	0	0	0	0	0	0	0	0
S01.434	0	0	0	0	2	0	0	0	0	0	0	0	0	0	0	0	1	1	0	0
S01.A08	0	0	0	0	0	0	0	0	0	0	0	0	1	0	0	0	0	0	0	0
S01.UNA	0	0	4	1	0	0	0	1	0	0	0	0	0	0	0	0	0	0	0	0
S01.UNB	0	0	1	1	0	0	0	0	0	0	0	0	0	0	0	0	0	0	0	0
S01.UNW	0	0	0	0	0	0	0	0	0	0	0	0	0	1	0	0	0	0	0	0
S01.UPA	0	0	24	12	16	8	0	0	0	0	0	2	0	1	0	0	0	0	0	0
S01.UPB	1	1	1	1	2	1	2	3	1	1	0	2	1	2	1	1	1	1	2	0
S01.UPC	0	0	0	0	0	0	0	0	0	1	0	0	0	0	0	0	0	1	0	0
S01.UPW	0	0	1	0	1	1	0	1	2	0	0	0	1	0	0	0	0	0	0	0
S08.032	0	0	0	0	0	0	0	0	0	0	0	0	0	0	0	0	1	0	0	0
S08.052	0	0	0	0	0	0	0	0	0	0	1	0	0	0	0	1	0	0	0	0
S08.053	3	1	0	0	1	1	0	0	0	0	0	0	0	1	1	0	0	0	0	0
S08.055	0	0	1	1	0	0	0	0	0	0	0	0	0	0	0	0	0	0	0	0
S08.056	4	3	3	3	9	2	0	0	0	0	0	0	1	0	0	0	0	0	0	0
S08.061	1	1	1	2	0	0	0	1	2	0	0	0	0	0	0	0	0	0	0	0
S08.066	0	0	0	1	0	1	0	1	0	0	0	1	0	0	0	0	0	0	0	0
S08.070	1	1	1	1	1	1	1	1	1	1	0	1	1	1	1	1	0	0	1	1
S08.090	0	0	0	0	0	0	0	0	0	0	0	0	0	0	0	0	0	1	0	0
S08.120	0	0	0	0	0	0	1	0	0	1	0	0	0	0	0	0	0	0	0	0
S08.123	0	0	3	1	0	0	0	0	0	0	0	0	0	0	0	0	0	0	0	0
S08.139	2	1	4	3	1	1	0	1	5	0	0	5	1	0	0	0	0	0	0	1
S08.A46	0	0	0	0	0	0	0	1	0	0	0	0	0	0	0	0	0	0	0	0
S08.A50	0	0	0	0	0	0	0	0	0	0	0	0	0	0	0	1	0	0	0	0
S08.A51	0	0	0	0	0	0	0	0	0	0	0	0	0	0	0	1	0	0	1	0
S08.A54	0	0	0	0	0	0	0	0	0	0	0	0	0	0	0	0	1	0	0	4
S08.A55	0	0	0	0	0	0	0	0	0	0	0	0	0	0	0	0	1	0	0	0
S08.A56	0	0	0	0	0	0	0	0	0	0	0	0	0	0	0	0	1	0	0	0
S08.UNA	1	0	4	3	2	1	0	2	0	0	0	1	0	0	1	0	0	0	0	2
S08.UNW	0	0	3	0	0	1	0	2	2	0	0	1	2	1	0	0	0	0	0	0
S08.UPA	4	7	24	16	18	10	3	18	18	2	2	11	3	2	2	0	0	3	3	2
S08.UPB	0	0	0	0	0	0	0	0	0	0	1	0	0	0	0	0	0	1	0	2
S08.UPW	0	0	1	0	0	0	0	0	1	0	0	0	0	0	0	0	0	0	0	0
S09.001	0	0	0	0	0	0	0	0	0	0	0	0	0	0	0	0	0	1	0	0
S09.004	0	0	0	0	0	0	0	0	0	0	0	0	0	0	0	0	0	1	0	1
S09.005	0	0	0	0	0	0	0	0	0	0	0	0	0	0	0	1	0	0	1	0
S09.006	1	1	1	1	1	0	1	1	1	1	0	1	1	1	1	1	1	0	2	0
S09.008	0	0	1	0	1	1	0	1	1	0	0	1	0	1	1	0	0	0	0	0
S09.012	0	0	0	0	2	1	0	1	1	0	0	0	0	1	2	0	1	1	0	0
S09.054	0	0	0	0	0	0	0	0	0	0	0	0	0	0	0	0	0	0	0	1
S09.951	1	0	0	0	1	1	1	3	4	2	2	1	1	3	3	0	1	0	0	0
S09.952	0	0	0	0	0	0	0	0	0	0	0	0	0	0	0	0	1	0	0	0
S09.986	0	2	2	1	1	1	5	2	6	2	1	2	0	0	0	0	0	0	0	0
S09.990	1	1	1	1	1	1	0	1	1	0	0	1	1	1	1	0	0	0	0	0
S09.A24	1	0	1	1	1	1	1	1	1	1	0	1	2	2	1	0	0	0	0	0
S09.A35	0	0	0	0	0	0	0	0	0	0	0	0	0	0	0	1	0	0	0	0
S09.A43	0	0	0	1	0	0	0	1	0	0	0	0	1	1	0	0	0	0	0	0
S09.A78	0	0	0	0	0	0	0	0	0	0	1	0	0	0	0	0	0	0	0	0
S09.A93	0	0	0	0	0	0	0	0	0	0	0	0	0	0	0	0	1	0	0	0
S09.A98	0	0	0	0	0	0	0	0	0	0	0	0	0	0	0	1	0	0	0	0
S09.A99	0	0	0	0	0	0	1	0	0	1	1	0	0	2	0	0	1	0	0	0
S09.B01	0	0	0	0	1	0	1	1	0	1	0	0	0	0	0	0	1	0	0	0
S09.B06	0	0	0	0	0	0	0	0	0	0	0	0	1	0	0	0	0	0	0	0
S09.UNB	0	0	2	0	2	0	1	0	0	0	0	0	0	1	1	0	0	0	0	0
S09.UND	1	1	0	0	0	0	0	0	0	0	0	0	0	0	0	0	0	0	0	0
S09.UNW	77	65	101	91	101	83	109	102	92	101	74	83	87	136	97	60	77	116	77	116
S09.UPA	0	0	0	0	0	0	0	0	0	0	1	0	0	0	0	0	0	4	0	1
S09.UPB	0	0	0	0	2	2	2	2	1	1	1	0	0	1	0	0	0	1	0	1
S09.UPC	1	2	13	10	4	4	11	21	17	9	4	19	7	19	12	0	0	0	0	1
S09.UPD	0	0	0	0	2	2	0	0	0	0	0	0	0	0	0	0	0	0	0	0
S09.UPW	8	5	18	12	17	12	25	17	14	16	12	9	13	19	20	3	1	9	6	27
S10.001	4	3	3	3	2	3	1	1	1	1	3	0	1	1	1	1	0	1	6	2
S10.003	0	0	0	0	0	0	0	0	0	0	0	0	0	0	0	0	0	1	0	0
S10.006	0	0	0	0	0	0	1	0	0	0	0	0	0	1	1	0	0	0	0	0
S10.007	1	1	1	1	1	1	1	1	1	1	1	1	1	0	1	1	0	0	1	1
S10.008	0	0	0	0	2	2	2	2	0	2	1	1	0	0	1	0	0	0	0	0
S10.012	0	0	0	0	0	0	0	0	0	0	0	0	0	0	0	0	1	0	0	0
S10.014	1	1	3	3	2	2	3	1	0	3	1	1	1	0	1	0	0	0	0	0
S10.016	3	3	2	2	3	3	2	1	3	2	0	1	1	3	3	0	0	0	0	0
S10.A49	0	0	0	0	0	0	0	0	0	0	0	0	0	0	0	1	0	0	0	0
S10.A66	0	0	0	0	0	0	0	0	0	0	0	0	0	0	0	0	1	0	0	0
S10.A67	0	0	0	0	0	0	0	0	0	0	0	0	0	0	0	0	1	0	0	0
S10.UPW	0	0	2	3	2	0	0	3	0	0	0	3	0	1	3	0	0	1	0	1
S12.002	0	0	0	0	1	1	0	1	0	0	0	0	0	0	0	0	0	0	0	0
S12.012	0	0	0	0	0	0	0	1	1	0	0	0	0	0	0	0	0	0	0	0
S12.UNW	0	0	1	1	0	0	0	3	0	0	0	0	0	0	1	0	0	0	0	1
S12.UPW	6	7	16	18	21	18	4	12	8	4	3	7	6	9	5	0	0	1	2	2
S14.001	1	1	1	1	1	1	1	1	1	1	0	1	1	1	1	0	0	1	0	1
S15.UPW	0	0	1	0	1	0	1	4	4	1	1	1	2	3	2	0	0	1	0	0
S16.010	1	1	1	1	1	1	1	1	1	1	0	0	1	1	1	1	1	1	2	0
S16.UNW	0	0	0	0	0	0	0	0	0	1	0	0	0	0	0	0	0	0	0	0
S16.UPW	1	0	1	1	1	1	1	1	1	0	2	1	1	1	1	0	0	1	1	2
S26.002	0	0	0	0	0	0	0	0	0	0	0	0	0	0	0	1	0	0	1	0
S26.010	1	1	1	1	1	1	1	1	1	1	1	1	1	1	1	1	1	1	1	1
S26.012	1	1	1	1	1	1	0	1	0	1	1	1	0	1	1	1	1	0	2	0
S26.UPA	1	1	0	0	1	1	1	1	3	0	1	1	2	1	1	0	1	2	0	1
S28.004	1	0	5	3	4	4	3	2	5	3	1	1	2	1	3	0	0	0	0	2
S28.UPW	1	0	0	0	0	0	0	0	1	0	0	1	0	2	0	0	0	0	0	1
S33.001	0	0	0	0	0	0	0	0	0	0	1	0	0	0	0	0	0	1	0	0
S33.008	1	0	1	1	1	1	0	1	0	0	0	1	1	0	1	0	0	0	0	1
S33.009	0	0	0	0	0	0	0	0	0	0	0	0	1	0	0	0	0	0	0	0
S33.022	0	0	0	0	0	0	0	0	0	0	0	0	0	0	0	1	0	0	0	0
S33.971	0	0	0	0	0	0	0	0	0	0	1	0	0	0	0	0	0	0	0	0
S33.973	0	0	0	0	0	0	0	0	0	0	1	0	0	0	1	0	0	0	0	1
S33.993	0	0	0	0	0	0	0	0	0	0	0	0	0	0	0	1	0	0	0	0
S33.A41	0	0	0	0	0	0	0	0	0	0	0	0	0	0	0	1	0	0	0	0
S33.A42	0	0	0	0	0	0	0	0	0	0	0	0	0	0	0	1	0	0	0	0
S33.A43	0	0	0	0	0	0	0	0	0	0	0	0	0	0	0	1	0	0	0	0
S33.UNW	6	7	15	16	14	12	17	25	17	14	5	12	8	15	17	3	2	2	9	11
S33.UPW	22	18	32	30	28	24	37	49	44	29	17	32	21	31	23	9	9	14	22	19
S49.UPA	0	0	0	0	0	0	0	0	0	0	1	0	0	0	0	0	0	0	0	0
S53.003	0	0	0	0	0	0	0	0	1	0	0	0	0	0	0	0	0	0	0	0
S53.007	0	0	3	3	7	5	2	0	0	2	0	0	0	1	1	0	0	0	0	0
S53.010	0	0	3	3	5	4	5	1	2	5	1	1	1	1	3	0	0	0	0	2
S53.011	0	0	0	0	0	1	2	0	2	1	0	0	0	0	0	0	0	0	0	0
S53.UPW	1	1	3	3	4	5	1	2	1	1	0	0	2	1	1	0	0	0	0	0
S54.007	0	0	0	0	0	0	1	0	0	0	0	0	0	2	0	1	0	0	2	0
S54.952	0	0	0	0	0	0	0	0	0	0	0	0	0	0	0	0	0	1	1	0
S54.A14	0	0	0	0	0	0	0	0	0	0	0	0	0	0	0	0	1	0	0	0
S54.A15	0	0	0	0	0	0	0	0	0	0	0	0	0	0	0	0	1	0	0	0
S54.UPW	5	4	4	5	6	6	5	7	9	5	4	7	8	5	6	4	2	6	8	4
S59.002	0	0	0	0	0	0	0	0	0	0	0	0	0	0	0	1	0	0	1	0
S59.951	0	0	0	0	0	0	0	0	0	0	0	0	0	0	0	1	0	0	0	0
S59.A07	0	0	0	0	0	0	0	0	0	0	0	0	0	0	0	0	1	0	0	0
S59.UNW	0	1	0	0	0	0	0	0	0	0	0	0	0	0	0	0	0	0	0	0
S59.UPW	1	0	1	1	1	1	1	1	1	1	1	1	1	1	1	1	0	1	1	1
S60.UPW	0	0	0	0	1	0	0	0	0	0	0	0	0	0	0	0	0	0	0	0
S62.UPW	1	0	0	0	0	0	0	0	0	0	0	0	0	0	0	0	0	0	0	0
S64.001	0	0	0	0	0	0	0	0	0	0	0	0	0	0	0	0	0	0	1	0
S64.UPW	0	0	0	0	0	0	0	0	0	0	0	0	0	0	0	1	0	0	0	0
S66.003	0	0	0	0	0	0	0	1	0	0	0	0	0	0	0	0	0	0	0	0
T01.010	1	1	0	0	0	0	1	1	1	1	0	0	1	1	1	1	1	1	1	0
T01.011	0	0	0	0	0	0	1	0	0	1	1	0	0	1	1	1	1	0	1	1
T01.012	0	0	0	0	0	0	1	1	1	1	0	0	1	1	1	1	1	1	1	0
T01.971	1	1	1	1	1	1	0	1	1	0	0	1	0	2	1	1	1	0	2	1
T01.973	1	1	1	1	1	1	1	1	1	1	0	1	1	1	1	0	1	0	0	0
T01.976	0	0	0	0	0	0	0	1	0	1	0	0	0	1	1	1	1	0	1	0
T01.984	1	0	1	1	1	0	1	1	1	1	1	1	2	2	1	1	1	1	1	1
T01.987	0	0	0	0	0	0	0	0	0	0	0	0	0	0	0	1	0	0	2	0
T01.A11	0	0	0	0	0	0	0	0	0	0	1	0	0	0	0	1	1	1	2	1
T01.A12	1	1	1	1	1	1	1	1	1	1	1	1	1	2	1	1	1	0	1	0
T01.A13	1	1	0	0	1	0	0	0	0	0	0	0	1	0	1	0	1	0	0	0
T01.UNA	2	2	2	2	2	3	2	1	1	0	1	2	3	0	0	0	0	2	0	2
T01.UPA	4	5	8	8	7	8	6	5	6	7	9	8	5	6	5	5	3	6	4	8
T01.UPW	1	0	0	0	0	0	0	1	1	0	0	0	1	2	0	0	1	2	0	0
T02.001	0	0	1	1	0	0	0	0	0	0	0	0	0	0	0	0	0	0	0	0
T02.002	0	0	1	1	0	0	0	0	0	0	0	0	0	0	0	0	0	0	0	0
T02.004	0	0	0	0	0	0	0	0	0	0	0	0	0	0	0	0	0	1	0	0
T02.A06	0	0	0	0	0	0	0	0	0	0	0	0	0	0	0	0	1	0	0	0
T02.UPW	1	1	2	2	2	2	2	3	3	2	1	3	3	2	2	0	0	0	2	2
T03.001	0	0	0	0	0	0	0	0	0	0	0	0	0	0	0	0	0	1	0	0
T03.005	0	0	0	0	1	0	0	0	0	0	0	0	0	0	0	0	0	0	0	0
T03.011	0	0	0	0	0	0	0	0	0	0	1	0	0	0	0	0	2	1	0	0
T03.012	0	0	0	0	0	0	0	0	0	0	0	0	0	0	0	1	0	0	2	0
T03.A09	0	1	2	1	1	2	1	0	1	1	1	1	1	1	1	0	0	0	1	1
T03.UPW	3	1	5	3	7	3	2	3	2	4	1	2	1	2	1	0	0	0	0	1
T05.001	1	0	1	1	1	1	1	1	1	2	1	1	1	1	1	1	1	0	1	1
T05.UPW	0	0	0	0	0	0	1	0	0	0	0	0	0	0	0	0	0	0	0	0
U32.003	0	0	0	0	0	0	0	0	0	0	0	0	1	0	0	0	0	0	0	0
Total	342	309	595	510	562	499	482	584	537	462	323	444	405	563	449	323	266	488	367	479

## Sheet: subtilisins (S08)
Protein family	OPF	OPSINE	METANI	METACR	BEUBAS	CORMIL
S08.032	0	0	0	0	0	0
S08.052	0	0	0	0	0	0
S08.053	3	1	0	0	1	1
S08.055	0	0	1	1	0	0
S08.056	4	3	3	3	9	2	common
S08.061	1	1	1	2	0	0
S08.066	0	0	0	1	0	1
S08.070	1	1	1	1	1	1	common
S08.090	0	0	0	0	0	0
S08.120	0	0	0	0	0	0
S08.123	0	0	3	1	0	0
S08.139	2	1	4	3	1	1	common
S08.A46	0	0	0	0	0	0
S08.A50	0	0	0	0	0	0
S08.A51	0	0	0	0	0	0
S08.A54	0	0	0	0	0	0
S08.A55	0	0	0	0	0	0
S08.A56	0	0	0	0	0	0
S08.UNA	1	0	4	3	2	1
S08.UNW	0	0	3	0	0	1
S08.UPA	4	7	24	16	18	10	common
S08.UPB	0	0	0	0	0	0
S08.UPW	0	0	1	0	0	0
Total	16	14	45	31	32	18

## Sheet: subtilisin (S53)
Protein family	OPF	OPSINE	METANI	METACR	BEUBAS	CORMIL
S53.003	0	0	0	0	0	0
S53.007	0	0	3	3	7	5
S53.010	0	0	3	3	5	4
S53.011	0	0	0	0	0	1
S53.UPW	1	1	3	3	4	5
total	1	1	9	9	16	15

## Sheet: Trypsin (S01)
Protein family	OPF	OPSINE	METANI	METACR	BEUBAS	CORMIL
S01.103	0	0	2	0	0	0
S01.412	0	0	1	0	1	2
S01.434	0	0	0	0	2	0
S01.A08	0	0	0	0	0	0
S01.UNA	0	0	4	1	0	0
S01.UNB	0	0	1	1	0	0
S01.UNW	0	0	0	0	0	0
S01.UPA	0	0	24	12	16	8
S01.UPB	1	1	1	1	2	1
S01.UPC	0	0	0	0	0	0
S01.UPW	0	0	1	0	1	1
Total	1	1	34	15	22	12

## Sheet: Aspartyl protease (A01)
Protein family	OPF	OPSINE	METANI	METACR	BEUBAS	CORMIL
A01.014	0	0	0	0	0	0
A01.015	0	0	0	0	0	0
A01.017	0	0	2	1	0	0
A01.018	0	0	1	1	1	1
A01.019	0	0	1	0	2	1
A01.026	0	0	0	0	0	0
A01.027	0	0	1	1	0	0
A01.030	0	0	0	0	0	0
A01.031	0	0	0	0	0	0
A01.035	0	0	0	0	0	0
A01.044	0	0	0	0	0	0
A01.056	0	0	0	0	0	0
A01.057	0	0	3	1	0	0
A01.060	0	0	0	0	0	0
A01.061	0	0	0	0	0	0
A01.062	0	0	0	0	0	0
A01.063	0	0	0	0	0	0
A01.064	0	0	0	0	0	0
A01.065	0	0	0	0	0	0
A01.066	0	0	0	0	0	0
A01.067	0	0	0	0	0	0
A01.077	0	0	1	1	1	1
A01.078	0	0	0	0	0	0
A01.079	0	0	1	1	0	0
A01.080	0	0	0	0	1	1
A01.081	1	1	0	0	1	1
A01.082	2	0	3	3	1	1
A01.085	0	0	0	0	0	0
A01.097	0	0	0	0	0	0
A01.A32	0	0	0	0	0	0
A01.A62	0	0	0	0	0	0
A01.A91	0	0	0	0	0	0
A01.UPA	13	15	20	16	21	24
A01.UPB	0	0	1	1	0	0
A01.UPW	0	1	0	0	0	0
total	16	17	34	26	28	30
