# Supplementary material for: Insights from the genome of Ophiocordyceps polyrhachis-furcata to pathogenicity and host specificity in insect fungi
Source: BMC Genomics. 2015 Oct 28;16:881. doi: 10.1186/s12864-015-2101-4 (PMC4625970; doi:10.1186/s12864-015-2101-4)
Supplement: Additional file 5: Table S5. — The number of genes in different Glycoside Hydrolase (GH) families, following the Carbohydrate-Active Enzymes Databases (CAZY), identified in O. polyrhachis-furcata and other nineteen fungi included in this study. (XLSX 21 kb) [file 12864_2015_2101_MOESM5_ESM.xlsx]

## Sheet: Genome Abbr.
ASF293	Aspergillus fumigatus
ASNIA4	Aspergillus nidulans
BATD81	Batrachochytrium dendrobatidis (strain JAM81 / FGSC 10211)
BEUBAS	Beauveria bassiana
BOTFT4	Botryotinia fuckeliana
BOTFW1	Botryotinia fuckeliana (strain BcDW1)
CANAlB	Candida albicans (strain SC5314 / ATCC MYA-2876)
COPCIN	Coprinopsis cinerea (strain Okayama-7 / 130 / ATCC MYA-4618 / FGS C 9003)
CORMIL	Cordyceps militaris (strain CM01)
FUSGRA	Gibberella zeae/Fusarium graminearum (anamorph)
MAGORY	Magnaporthe oryzae
METACR	Metarhizium acridum (strain CQMa 102)
METANI	Metarhizium anisopliae (strain ARSEF 23 / ATCC MYA-3075)
NEUCRA	Neurospora crassa
OPF	Opiocordyceps polyrhachis-furcata
OPSINE	Ophiocordyceps sinensis
SACCES	Saccharomyces cerevisiae
SCHIPO	Schizosaccharomyces pombe
SCLSCL	Sclerotinia sclerotiorum
USTMAY	Ustilago maydis
VERALB	Verticillium alfalfae (strain VaMs.102 / ATCC MYA-4576 / FGSC 101 36)

## Sheet: genomes_allfams.txt_report.txt
Table S5: The number of CAZy's GH families identified in OPF compared with other nineteen fungi.
Protein family	OPF	OPSINE	BEUBAS	METANI	METACR	CORMIL	BOTFT4	BOTFW1	FUSGRA	MAGORY	SCLSCL	USTMAY	VERALB	NEUCRA	ASNIA4	ASF293	SACCES	SCHIPO	BATD81	CANAlB	COPCIN
GH1	4	6	6	16	7	4	6	8	8	7	8	4	7	7	28	8	2	3	5	3	7
GH10	3	1	7	9	8	6	6	6	22	19	6	5	12	16	13	11	0	2	3	3	19
GH101	0	0	0	0	0	0	0	0	0	1	0	0	1	1	0	0	0	0	0	0	0
GH103	1	1	1	1	1	1	1	1	1	1	1	1	1	1	2	1	1	0	0	1	1
GH105	1	1	1	4	2	1	4	6	8	7	4	3	9	5	10	8	0	0	0	0	9
GH106	0	0	0	0	0	0	1	1	1	2	1	0	1	0	0	0	0	0	0	0	0
GH109	3	2	3	4	4	3	4	4	10	6	2	3	10	3	4	5	0	3	3	3	2
GH11	2	1	3	3	3	3	5	6	9	10	5	6	7	6	5	8	2	0	8	1	23
GH114	0	0	1	1	1	2	1	1	2	1	1	0	2	1	3	1	0	0	0	0	0
GH115	1	0	0	1	1	0	1	1	4	3	1	1	3	1	1	1	0	0	0	0	1
GH117	0	0	1	1	0	1	0	0	1	0	0	0	1	0	0	0	0	0	0	0	0
GH12	2	2	2	2	2	2	6	6	5	4	6	1	7	4	2	6	1	1	1	1	1
GH120	0	0	0	0	0	0	0	0	0	0	0	0	0	0	0	1	0	0	0	0	0
GH121	0	0	1	0	0	1	0	0	1	0	0	0	0	1	1	0	0	0	0	0	0
GH125	1	1	3	3	3	2	3	3	4	5	3	1	1	3	1	1	0	1	0	3	1
GH127	0	1	0	1	1	0	1	1	2	2	0	0	1	0	1	1	0	0	0	0	0
GH128	2	2	4	4	3	2	4	4	4	6	4	5	3	4	2	2	0	1	0	0	5
GH13	24	26	36	36	34	29	41	35	33	41	36	24	35	41	48	47	34	32	27	32	35
GH130	1	0	0	4	2	1	2	2	6	0	2	1	2	3	4	3	3	1	0	3	2
GH131	0	0	0	0	0	0	1	2	1	6	2	0	2	3	1	2	0	0	0	0	2
GH132	4	3	4	4	4	4	4	4	3	4	1	1	3	3	5	4	6	4	0	8	1
GH15	3	6	5	4	4	5	8	7	5	4	6	1	7	3	7	6	4	4	1	1	5
GH16	19	17	36	32	29	27	33	33	44	36	30	25	31	21	36	24	8	9	18	12	37
GH17	24	23	26	23	24	23	27	27	28	29	29	21	23	25	35	27	21	20	23	25	24
GH18	134	110	195	179	160	157	140	141	263	174	128	102	134	161	204	149	116	102	176	138	156
GH19	0	0	1	0	0	0	1	1	4	2	0	0	0	0	0	0	0	0	1	0	1
GH2	9	8	15	12	12	13	14	12	29	17	10	6	13	10	19	14	1	2	4	5	8
GH20	3	3	8	5	3	5	4	4	5	5	4	4	4	3	4	4	0	0	1	1	4
GH23	4	8	6	8	9	9	5	4	8	9	2	4	7	6	8	7	7	7	13	4	6
GH24	0	0	0	5	4	0	1	1	0	0	3	0	1	0	3	4	0	0	0	0	6
GH25	4	1	3	6	4	3	2	2	4	3	2	1	2	2	6	5	0	0	0	0	1
GH26	0	0	0	0	0	0	2	2	0	0	1	1	1	1	4	0	0	0	6	0	1
GH27	2	5	5	8	7	3	11	11	3	8	8	3	8	2	7	6	1	1	1	1	3
GH28	10	5	17	27	14	15	50	43	36	18	47	34	40	13	47	36	61	7	4	13	12
GH29	5	4	4	6	3	6	0	0	6	6	0	0	6	0	1	1	0	1	0	0	4
GH3	11	13	32	28	23	27	24	22	39	27	24	8	37	17	35	31	2	4	4	6	34
GH30	1	1	2	2	1	2	3	3	6	8	3	3	10	3	8	3	0	0	2	0	12
GH31	5	3	8	8	8	6	6	7	10	8	8	5	11	8	17	8	2	4	2	6	5
GH33	0	0	0	0	0	0	0	0	1	1	0	0	1	0	1	0	0	0	0	0	0
GH35	2	1	3	3	3	3	4	4	2	0	4	1	3	2	3	4	0	0	0	0	2
GH4	16	13	53	39	31	26	23	24	31	37	15	13	23	14	46	31	2	4	10	2	14
GH42	0	0	0	0	0	0	0	0	1	0	0	1	1	0	0	2	0	0	0	0	0
GH43	15	8	25	28	21	24	45	53	67	48	30	17	49	24	57	45	6	6	9	4	31
GH44	0	0	0	0	0	0	0	0	0	0	0	0	1	0	1	0	0	0	0	0	1
GH45	1	7	5	0	0	1	3	2	2	2	2	5	1	1	4	1	0	1	1	3	1
GH46	0	0	0	0	0	0	0	0	0	0	0	0	0	0	0	0	0	0	1	0	2
GH47	11	10	13	12	14	10	12	11	13	13	11	4	9	11	13	10	5	3	5	4	10
GH49	0	0	0	0	0	0	0	0	0	0	0	0	1	0	0	0	0	0	0	0	0
GH5	11	9	15	17	15	12	24	24	27	21	22	16	25	13	24	26	7	5	11	10	36
GH51	0	0	1	0	0	0	3	4	2	3	2	2	2	1	3	3	0	0	0	1	1
GH53	0	0	0	0	0	0	2	2	1	1	2	0	1	1	1	1	0	1	1	0	1
GH54	0	0	1	1	0	1	1	1	1	1	1	0	1	1	1	1	0	0	0	0	0
GH55	5	3	14	9	7	19	8	8	10	12	9	3	13	10	13	10	0	1	1	0	4
GH57	1	0	1	3	2	1	2	2	4	3	1	1	3	2	2	2	2	1	2	0	2
GH6	1	1	1	2	1	1	3	2	3	4	3	0	7	4	3	2	0	0	0	0	6
GH61	1	0	4	4	3	2	14	17	20	32	14	0	26	17	15	13	0	0	0	0	38
GH62	0	0	0	0	0	0	1	1	3	4	0	1	0	1	2	2	0	0	0	0	6
GH63	3	2	4	3	3	3	3	3	3	4	3	3	2	4	3	3	4	1	1	5	2
GH64	2	2	1	1	1	2	2	2	2	2	2	0	2	2	0	0	0	0	0	0	0
GH65	2	3	3	5	4	4	5	5	3	3	7	2	1	3	4	5	2	2	2	2	1
GH67	0	0	0	0	0	0	0	0	1	1	0	0	1	1	1	1	0	0	0	0	0
GH68	0	0	0	0	0	0	0	0	0	1	0	0	0	0	0	0	0	0	0	0	2
GH7	0	0	0	0	0	0	3	4	8	7	4	0	6	6	3	6	0	0	0	0	15
GH70	0	5	0	0	3	0	2	0	3	2	0	0	0	1	1	1	18	1	1	0	0
GH71	6	8	10	10	11	8	20	19	11	10	22	1	11	17	16	16	4	3	1	4	7
GH72	8	9	10	8	8	7	8	9	7	8	8	2	7	8	12	10	9	8	4	13	3
GH73	12	10	13	15	17	9	18	16	16	10	18	6	8	12	21	17	6	11	19	3	18
GH74	0	0	0	0	0	0	0	0	1	1	0	0	2	1	2	2	0	0	0	0	1
GH75	3	2	8	7	7	5	3	2	4	6	1	1	3	2	7	10	0	0	70	4	7
GH76	16	13	27	35	32	26	34	34	24	25	28	12	28	27	44	34	13	8	7	21	10
GH77	1	0	1	1	1	1	1	1	1	1	1	0	1	1	2	2	1	0	1	1	1
GH78	18	18	47	41	33	50	42	42	90	57	32	16	72	30	94	51	7	12	2	19	32
GH79	15	15	47	39	31	47	33	33	78	51	28	15	55	29	81	42	6	10	0	18	37
GH8	1	0	0	0	0	0	0	0	0	1	1	2	1	1	0	1	0	0	0	0	7
GH81	1	1	2	1	1	1	1	1	1	3	1	0	2	2	2	1	2	2	0	5	0
GH84	0	0	1	1	1	1	0	0	1	2	0	0	0	0	0	0	0	0	0	0	1
GH85	2	1	1	2	2	2	2	2	2	2	2	2	1	1	1	1	0	1	1	1	3
GH87	0	0	0	0	0	0	0	0	0	0	0	0	0	0	0	0	0	0	1	0	0
GH88	1	0	2	2	1	2	1	1	1	1	0	0	4	0	5	3	0	0	1	0	4
GH89	1	0	2	2	1	2	0	1	0	0	1	0	0	0	0	1	0	0	0	0	0
GH9	0	0	0	0	1	1	1	1	1	1	1	3	3	0	0	1	1	1	0	1	1
GH92	13	12	29	34	31	28	38	37	28	33	30	11	31	22	60	41	1	5	11	7	16
GH93	0	0	0	0	0	0	1	1	3	1	1	0	1	2	2	4	0	0	0	0	0
GH94	0	0	0	1	0	0	0	0	0	1	0	0	1	1	0	0	0	0	0	0	0
GH95	3	3	6	7	5	5	9	9	14	13	5	4	9	5	17	15	2	4	3	3	2
GH97	0	0	0	0	0	0	0	0	0	0	0	0	0	0	0	0	0	0	0	0	3
GH99	0	0	0	0	0	0	0	0	1	0	0	2	1	1	0	0	0	0	0	0	1
Total	455	410	786	780	672	667	794	789	1107	908	700	420	863	659	1139	856	370	300	469	401	757

## Sheet: 6 entomo
Protein family	OPF	OPSINE	BEUBAS	METANI	METACR	CORMIL
GH1	4	6	6	16	7	4
GH10	3	1	7	9	8	6
GH101	0	0	0	0	0	0
GH103	1	1	1	1	1	1
GH105	1	1	1	4	2	1
GH106	0	0	0	0	0	0
GH109	3	2	3	4	4	3
GH11	2	1	3	3	3	3
GH114	0	0	1	1	1	2
GH115	1	0	0	1	1	0
GH117	0	0	1	1	0	1
GH12	2	2	2	2	2	2
GH120	0	0	0	0	0	0
GH121	0	0	1	0	0	1
GH125	1	1	3	3	3	2
GH127	0	1	0	1	1	0
GH128	2	2	4	4	3	2
GH13	24	26	36	36	34	29
GH130	1	0	0	4	2	1
GH131	0	0	0	0	0	0
GH132	4	3	4	4	4	4
GH15	3	6	5	4	4	5
GH16	19	17	36	32	29	27
GH17	24	23	26	23	24	23
GH18	134	110	195	179	160	157
GH19	0	0	1	0	0	0
GH2	9	8	15	12	12	13
GH20	3	3	8	5	3	5
GH23	4	8	6	8	9	9
GH24	0	0	0	5	4	0
GH25	4	1	3	6	4	3
GH26	0	0	0	0	0	0
GH27	2	5	5	8	7	3
GH28	10	5	17	27	14	15
GH29	5	4	4	6	3	6
GH3	11	13	32	28	23	27
GH30	1	1	2	2	1	2
GH31	5	3	8	8	8	6
GH33	0	0	0	0	0	0
GH35	2	1	3	3	3	3
GH4	16	13	53	39	31	26
GH42	0	0	0	0	0	0
GH43	15	8	25	28	21	24
GH44	0	0	0	0	0	0
GH45	1	7	5	0	0	1
GH46	0	0	0	0	0	0
GH47	11	10	13	12	14	10
GH49	0	0	0	0	0	0
GH5	11	9	15	17	15	12
GH51	0	0	1	0	0	0
GH53	0	0	0	0	0	0
GH54	0	0	1	1	0	1
GH55	5	3	14	9	7	19
GH57	1	0	1	3	2	1
GH6	1	1	1	2	1	1
GH61	1	0	4	4	3	2
GH62	0	0	0	0	0	0
GH63	3	2	4	3	3	3
GH64	2	2	1	1	1	2
GH65	2	3	3	5	4	4
GH67	0	0	0	0	0	0
GH68	0	0	0	0	0	0
GH7	0	0	0	0	0	0
GH70	0	5	0	0	3	0
GH71	6	8	10	10	11	8
GH72	8	9	10	8	8	7
GH73	12	10	13	15	17	9
GH74	0	0	0	0	0	0
GH75	3	2	8	7	7	5
GH76	16	13	27	35	32	26
GH77	1	0	1	1	1	1
GH78	18	18	47	41	33	50
GH79	15	15	47	39	31	47
GH8	1	0	0	0	0	0
GH81	1	1	2	1	1	1
GH84	0	0	1	1	1	1
GH85	2	1	1	2	2	2
GH87	0	0	0	0	0	0
GH88	1	0	2	2	1	2
GH89	1	0	2	2	1	2
GH9	0	0	0	0	1	1
GH92	13	12	29	34	31	28
GH93	0	0	0	0	0	0
GH94	0	0	0	1	0	0
GH95	3	3	6	7	5	5
GH97	0	0	0	0	0	0
GH99	0	0	0	0	0	0
	455	410	786	780	672	667

## Sheet: in OPF only
Protein family	OPF	OPSINE	BEUBAS	METANI	METACR	CORMIL
GH8	1	0	0	0	0	0
