# Supplementary material for: Insights from the genome of Ophiocordyceps polyrhachis-furcata to pathogenicity and host specificity in insect fungi
Source: BMC Genomics. 2015 Oct 28;16:881. doi: 10.1186/s12864-015-2101-4 (PMC4625970; doi:10.1186/s12864-015-2101-4)
Supplement: Additional file 6: Table S6. — The number of genes in different Polysaccharide Lyase (PL) families, following the Carbohydrate-Active Enzymes Databases (CAZY), identified in O. polyrhachis-furcata and other nineteen fungi included in this study. (XLSX 10 kb) [file 12864_2015_2101_MOESM6_ESM.xlsx]

## Sheet: genomes_allfams.txt_report.txt
Table S6: The number of some CAZy's PL families identified in OPF compared with other nineteen fungi.
Protein family	OPF	OPSINE	BEUBAS	METANI	METACR	CORMIL	BOTFT4	BOTFW1	FUSGRA	MAGORY	SCLSCL	USTMAY	VERALB	NEUCRA	ASNIA4	ASF293	SACCES	SCHIPO	BATD81	CANAlB	COPCIN
PL1	1	3	8	2	2	9	30	28	29	16	26	3	39	23	24	27	1	1	5	3	41
PL3	0	0	1	1	1	1	6	6	8	3	1	0	16	2	6	5	0	0	0	0	6
PL4	5	3	7	23	7	7	5	8	9	12	18	28	14	7	18	9	56	0	0	7	9
PL6	0	0	0	0	0	0	1	1	1	0	0	0	0	0	0	0	0	0	1	0	0
PL7	0	2	1	1	1	1	2	2	0	0	1	0	0	0	0	1	0	0	1	0	12
PL8	1	0	2	2	1	2	1	1	1	1	0	0	4	0	4	2	0	0	0	0	2
PL9	0	1	1	1	1	1	1	1	3	0	0	0	6	1	1	2	0	1	4	0	0
PL10	0	0	0	0	0	0	1	1	4	1	1	0	2	0	1	2	0	0	0	0	0
PL11	0	0	0	0	0	0	0	0	1	1	0	0	3	0	2	0	0	0	0	0	2
PL12	0	0	0	2	2	0	2	2	1	0	0	0	4	0	2	3	0	0	0	0	0
PL14	0	0	0	0	0	0	0	0	0	0	0	0	0	0	0	0	0	0	4	0	7
PL15	0	0	0	0	0	1	0	0	0	0	0	1	0	0	0	0	0	0	0	0	2
PL20	0	0	0	1	1	1	0	0	1	1	0	0	0	1	2	1	0	0	0	0	0
PL22	0	0	0	0	0	0	3	3	1	1	2	0	1	1	3	2	0	0	0	0	1
Total	7	9	20	33	16	23	52	53	59	36	49	32	89	35	63	54	57	2	15	10	82
