# Supplementary material for: Insights from the genome of Ophiocordyceps polyrhachis-furcata to pathogenicity and host specificity in insect fungi
Source: BMC Genomics. 2015 Oct 28;16:881. doi: 10.1186/s12864-015-2101-4 (PMC4625970; doi:10.1186/s12864-015-2101-4)
Supplement: Additional file 7: Table S7. — The number of genes in different Carbohydrate Esterase (CE) families, following the Carbohydrate-Active Enzymes Databases (CAZY), identified in O. polyrhachis-furcata and other nineteen fungi included in this study. (XLSX 10 kb) [file 12864_2015_2101_MOESM7_ESM.xlsx]

## Sheet: CAZyCE_genomes_allfams.txt_repo
Table S7: The number of some CAZy's CE families identified in OPF compared with other nineteen fungi.
Protein family	OPF	OPSINE	BEUBAS	METANI	METACR	COPCIN	CORMIL	BOTFT4	BOTFW1	FUSGRA	MAGORY	SCLSCL	USTMAY	VERALB	NEUCRA	ASNIA4	ASF293	SACCES	SCHIPO	BATD81	CANAlB
CE1	7	7	24	16	17	44	15	22	24	55	42	23	10	37	32	43	33	2	6	5	5
CE2	0	0	0	1	0	3	0	3	4	4	2	4	0	3	2	6	3	0	0	1	0
CE3	5	5	14	9	7	19	10	11	11	19	18	7	12	15	14	13	15	0	0	4	0
CE4	24	21	38	28	24	62	27	36	38	53	61	33	29	35	35	38	33	13	13	70	13
CE5	3	2	6	3	2	11	4	11	11	12	21	8	4	19	3	6	8	0	0	0	3
CE6	5	3	12	14	11	23	10	32	38	34	26	17	9	27	10	31	21	0	2	2	0
CE7	0	0	0	2	0	0	0	1	0	0	1	2	0	1	2	1	1	0	1	1	0
CE8	54	44	72	61	57	70	75	86	86	89	75	79	52	78	75	99	91	61	53	93	62
CE9	3	2	6	4	5	3	5	3	3	7	2	3	2	6	2	7	6	0	0	0	4
CE11	26	23	29	28	27	27	26	26	28	30	27	28	28	26	27	29	24	26	24	27	26
CE12	2	2	4	7	5	7	3	13	14	15	11	11	5	18	7	13	10	4	2	0	8
CE13	0	0	0	0	0	0	0	0	0	0	0	0	2	0	0	0	0	0	0	0	0
CE14	21	12	53	42	29	9	52	54	55	45	45	37	10	21	28	53	35	7	11	2	12
CE15	0	0	0	0	1	13	0	1	2	4	3	2	0	4	3	4	3	0	0	0	0
CE16	2	0	1	3	2	10	1	11	10	6	3	10	0	6	3	7	6	0	1	0	0
Total	152	121	259	218	187	301	228	310	324	373	337	264	163	296	243	350	289	113	113	205	133
