# Supplementary material for: Insights from the genome of Ophiocordyceps polyrhachis-furcata to pathogenicity and host specificity in insect fungi
Source: BMC Genomics. 2015 Oct 28;16:881. doi: 10.1186/s12864-015-2101-4 (PMC4625970; doi:10.1186/s12864-015-2101-4)
Supplement: Additional file 8: Table S8. — The number of bacterial-like toxins identified in O. polyrhachis-furcata compared with other entomopathogenic fungi. (XLSX 15 kb) [file 12864_2015_2101_MOESM8_ESM.xlsx]

## Sheet: Feuil1
	BEUBAS	METANI	METACR	CORMIL	OSINEN	OPF
Cercosporin toxin biosynthesis protein	1	0	0	0	0	0
Putative Heat-labile enterotoxin A chain	6	19	3	1	13	17
Zeta toxin	1	1	1	1	1	1
Ribonuclease/ribotoxin	1	1	0	0	0	1
Cholera enterotoxin subunit A2	5	0	0	0	0	2
Structural toxin protein RtxA	1	1	1	0	0	0
Volvatoxin A2	1	0	0	0	0	0
Delta endotoxin central region subgroup 1	2	0	0	0	0	0
Delta endotoxin domain protein	1	0	0	1	0	0
Host-specific AK-toxin Akt2	1	0	0	0	0	0
Gliotoxin biosynthesis protein GliK	0	1	1	1	1	0
Mosquitocidal toxin protein	1	0	1	0	0	0
TRI7-like toxin biosynthesis protein	0	1	1	0	0	0
Insecticidal toxin complex proteins	0	1	0	1	0	0
HC-toxin synthetase	1	0	1	0	0	0
Hirsutellin A toxin	0	1	1	0	0	0
Gurmarin-like inhibitors/Antifungal toxin	0	0	0	1	0	0
Aerolisin-like toxin, beta complex domain protein	0	2	0	0	1	0
Killer toxin Kp4/SMK-like	0	3	0	3	0	1
Diphtheria toxin, translocation domain protein	0	1	0	0	0	0
Bordetella pertussis toxin A	0	2	0	0	0	0
SUM	22	34	10	9	16	22
